# Supplementary material for: Dysregulation of Transposon Transcription Profiles in Cancer Cells Resembles That of Embryonic Stem Cells
Source: Curr Issues Mol Biol. 2024 Aug 5;46(8):8576–99. doi: 10.3390/cimb46080505 (PMC11353194; doi:10.3390/cimb46080505)
Supplement: Supplementary file 1 [file cimb-46-00505-s001.zip]

Archive with 12 entries (12 files):
- FILE_S1_custom_code_to_determine_cell_types.py
- FILE_S2_esc_tumors_fibro_figure_2_a.txt
- FILE_S3_esc_tumors_fibroblasts_figure_2b.txt
- FILE_S4_esc_tumorlines_fibroblasts_figure_2c.txt
- FILE_S5_NB_line_tumor_venn_figure_3a.txt
- FILE_S6_carcinoma_tumor_line_figure_3b.txt
- FILE_S7_single_cell_level1.txt
- FILE_S8_level2_single_cell.txt
- Quality control.zip
- Supplementary Figure S1.pdf
- Supplementary Table S1_SORTED_REPEATS_updated4.xlsx
- Supplementary Table S2.xlsx
