# Supplementary material for: Dysregulation of Transposon Transcription Profiles in Cancer Cells Resembles That of Embryonic Stem Cells
Source: Curr Issues Mol Biol. 2024 Aug 5;46(8):8576–99. doi: 10.3390/cimb46080505 (PMC11353194; doi:10.3390/cimb46080505)
Supplement: Supplementary file 1 [file cimb-46-00505-s001.zip › FILE_S2_esc_tumors_fibro_figure_2_a.txt]

Raw results, obtained from https://bioinformatics.psb.ugent.be/webtools/Venn/.
Lists below show the lists of repeats,unique or shared between ESC Fibroblasts Tumors and cell lines.
Names	total elements
ESC Fibroblasts Tumors and cell lines	730	DF0000901_4_MER65-int
		DF0000372_4_LOR1-int
		DF0000817_4_THE1-int
		DF0000197_5_HERVKC4
		DF0000443_4_LTR1D
		DF0000296_4_L1ME3_3end
		DF0000811_4_MER51C
		DF0000258_5_L1MA3_3end
		DF0000768_4_MER101
		DF0000188_5_HERVK
		DF0000795_4_MER4A1
		DF0000314_4_L1MEj_5end
		DF0001028_4_MLT2A2
		DF0000970_4_MER9a2
		DF0000289_4_L1MD3_3end
		DF0000878_4_MER5B
		DF0000803_4_MER4D1
		DF0000755_4_MER34C2
		DF0000589_4_LTR7Y
		DF0000432_4_LTR19B
		DF0000335_4_L1PA15_3end
		DF0000575_4_LTR72
		DF0000095_4_Charlie18a
		DF0000810_4_MER51B
		DF0000356_4_L1PREC2_5end
		DF0001253_2_MIR1_Amn
		DF0000631_4_HY3
		DF0001032_4_MLT2B4
		DF0000976_4_MIRc
		DF0000528_4_LTR46
		DF0000571_4_LTR7
		DF0000455_4_LTR22B
		DF0000332_4_L1PA13_5end
		DF0000812_4_MER51D
		DF0000175_4_HERVE_a
		DF0000339_4_L1PA2_3end
		DF0000522_4_LTR43B
		DF0000437_4_LTR1B
		DF0000459_4_LTR22C0
		DF0000622_4_LTR9A1
		DF0000277_4_L1MC3_3end
		DF0000699_4_MER103C
		DF0000017_4_Harlequin
		DF0001052_4_PRIMA41-int
		DF0000898_4_MER65B
		DF0000352_4_L1PBa_5end
		DF0000961_4_MER95
		DF0000784_4_MER44D
		DF0000488_4_LTR32
		DF0000869_4_MER57E1
		DF0000436_4_LTR1A2
		DF0000053_4_AluYa5
		DF0000018_4_Charlie1
		DF0000885_4_MER61C
		DF0000337_4_L1PA17_3end
		DF0000866_4_MER57C2
		DF0000148_4_GSAT
		DF0000482_4_LTR28C
		DF0000535_4_LTR47B4
		DF0000280_4_L1MC5_3end
		DF0000174_4_HERVE
		DF0000023_4_Charlie3
		DF0000267_4_L1MB1_3end
		DF0000771_4_L1ME3D_3end
		DF0001029_4_MLT2B1
		DF0000411_5_LTR14B
		DF0000902_4_MER66A
		DF0000643_4_tRNA-Arg-CGY
		DF0000617_4_LTR8B
		DF0000918_4_MER70A
		DF0000671_4_tRNA-Asp-GAY
		DF0000503_4_LTR38A1
		DF0000683_4_tRNA-Pro-CCA
		DF0000264_4_L1MA7_3end
		DF0000676_4_tRNA-Ile-ATA
		DF0000317_4_L1P2_5end
		DF0000328_4_L1PA10_5end
		DF0000011_4_7SK
		DF0000708_4_MER106B
		DF0001071_4_SVA_E
		DF0000007_4_AluJb
		DF0000668_4_tRNA-Val-GTG
		DF0001082_4_U8
		DF0000398_4_LTR10G
		DF0000665_4_tRNA-Trp-TGG
		DF0000556_4_LTR5A
		DF0001081_4_U7
		DF0000060_4_AluYd8
		DF0000238_4_L1M3b_5end
		DF0000748_4_MER33
		DF0000538_4_LTR49
		DF0000368_4_LFSINE_Vert
		DF0000517_4_LTR41
		DF0000298_4_L1ME3B_3end
		DF0001006_4_MLT1E1
		DF0000481_4_LTR28B
		DF0000497_5_LTR35B
		DF0000572_4_LTR70
		DF0000347_4_L1PB1_3end
		DF0000427_4_LTR17
		DF0000560_4_LTR60B
		DF0000510_4_LTR3B
		DF0000914_4_MER68-int
		DF0000923_4_MER72B
		DF0001278_3_HERV9NC
		DF0000447_4_LTR1F1
		DF0000877_4_MER5A1
		DF0001034_4_MLT2C1
		DF0000831_4_Tigger17a
		DF0001003_4_MLT1C
		DF0000025_4_Charlie4a
		DF0001059_4_Ricksha_0
		DF0000430_4_LTR18C
		DF0000261_4_L1MA5_3end
		DF0000454_4_LTR22A
		DF0001033_4_MLT2B5
		DF0000353_4_L1PBb_5end
		DF0000623_4_LTR9B
		DF0000680_4_tRNA-Lys-AAG
		DF0000460_4_LTR22C2
		DF0000458_5_LTR22C
		DF0000841_4_Tigger3b
		DF0000775_4_ERVL-B4
		DF0001039_4_MLT-int
		DF0000734_4_MER1A
		DF0000234_4_L1M2c_5end
		DF0000850_4_Tigger6b
		DF0000291_4_L1MDb_5end
		DF0000444_4_LTR1D1
		DF0000747_4_MER31B
		DF0000972_4_MER9B
		DF0000565_4_LTR66
		DF0000184_4_HERVH48
		DF0000786_4_MER45B
		DF0001318_2_AluYh3
		DF0000203_5_HERVL74
		DF0000588_4_LTR7C
		DF0000330_4_L1PA12_3end
		DF0000684_4_tRNA-Pro-CCY
		DF0000145_4_FordPrefect
		DF0001014_4_MLT1H
		DF0000799_4_MER4C
		DF0000772_5_LSU-rRNA_Hsa
		DF0000564_4_LTR65
		DF0000015_4_ALRb
		DF0000563_4_LTR64
		DF0000434_4_LTR19-int
		DF0000862_4_MER57A-int
		DF0000359_4_L2a_3end
		DF0000003_4_AluSc
		DF0000860_4_MER54A
		DF0000846_4_Tigger4b
		DF0000484_4_LTR2B
		DF0000407_4_LTR13_v
		DF0000250_4_L1M4_orf2
		DF0000294_4_L1ME2_3end
		DF0001076_4_U2
		DF0001129_4_MLT1E3
		DF0001013_4_MLT1G3
		DF0000395_4_LTR10D
		DF0000248_4_L1M4b_5end
		DF0000945_4_MER87B
		DF0000473_4_LTR26E
		DF0000165_4_HERV1_LTRb
		DF0000800_4_MER4CL34
		DF0000628_4_HERV17
		DF0000371_4_LOR1b
		DF0000539_4_LTR49-int
		DF0001046_4_MST-int
		DF0000202_5_HERVL66
		DF0000256_4_L1MA1_3end
		DF0000413_4_LTR15
		DF0000552_4_LTR57
		DF0000001_4_MIR
		DF0000021_4_Charlie1a
		DF0000716_4_MER119
		DF0000582_4_LTR77
		DF0000384_4_LTR108a_Mam
		DF0000274_4_L1MB8_3end
		DF0000224_4_Kanga2_a
		DF0000342_4_L1PA5_3end
		DF0000008_4_L1M5_orf2
		DF0000746_5_MER31A
		DF0000780_4_MER115
		DF0000624_4_LTR9C
		DF0000370_4_LOR1a
		DF0000573_4_LTR71A
		DF0000545_4_LTR53
		DF0000271_4_L1MB4_5end
		DF0001063_4_SATR1
		DF0000767_4_MER44A
		DF0000894_4_MER63B
		DF0000881_4_MER6
		DF0000735_4_MER1B
		DF0000286_4_L1MD1_3end
		DF0001072_4_SVA_F
		DF0000402_4_LTR12C
		DF0000519_4_LTR41C
		DF0000590_4_LTR8
		DF0000105_4_Charlie6
		DF0001045_4_MSTD
		DF0001007_4_MLT1E2
		DF0000761_4_MER41B
		DF0000046_4_AluSq4
		DF0000487_4_LTR31
		DF0000679_4_tRNA-Lys-AAA
		DF0000900_4_MER65D
		DF0000222_4_Kanga1c
		DF0000375_4_LTR1
		DF0000558_4_LTR5_Hs
		DF0000341_4_L1PA4_3end
		DF0000890_4_MER57-int
		DF0001030_4_MLT2B2
		DF0000038_4_AluSc8
		DF0000515_4_LTR40b
		DF0000236_4_L1M2_orf2
		DF0001001_4_MLT1A0
		DF0000649_4_tRNA-Gly-GGY
		DF0000397_4_LTR10F
		DF0000639_4_tRNA-Arg-AGA
		DF0000512_4_LTR4
		DF0000640_4_tRNA-Arg-AGG
		DF0000108_5_Charlie9
		DF0001124_5_Zaphod2
		DF0000765_4_MER41-int
		DF0000912_4_MER68B
		DF0000350_4_L1PB4_3end
		DF0000670_4_tRNA-Asn-AAC
		DF0000969_4_MER9a1
		DF0000204_5_HERVP71A
		DF0000040_4_AluSg4
		DF0000438_4_LTR1B0
		DF0001256_2_THE1D-int
		DF0000044_4_AluSq10
		DF0000034_4_AluJo
		DF0000022_4_Charlie1b
		DF0001061_4_Ricksha_c
		DF0000316_4_L1P1_orf2
		DF0000499_4_LTR37A
		DF0000843_4_Tigger3d
		DF0000661_4_tRNA-Ser-TCG
		DF0000644_4_tRNA-Cys-TGY
		DF0000464_4_LTR24
		DF0000859_4_MER53
		DF0001136_4_Ricksha_a
		DF0001145_2_AluYk3
		DF0000570_4_LTR6B
		DF0000081_4_Charlie10
		DF0000516_4_LTR40c
		DF0000782_4_MER44B
		DF0000813_4_MER51E
		DF0001281_2_Tigger17d
		DF0000241_4_L1M3de_5end
		DF0000842_4_Tigger3c
		DF0000579_4_LTR75_1
		DF0000524_4_LTR44
		DF0000526_4_LTR45B
		DF0000429_4_LTR18B
		DF0000887_4_MER61E
		DF0000794_4_MER49
		DF0000566_4_LTR67B
		DF0000496_4_LTR35A
		DF0000173_4_HERV9
		DF0000265_4_L1MA8_3end
		DF0000753_4_MER34C
		DF0000750_4_MER34A1
		DF0000520_4_LTR42
		DF0000587_4_LTR7B
		DF0001077_4_U3
		DF0001128_4_MLT1E1A
		DF0000193_5_HERVK14C
		DF0000672_4_tRNA-Gln-CAA
		DF0000463_4_LTR23-int
		DF0000227_4_L1M1_5end
		DF0000974_4_MIR3
		DF0000942_4_MER84
		DF0000797_4_MER4B
		DF0000523_5_LTR43-int
		DF0000715_4_MER11B
		DF0000825_4_Tigger12c
		DF0000562_4_LTR62
		DF0000199_5_HERVL18
		DF0000400_4_LTR12_v
		DF0000064_4_AluYk11
		DF0000504_4_LTR38B
		DF0000486_4_LTR30
		DF0000796_4_MER4A1_v
		DF0000760_4_MER41A
		DF0001015_4_MLT1H1
		DF0000529_5_LTR46-int
		DF0000462_4_LTR23
		DF0000014_4_ALRa
		DF0000907_4_MER67A
		DF0000205_5_HERVS71
		DF0001064_4_SATR2
		DF0000244_4_L1M3_orf2
		DF0001042_4_MSTB
		DF0000740_4_MER21C
		DF0000049_4_AluSx3
		DF0000626_4_CER
		DF0000498_4_LTR36
		DF0000641_4_tRNA-Arg-CGA
		DF0000333_4_L1PA14_3end
		DF0000814_4_MER50B
		DF0000027_4_Charlie5
		DF0000474_4_LTR27
		DF0000469_4_LTR26
		DF0000396_4_LTR10E
		DF0000308_4_L1MEf_5end
		DF0000297_4_L1ME3A_3end
		DF0000096_4_Charlie19a
		DF0000863_4_MER57A1
		DF0000773_4_L1PA14_5end
		DF0000849_4_Tigger6a
		DF0000763_4_MER41E
		DF0000154_4_HAL1
		DF0000781_4_MER41D
		DF0000904_4_MER66C
		DF0000895_4_MER63C
		DF0001335_3_hAT-5_Mam
		DF0000243_4_L1M3f_5end
		DF0001070_4_SVA_D
		DF0000700_4_MER101-int
		DF0000889_4_MER57F
		DF0000012_4_5S
		DF0000549_4_LTR54B
		DF0000276_4_L1MC2_3end
		DF0001078_4_U4
		DF0000880_4_MER5C1
		DF0000816_5_MER51-int
		DF0000744_4_MER30
		DF0000483_4_LTR29
		DF0000543_4_LTR52
		DF0000838_4_Tigger2a
		DF0000348_4_L1PB2_3end
		DF0000808_4_MER50C
		DF0000905_4_MER66D
		DF0000632_4_HY4
		DF0000830_5_Tigger17
		DF0000845_4_Tigger4a
		DF0000401_4_LTR12B
		DF0000861_4_MER54B
		DF0000971_4_MER9a3
		DF0001027_4_MLT2A1
		DF0000177_4_HERV-Fc1_LTR1
		DF0000625_4_LTR9D
		DF0000237_4_L1M3a_5end
		DF0000685_4_tRNA-Ser-TCY
		DF0001133_4_MSTA1
		DF0000056_4_AluYb9
		DF0000327_4_L1PA10_3end
		DF0000439_4_LTR1B1
		DF0000287_4_L1MD2_3end
		DF0000658_4_tRNA-Pro-CCG
		DF0000525_4_LTR45
		DF0000406_4_LTR13
		DF0000029_4_ALR
		DF0000217_4_HUERS-P3b
		DF0000318_4_L1P3_5end
		DF0000555_4_LTR59
		DF0000531_4_LTR47A2
		DF0000805_4_MER4E1
		DF0000157_4_HAL1ME
		DF0000198_4_HERVL
		DF0000467_4_LTR25
		DF0001041_4_MSTA
		DF0000867_4_MER57C1
		DF0000548_4_LTR54
		DF0000156_4_HAL1M8
		DF0000336_4_L1PA16_3end
		DF0001337_3_HERV-Fc1_LTR2
		DF0000057_4_AluYc
		DF0000804_4_MER4E
		DF0000273_4_L1MB7_3end
		DF0000718_4_MER11D
		DF0000055_4_AluYb8
		DF0000235_4_PABL_A-int
		DF0000766_5_MER31-int
		DF0000505_4_LTR38C
		DF0000616_4_LTR8A
		DF0000957_4_MER92D
		DF0000039_4_AluSg
		DF0000926_4_MER74B
		DF0000440_4_LTR1C
		DF0001134_4_MSTB2
		DF0000303_4_L1ME4a_3end
		DF0000247_4_L1M4a2_5end
		DF0000897_4_MER65A
		DF0000884_4_MER61B
		DF0000637_4_tRNA-Ala-GCG
		DF0001428_2_LSU-rRNA_Cel
		DF0000530_4_LTR47A
		DF0000191_5_HERVK13
		DF0000114_5_ERV24B_Prim
		DF0000161_4_HERV15
		DF0000351_4_L1PBa1_5end
		DF0000551_4_LTR56
		DF0000745_4_MER30B
		DF0001005_4_MLT1E
		DF0000778_4_L1PA12_5end
		DF0000857_4_MER52C
		DF0000441_4_LTR1C1
		DF0000533_4_LTR47B2
		DF0001002_4_MLT1A1
		DF0000052_4_AluSz6
		DF0000255_4_L1MA10_3end
		DF0000741_4_MER21B
		DF0000654_4_tRNA-Leu-TTA
		DF0000635_4_L1ME3Cz_3end
		DF0000770_4_MER34
		DF0000759_4_MER39B
		DF0000147_4_FRAM
		DF0000144_4_FLAM_C
		DF0000268_4_L1MB2_3end
		DF0000340_4_L1PA3_3end
		DF0001079_4_U5
		DF0000167_4_HERV1_LTRd
		DF0000228_4_L1M1_orf2
		DF0000820_4_THE1D
		DF0000213_4_HSMAR2
		DF0000194_5_HERVK22
		DF0000249_4_L1M4c_5end
		DF0000143_4_FLAM_A
		DF0000176_4_HERV-Fc1
		DF0000844_4_Tigger4
		DF0000657_4_tRNA-Met_v
		DF0000834_4_Tigger18a
		DF0000975_4_MIRb
		DF0000282_4_L1MCa_5end
		DF0000179_5_HERV-Fc2
		DF0000050_4_AluSx4
		DF0000819_4_THE1C
		DF0000466_4_LTR24C
		DF0000576_4_LTR72B
		DF0000392_4_LTR10B1
		DF0000054_4_AluYa8
		DF0000048_4_AluSx1
		DF0000468_4_LTR25-int
		DF0000446_4_LTR1F
		DF0000762_4_MER41C
		DF0000315_4_L1P1_5end
		DF0000172_4_HERV4_I
		DF0000269_4_L1MB3_3end
		DF0000536_4_LTR48
		DF0001137_4_TAR1
		DF0000041_4_AluSg7
		DF0001080_4_U6
		DF0001044_4_MSTC
		DF0001067_4_SVA_A
		DF0000214_4_HUERS-P1
		DF0000450_4_LTR21A
		DF0000051_4_AluSz
		DF0000840_4_Tigger3
		DF0000036_4_AluJr4
		DF0000263_4_L1MA6_3end
		DF0000409_4_LTR14
		DF0000686_4_tRNA-Thr-ACY
		DF0001126_4_MLT1A
		DF0000839_4_Tigger2b_Pri
		DF0000329_4_L1PA11_3end
		DF0000343_4_L1PA6_3end
		DF0000306_4_L1ME5_3end
		DF0000171_5_HERV35I
		DF0000892_4_MER4A
		DF0000521_4_LTR43
		DF0000758_4_MER39
		DF0000010_4_L1MC4_3end
		DF0001138_4_U17
		DF0000659_4_tRNA-Ser-AGY
		DF0000886_4_MER61D
		DF0000195_5_HERVK3
		DF0000461_4_LTR22E
		DF0000451_4_LTR21B
		DF0000270_4_L1MB4_3end
		DF0000871_5_MER57E3
		DF0001068_4_SVA_B
		DF0000561_4_LTR61
		DF0000764_4_MER41G
		DF0000079_4_BSRf
		DF0000633_4_HY5
		DF0000185_5_HERVI
		DF0000399_4_LTR12
		DF0000865_4_MER57B1
		DF0000016_4_7SLRNA
		DF0001316_2_AluYi6_4d
		DF0000192_4_HERVK14
		DF0000045_4_AluSq2
		DF0000107_4_Charlie8
		DF0000743_4_MER3
		DF0000940_4_MER83B-int
		DF0000279_4_L1MC4a_3end
		DF0000231_4_PABL_A
		DF0000120_4_ERVL-E
		DF0000275_4_L1MC1_3end
		DF0000847_4_Tigger5
		DF0001022_4_MLT1K
		DF0001053_4_PRIMA4-int
		DF0000442_4_LTR1C3
		DF0000801_4_MER4D
		DF0001018_4_MLT1J
		DF0000331_4_L1PA13_3end
		DF0001169_2_AluYk2
		DF0000196_4_HERVK9
		DF0000304_4_L1ME4b_3end
		DF0000478_4_LTR27D
		DF0000453_4_LTR22
		DF0000449_4_LTR2
		DF0000701_4_MER104
		DF0001009_4_MLT1F1
		DF0000875_4_MER58D
		DF0000944_4_MER87
		DF0001154_2_AluYm1
		DF0001073_4_U1
		DF0000043_4_AluSq
		DF0000433_4_LTR19C
		DF0001066_5_SSU-rRNA_Hsa
		DF0000283_4_L1MCb_5end
		DF0000540_4_LTR5
		DF0000472_4_LTR26D
		DF0001197_2_AluYi6
		DF0000776_5_L1MEc_5end
		DF0000085_5_Charlie12
		DF0000876_4_MER5A
		DF0000166_4_HERV1_LTRc
		DF0000109_4_Cheshire
		DF0000319_4_L1P3b_5end
		DF0000941_4_MER83C
		DF0000260_4_L1MA4A_3end
		DF0001040_4_MSR1
		DF0000749_4_MER34A
		DF0000634_4_AluYg6
		DF0000950_4_MER90a
		DF0000853_4_Tigger9a
		DF0000509_4_LTR3A
		DF0000408_4_LTR13A
		DF0000714_4_MER11A
		DF0000272_4_L1MB5_3end
		DF0000779_4_MARNA
		DF0000476_4_LTR27B
		DF0000751_4_MER34B
		DF0000465_4_LTR24B
		DF0000909_4_MER67C
		DF0000042_4_AluSp
		DF0000183_4_HERVH
		DF0000226_4_L1HS_5end
		DF0000118_4_ERVL
		DF0000630_4_HY1
		DF0000300_4_L1ME3E_3end
		DF0000349_4_L1PB3_3end
		DF0000896_4_MER63D
		DF0001220_2_EUTREP7
		DF0000187_4_HERVIP10FH
		DF0000925_4_MER74A
		DF0000412_4_LTR14C
		DF0000872_4_MER58A
		DF0001132_4_MLT1-int
		DF0000655_4_tRNA-Leu-TTG
		DF0000646_4_tRNA-Glu-GAA
		DF0000809_4_MER51A
		DF0000266_4_L1MA9_3end
		DF0000229_4_L1M2_5end
		DF0000806_4_MER4-int
		DF0000189_4_HERVK11
		DF0001010_4_MLT1F2
		DF0000783_4_MER44C
		DF0000325_4_L1P4e_5end
		DF0000035_4_AluJr
		DF0000013_4_ACRO1
		DF0000937_4_MER83
		DF0000037_4_AluSc5
		DF0001317_2_AluYf1
		DF0000262_4_L1MA5A_3end
		DF0000681_4_tRNA-Met-i
		DF0000854_4_Tigger9b
		DF0000689_4_LTR3
		DF0001303_2_HERV9N
		DF0000326_4_L1P4_orf2
		DF0000559_5_LTR60
		DF0000410_4_LTR14A
		DF0000818_4_THE1B
		DF0000553_4_LTR57-int
		DF0000930_4_MER75B
		DF0000569_4_LTR6A
		DF0000518_4_LTR41B
		DF0000742_4_MER2B
		DF0000295_4_L1ME2z_3end
		DF0000911_4_MER68
		DF0000752_5_MER34B-int
		DF0000754_4_MER34C_v
		DF0000066_4_AluYk4
		DF0000004_4_Tigger3a
		DF0000477_4_LTR27C
		DF0001035_4_MLT2C2
		DF0000836_4_Tigger2
		DF0001047_4_ORSL
		DF0000675_4_tRNA-Gly-GGA
		DF0000888_4_MER61F
		DF0001310_3_HERVIP10B3
		DF0000674_4_tRNA-Glu-GAG_v
		DF0000212_4_HSMAR1
		DF0000181_5_HERVFH19
		DF0000856_4_MER52A
		DF0001036_4_MLT2D
		DF0000357_4_L1PREC2_orf2
		DF0000457_4_LTR22B2
		DF0000495_4_LTR35
		DF0000373_4_LSAU
		DF0000290_4_L1MDa_5end
		DF0000394_4_LTR10C
		DF0000150_4_GSATII
		DF0000182_5_HERVFH21
		DF0000163_5_HERV1_I
		DF0000186_5_HERVIP10F
		DF0000404_4_LTR12E
		DF0000704_4_MER107
		DF0000855_4_MER52-int
		DF0000791_4_MER47B
		DF0000873_4_MER58B
		DF0001065_4_SST1
		DF0000790_4_MER47A
		DF0000142_4_FAM
		DF0000302_4_L1ME3G_3end
		DF0000390_4_LTR10A
		DF0000717_4_MER11C
		DF0000695_4_MER101B
		DF0000494_4_LTR34
		DF0000793_4_MER48
		DF0000405_4_LTR12F
		DF0000581_5_LTR76
		DF0000094_4_Charlie17b
		DF0000891_4_Tigger1
		DF0000073_4_BC200
		DF0000285_4_L1MC_orf2
		DF0001320_2_AluYj4
		DF0000939_4_MER83B
		DF0000677_4_tRNA-Ile-ATT
		DF0000618_4_LTR9
		DF0000456_4_LTR22B1
		DF0000756_4_MER34D
		DF0000385_4_LTR108b_Mam
		DF0001069_4_SVA_C
		DF0001127_4_MLT1B
		DF0001031_4_MLT2B3
		DF0000063_4_AluYh9
		DF0001221_2_MLT1C2
		DF0000739_4_MER21A
		DF0000807_4_MER50
		DF0000933_4_MER77
		DF0000354_4_L1PB_orf2
		DF0000557_4_LTR5B
		DF0000928_4_MER75
		DF0000737_4_MER20
		DF0000391_4_LTR10B
		DF0000903_4_MER66B
		DF0000257_4_L1MA2_3end
		DF0000899_4_MER65C
		DF0000577_4_LTR73
		DF0000883_4_MER61A
		DF0000245_4_L1M4_5end
		DF0000915_4_MER6A
		DF0000946_4_MER88
		DF0000216_4_HUERS-P3
		DF0000047_4_AluSx
		DF0000058_4_AluYc3
		DF0001004_4_MLT1D
		DF0001056_4_PrimLTR79
		DF0000947_4_MER89
		DF0000259_4_L1MA4_3end
		DF0000882_4_MER61-int
		DF0000963_4_MER96B
		DF0000152_4_GSATX
		DF0000542_4_LTR51
		DF0000292_4_L1MD_orf2
		DF0000653_4_tRNA-Leu-CTY
		DF0000802_4_MER4D0
		DF0000574_4_LTR71B
		DF0001215_2_L2d_3end
		DF0000629_4_MADE1
		DF0000827_4_Tigger14a
		DF0000225_4_L1HS_3end
		DF0000769_4_MER21-int
		DF0000355_4_L1PREC2_3end
		DF0000736_4_MER2
		DF0000858_4_MER52D
		DF0000344_4_L1PA7_3end
		DF0000870_4_MER57E2
		DF0000448_4_LTR1F2
		DF0000507_4_LTR39
		DF0001050_4_PABL_B
		DF0001054_4_PRIMA4_LTR
		DF0000334_4_L1PA15-16_5end
		DF0000798_4_MER4B-int
		DF0000002_4_AluY
		DF0000005_4_THE1A
		DF0000511_4_LTR3B_v
		DF0000435_4_LTR1A1
		DF0000358_4_L2
		DF0001321_2_AluYh7
		DF0000977_4_MER85
		DF0000868_4_MER57D
		DF0001038_4_MLT2F
		DF0001008_4_MLT1F
		DF0000445_4_LTR1E
		DF0000321_4_L1P4a_5end
		DF0000879_4_MER5C
		DF0000851_4_Tigger7
		DF0001240_2_AluYe5
		DF0000527_4_LTR45C
		DF0000320_4_L1P3_orf2
		DF0000169_4_HERV3
		DF0000293_4_L1ME1_3end
		DF0000431_4_LTR19A
		DF0000815_4_MER50-int
		DF0000345_4_L1PA8_3end
		DF0000908_4_MER67B
		DF0000164_4_HERV1_LTRa
		DF0001174_2_AluYe6
		DF0000403_4_LTR12D
		DF0000934_4_MER77B
		DF0001017_4_MLT1I
		DF0000702_4_MER105
		DF0000922_4_MER72
		DF0000361_4_L2c_3end
		DF0000485_4_LTR2C
		DF0000065_4_AluYk12
		DF0000346_4_L1PA8A_3end
		DF0001293_2_hAT-1_Mam
		DF0000864_4_MER57B2
		DF0001060_4_Ricksha_b
		DF0001043_4_MSTB1
ESC Tumors and cell lines	77	DF0000501_5_LTR37-int
		DF0000906_4_MER66-int
		DF0000119_5_ERVL47
		DF0000215_4_HUERS-P2
		DF0001000_4_Merlin1_HS
		DF0001011_5_MLT1F-int
		DF0000938_5_MER83A-int
		DF0000242_4_L1M3e_5end
		DF0000019_4_Charlie2a
		DF0000985_4_MamRep1151
		DF0000757_5_MER34-int
		DF0000910_4_MER67D
		DF0000311_4_L1MEg_5end
		DF0000470_4_LTR26B
		DF0000115_5_ERV24_Prim
		DF0000299_4_L1ME3C_3end
		DF0000322_4_L1P4b_5end
		DF0000774_4_L1MEb_5end
		DF0000281_4_L1MC5a_3end
		DF0001057_4_REP522
		DF0000155_4_HAL1b
		DF0000500_4_LTR37B
		DF0000921_4_MER70-int
		DF0000232_4_L1M2a_5end
		DF0001270_2_MER121B
		DF0000288_4_L1MD2_5end
		DF0000788_4_MER45R
		DF0000170_5_HERV30
		DF0000706_4_MER110A
		DF0000848_4_Tigger5b
		DF0001135_4_Plat_L3
		DF0000546_4_LTR53B
		DF0000943_4_MER84-int
		DF0000475_4_LTR2752
		DF0000278_4_L1MC4_5end
		DF0000246_4_L1M4a1_5end
		DF0000777_4_L1MEd_5end
		DF0001474_2_SSU-rRNA_Cel
		DF0000110_4_CR1_Mam
		DF0000071_4_Arthur1B
		DF0000893_4_MER63A
		DF0000711_4_MER113A
		DF0000201_5_HERVL40
		DF0001130_4_MLT1G
		DF0000190_5_HERVK11D
		DF0000162_5_HERV16
		DF0000239_4_L1M3c_5end
		DF0001020_4_MLT1J2
		DF0000506_4_LTR38-int
		DF0001309_2_X4b_DNA
		DF0000074_4_BLACKJACK
		DF0000452_4_LTR21C
		DF0000369_4_Looper
		DF0001304_2_MamGypsy2-I
		DF0000233_4_L1M2b_5end
		DF0000479_4_LTR27E
		DF0001051_5_PABL_B-int
		DF0000020_4_Charlie2b
		DF0000313_4_L1MEi_5end
		DF0000123_4_Eulor11
		DF0000323_5_L1P4c_5end
		DF0001058_4_Ricksha
		DF0001019_4_MLT1J1
		DF0000324_4_L1P4d_5end
		DF0000955_4_MER92B
		DF0000958_4_MER92-int
		DF0000964_4_MER97a
		DF0000547_5_LTR53-int
		DF0000508_5_LTR39-int
		DF0000471_4_LTR26C
		DF0000365_4_L4_B_Mam
		DF0000113_4_DNA1_Mam
		DF0000832_4_Tigger17b
		DF0000393_4_LTR10B2
		DF0001276_3_Arthur2
		DF0000240_4_L1M3d_5end
		DF0000537_4_LTR48B
ESC Fibroblasts	1	DF0000662_4_tRNA-Thr-ACA
Fibroblasts Tumors and cell lines	34	DF0000223_4_Kanga1d
		DF0000598_4_LTR82A
		DF0000206_4_HSAT4
		DF0000719_4_MER121
		DF0000026_4_Charlie4z
		DF0000656_4_tRNA-Met
		DF0000688_4_tRNA-Val-GTY
		DF0000666_4_tRNA-Tyr-TAC
		DF0000104_4_Charlie29a
		DF0000068_4_AmnSINE2
		DF0000211_4_HSATII
		DF0001087_4_UCON12A
		DF0000502_4_LTR38
		DF0000636_4_tRNA-Ala-GCA
		DF0000480_4_LTR28
		DF0000673_4_tRNA-Gln-CAG
		DF0000428_4_LTR18A
		DF0000956_4_MER92C
		DF0000534_4_LTR47B3
		DF0000168_4_HERV1_LTRe
		DF0000924_4_MER73
		DF0000425_4_LTR16E1
		DF0001012_4_MLT1G1
		DF0000667_4_tRNA-Tyr-TAT
		DF0000917_4_MER6C
		DF0001062_4_SAR
		DF0000111_4_D20S16
		DF0001074_4_U13
		DF0000682_4_tRNA-Phe-TTY
		DF0000678_4_tRNA-Leu-CTG
		DF0000995_4_MamRep605
		DF0000645_4_tRNA-Gln-CAA_v
		DF0000421_4_LTR16C
		DF0000075_4_BSR
ESC	9	DF0000599_4_LTR82B
		DF0001170_3_EutTc1-N1
		DF0000826_4_Tigger13a
		DF0001241_2_X6a_DNA
		DF0000852_4_Tigger8
		DF0000490_4_LTR33A
		DF0000072_4_Arthur1C
		DF0001037_4_MLT2E
		DF0000088_4_Charlie14a
Tumors and cell lines	98	DF0000028_4_Tigger16a
		DF0000362_4_L3
		DF0001016_4_MLT1H-int
		DF0000284_4_L1MCc_5end
		DF0001305_2_X1_DNA
		DF0000949_4_MER90
		DF0001096_5_UCON20
		DF0004193_1_CR1_Amni-1
		DF0000874_4_MER58C
		DF0000254_4_L1M8_5end
		DF0000414_4_LTR16
		DF0000070_4_Arthur1A
		DF0000828_4_Tigger15a
		DF0000092_5_Charlie17
		DF0000253_4_L1M7_5end
		DF0000307_4_L1MEa_5end
		DF0001242_2_X11_DNA
		DF0000999_4_MamTip3
		DF0000789_4_MER46C
		DF0000541_4_LTR50
		DF0000415_4_LTR16A
		DF0000703_4_MER106A
		DF0001227_2_UCON64
		DF0000230_4_L1M2a1_5end
		DF0000932_5_MER76-int
		DF0001299_2_Tigger6
		DF0000221_4_Kanga1b
		DF0000962_4_MER96
		DF0000687_4_tRNA-Val-GTA
		DF0000965_4_MER97b
		DF0001172_2_EuthAT-2
		DF0000978_4_hAT-N1_Mam
		DF0000200_5_HERVL32
		DF0000709_4_MER112
		DF0000419_4_LTR16B1
		DF0001097_4_UCON21
		DF0000705_4_MER110
		DF0001183_2_MamRep605b
		DF0000611_4_LTR87
		DF0001125_5_Zaphod3
		DF0000492_4_LTR33B
		DF0000707_5_MER110-int
		DF0000648_4_tRNA-Gly-GGG
		DF0001103_5_UCON28a
		DF0000919_4_MER70B
		DF0000366_4_L4_C_Mam
		DF0000550_4_LTR55
		DF0000920_4_MER70C
		DF0000931_4_MER76
		DF0000544_5_LTR52-int
		DF0000567_4_LTR68
		DF0000338_4_L1PA17_5end
		DF0001112_5_UCON9
		DF0000967_4_MER97d
		DF0000785_4_MER45A
		DF0001226_2_UCON68
		DF0000663_4_tRNA-Thr-ACG
		DF0001265_3_CR1-16_AMi
		DF0000360_4_L2b_3end
		DF0000106_4_Charlie7a
		DF0000084_5_Charlie11
		DF0000605_4_LTR85c
		DF0000948_5_MER89-int
		DF0000158_4_Helitron1Nb_Mam
		DF0000954_4_MER92A
		DF0000936_4_MER81
		DF0001055_5_PRIMAX-int
		DF0000638_4_tRNA-Ala-GCY_v
		DF0000727_4_MER131
		DF0000367_5_L5
		DF0001131_4_MLT1H2
		DF0001123_4_Zaphod
		DF0000076_4_BSRa
		DF0000927_4_MER74C
		DF0000621_4_LTR91
		DF0000178_4_HERV-Fc1_LTR3
		DF0000968_4_MER99
		DF0000301_4_L1ME3F_3end
		DF0001231_2_EutTc1-N2
		DF0000210_4_HSATI
		DF0001225_2_UCON33
		DF0000554_4_LTR58
		DF0000532_4_LTR47B
		DF0000824_4_Tigger12A
		DF0000722_4_MER125
		DF0000652_4_tRNA-Leu-CTA
		DF0001313_3_Charlie16
		DF0001162_2_X26_DNA
		DF0000305_4_L1ME4c_3end
		DF0001021_4_MLT1J-int
		DF0000669_4_tRNA-Ala-GCY
		DF0000738_4_MER20B
		DF0001139_4_UCON23
		DF0000568_4_LTR69
		DF0000116_4_ERV3-16A3_I
		DF0001023_4_MLT1L
		DF0000514_4_LTR40A1
		DF0000627_4_Charlie7
Fibroblasts	5	DF0000959_4_MER94
		DF0000696_4_MER102a
		DF0000417_4_LTR16A2
		DF0000720_4_MER123
		DF0000578_4_LTR75
