# Supplementary material for: Dysregulation of Transposon Transcription Profiles in Cancer Cells Resembles That of Embryonic Stem Cells
Source: Curr Issues Mol Biol. 2024 Aug 5;46(8):8576–99. doi: 10.3390/cimb46080505 (PMC11353194; doi:10.3390/cimb46080505)
Supplement: Supplementary file 1 [file cimb-46-00505-s001.zip › FILE_S7_single_cell_level1.txt]

Raw results, obtained from https://bioinformatics.psb.ugent.be/webtools/Venn/.
Lists below show the lists of repeats,unique or shared between cells at the first level of clustering when cells are clusterized as stromal (fibroblasts and mesenchymal stromal cells or MSC), endothelial, epithelial, and immune..
Names	total	elements
Endothelial Epithelial Immune Stromae	475	DF0000901_4_MER65-int
		DF0000372_4_LOR1-int
		DF0000817_4_THE1-int
		DF0000443_4_LTR1D
		DF0000296_4_L1ME3_3end
		DF0000811_4_MER51C
		DF0000258_5_L1MA3_3end
		DF0000188_5_HERVK
		DF0000795_4_MER4A1
		DF0001028_4_MLT2A2
		DF0000970_4_MER9a2
		DF0000289_4_L1MD3_3end
		DF0000878_4_MER5B
		DF0000803_4_MER4D1
		DF0000589_4_LTR7Y
		DF0000432_4_LTR19B
		DF0000335_4_L1PA15_3end
		DF0000810_4_MER51B
		DF0000356_4_L1PREC2_5end
		DF0000631_4_HY3
		DF0001032_4_MLT2B4
		DF0000976_4_MIRc
		DF0000528_4_LTR46
		DF0000571_4_LTR7
		DF0000455_4_LTR22B
		DF0000332_4_L1PA13_5end
		DF0000339_4_L1PA2_3end
		DF0000437_4_LTR1B
		DF0000622_4_LTR9A1
		DF0000277_4_L1MC3_3end
		DF0000017_4_Harlequin
		DF0000352_4_L1PBa_5end
		DF0000488_4_LTR32
		DF0000436_4_LTR1A2
		DF0000053_4_AluYa5
		DF0000337_4_L1PA17_3end
		DF0000174_4_HERVE
		DF0000023_4_Charlie3
		DF0000267_4_L1MB1_3end
		DF0000411_5_LTR14B
		DF0000643_4_tRNA-Arg-CGY
		DF0000617_4_LTR8B
		DF0000671_4_tRNA-Asp-GAY
		DF0000264_4_L1MA7_3end
		DF0000317_4_L1P2_5end
		DF0000328_4_L1PA10_5end
		DF0000011_4_7SK
		DF0001071_4_SVA_E
		DF0000007_4_AluJb
		DF0001082_4_U8
		DF0000668_4_tRNA-Val-GTG
		DF0000398_4_LTR10G
		DF0000665_4_tRNA-Trp-TGG
		DF0000556_4_LTR5A
		DF0001081_4_U7
		DF0000060_4_AluYd8
		DF0000748_4_MER33
		DF0000538_4_LTR49
		DF0000368_4_LFSINE_Vert
		DF0000347_4_L1PB1_3end
		DF0000427_4_LTR17
		DF0000510_4_LTR3B
		DF0000719_4_MER121
		DF0001278_3_HERV9NC
		DF0001034_4_MLT2C1
		DF0000877_4_MER5A1
		DF0000831_4_Tigger17a
		DF0001003_4_MLT1C
		DF0000025_4_Charlie4a
		DF0001059_4_Ricksha_0
		DF0000261_4_L1MA5_3end
		DF0000454_4_LTR22A
		DF0000353_4_L1PBb_5end
		DF0000623_4_LTR9B
		DF0000680_4_tRNA-Lys-AAG
		DF0000458_5_LTR22C
		DF0000841_4_Tigger3b
		DF0001039_4_MLT-int
		DF0000734_4_MER1A
		DF0000234_4_L1M2c_5end
		DF0000972_4_MER9B
		DF0000565_4_LTR66
		DF0000184_4_HERVH48
		DF0001318_2_AluYh3
		DF0000588_4_LTR7C
		DF0000330_4_L1PA12_3end
		DF0000684_4_tRNA-Pro-CCY
		DF0000145_4_FordPrefect
		DF0000799_4_MER4C
		DF0000772_5_LSU-rRNA_Hsa
		DF0000015_4_ALRb
		DF0000434_4_LTR19-int
		DF0000359_4_L2a_3end
		DF0000003_4_AluSc
		DF0000846_4_Tigger4b
		DF0000484_4_LTR2B
		DF0000407_4_LTR13_v
		DF0000250_4_L1M4_orf2
		DF0000294_4_L1ME2_3end
		DF0001076_4_U2
		DF0000395_4_LTR10D
		DF0000248_4_L1M4b_5end
		DF0000628_4_HERV17
		DF0000371_4_LOR1b
		DF0001046_4_MST-int
		DF0000688_4_tRNA-Val-GTY
		DF0000256_4_L1MA1_3end
		DF0000413_4_LTR15
		DF0000001_4_MIR
		DF0000021_4_Charlie1a
		DF0000274_4_L1MB8_3end
		DF0000342_4_L1PA5_3end
		DF0000008_4_L1M5_orf2
		DF0000746_5_MER31A
		DF0000780_4_MER115
		DF0000624_4_LTR9C
		DF0000370_4_LOR1a
		DF0000573_4_LTR71A
		DF0000666_4_tRNA-Tyr-TAC
		DF0000767_4_MER44A
		DF0000881_4_MER6
		DF0000735_4_MER1B
		DF0000286_4_L1MD1_3end
		DF0001072_4_SVA_F
		DF0000402_4_LTR12C
		DF0000590_4_LTR8
		DF0000105_4_Charlie6
		DF0001045_4_MSTD
		DF0000761_4_MER41B
		DF0000046_4_AluSq4
		DF0000679_4_tRNA-Lys-AAA
		DF0000558_4_LTR5_Hs
		DF0000341_4_L1PA4_3end
		DF0000890_4_MER57-int
		DF0001030_4_MLT2B2
		DF0000038_4_AluSc8
		DF0000515_4_LTR40b
		DF0000236_4_L1M2_orf2
		DF0001001_4_MLT1A0
		DF0000649_4_tRNA-Gly-GGY
		DF0000397_4_LTR10F
		DF0000639_4_tRNA-Arg-AGA
		DF0000662_4_tRNA-Thr-ACA
		DF0000512_4_LTR4
		DF0000640_4_tRNA-Arg-AGG
		DF0000108_5_Charlie9
		DF0000765_4_MER41-int
		DF0000350_4_L1PB4_3end
		DF0000969_4_MER9a1
		DF0000670_4_tRNA-Asn-AAC
		DF0000040_4_AluSg4
		DF0001256_2_THE1D-int
		DF0000044_4_AluSq10
		DF0000034_4_AluJo
		DF0000316_4_L1P1_orf2
		DF0000499_4_LTR37A
		DF0000843_4_Tigger3d
		DF0000644_4_tRNA-Cys-TGY
		DF0000687_4_tRNA-Val-GTA
		DF0001145_2_AluYk3
		DF0000570_4_LTR6B
		DF0000782_4_MER44B
		DF0000813_4_MER51E
		DF0000524_4_LTR44
		DF0000429_4_LTR18B
		DF0000794_4_MER49
		DF0000265_4_L1MA8_3end
		DF0000587_4_LTR7B
		DF0001077_4_U3
		DF0000672_4_tRNA-Gln-CAA
		DF0000227_4_L1M1_5end
		DF0000797_4_MER4B
		DF0000715_4_MER11B
		DF0000400_4_LTR12_v
		DF0000064_4_AluYk11
		DF0000486_4_LTR30
		DF0000504_4_LTR38B
		DF0000796_4_MER4A1_v
		DF0000760_4_MER41A
		DF0000529_5_LTR46-int
		DF0000462_4_LTR23
		DF0000205_5_HERVS71
		DF0000244_4_L1M3_orf2
		DF0001042_4_MSTB
		DF0000740_4_MER21C
		DF0000049_4_AluSx3
		DF0000498_4_LTR36
		DF0000641_4_tRNA-Arg-CGA
		DF0000333_4_L1PA14_3end
		DF0000814_4_MER50B
		DF0000474_4_LTR27
		DF0000469_4_LTR26
		DF0000396_4_LTR10E
		DF0000096_4_Charlie19a
		DF0000863_4_MER57A1
		DF0000773_4_L1PA14_5end
		DF0000763_4_MER41E
		DF0000781_4_MER41D
		DF0000243_4_L1M3f_5end
		DF0001070_4_SVA_D
		DF0000889_4_MER57F
		DF0000012_4_5S
		DF0000276_4_L1MC2_3end
		DF0001078_4_U4
		DF0000816_5_MER51-int
		DF0000744_4_MER30
		DF0000483_4_LTR29
		DF0000838_4_Tigger2a
		DF0000348_4_L1PB2_3end
		DF0000632_4_HY4
		DF0000401_4_LTR12B
		DF0000971_4_MER9a3
		DF0001027_4_MLT2A1
		DF0000625_4_LTR9D
		DF0000237_4_L1M3a_5end
		DF0001133_4_MSTA1
		DF0000685_4_tRNA-Ser-TCY
		DF0000056_4_AluYb9
		DF0000327_4_L1PA10_3end
		DF0000439_4_LTR1B1
		DF0000287_4_L1MD2_3end
		DF0000658_4_tRNA-Pro-CCG
		DF0000406_4_LTR13
		DF0000029_4_ALR
		DF0000217_4_HUERS-P3b
		DF0000318_4_L1P3_5end
		DF0000531_4_LTR47A2
		DF0000805_4_MER4E1
		DF0000157_4_HAL1ME
		DF0000198_4_HERVL
		DF0000467_4_LTR25
		DF0001041_4_MSTA
		DF0000548_4_LTR54
		DF0000336_4_L1PA16_3end
		DF0000057_4_AluYc
		DF0000804_4_MER4E
		DF0000273_4_L1MB7_3end
		DF0000718_4_MER11D
		DF0000055_4_AluYb8
		DF0000235_4_PABL_A-int
		DF0000766_5_MER31-int
		DF0000505_4_LTR38C
		DF0000616_4_LTR8A
		DF0001134_4_MSTB2
		DF0000897_4_MER65A
		DF0000884_4_MER61B
		DF0001428_2_LSU-rRNA_Cel
		DF0000637_4_tRNA-Ala-GCG
		DF0000191_5_HERVK13
		DF0000351_4_L1PBa1_5end
		DF0000551_4_LTR56
		DF0000745_4_MER30B
		DF0000778_4_L1PA12_5end
		DF0001002_4_MLT1A1
		DF0000052_4_AluSz6
		DF0000741_4_MER21B
		DF0000759_4_MER39B
		DF0000147_4_FRAM
		DF0000144_4_FLAM_C
		DF0000268_4_L1MB2_3end
		DF0000340_4_L1PA3_3end
		DF0001079_4_U5
		DF0000167_4_HERV1_LTRd
		DF0000228_4_L1M1_orf2
		DF0000820_4_THE1D
		DF0000213_4_HSMAR2
		DF0000194_5_HERVK22
		DF0000249_4_L1M4c_5end
		DF0000143_4_FLAM_A
		DF0000844_4_Tigger4
		DF0000975_4_MIRb
		DF0000282_4_L1MCa_5end
		DF0000050_4_AluSx4
		DF0000819_4_THE1C
		DF0000054_4_AluYa8
		DF0000468_4_LTR25-int
		DF0000762_4_MER41C
		DF0000315_4_L1P1_5end
		DF0000269_4_L1MB3_3end
		DF0001137_4_TAR1
		DF0000041_4_AluSg7
		DF0001080_4_U6
		DF0001044_4_MSTC
		DF0001067_4_SVA_A
		DF0000214_4_HUERS-P1
		DF0000450_4_LTR21A
		DF0000051_4_AluSz
		DF0000840_4_Tigger3
		DF0000263_4_L1MA6_3end
		DF0000036_4_AluJr4
		DF0000409_4_LTR14
		DF0000686_4_tRNA-Thr-ACY
		DF0001126_4_MLT1A
		DF0000638_4_tRNA-Ala-GCY_v
		DF0000839_4_Tigger2b_Pri
		DF0000329_4_L1PA11_3end
		DF0000343_4_L1PA6_3end
		DF0000892_4_MER4A
		DF0000521_4_LTR43
		DF0000758_4_MER39
		DF0000010_4_L1MC4_3end
		DF0000659_4_tRNA-Ser-AGY
		DF0000461_4_LTR22E
		DF0000451_4_LTR21B
		DF0000270_4_L1MB4_3end
		DF0000561_4_LTR61
		DF0001068_4_SVA_B
		DF0000633_4_HY5
		DF0000399_4_LTR12
		DF0000865_4_MER57B1
		DF0000324_4_L1P4d_5end
		DF0000016_4_7SLRNA
		DF0001316_2_AluYi6_4d
		DF0000192_4_HERVK14
		DF0000045_4_AluSq2
		DF0000107_4_Charlie8
		DF0000940_4_MER83B-int
		DF0000279_4_L1MC4a_3end
		DF0000231_4_PABL_A
		DF0000275_4_L1MC1_3end
		DF0001053_4_PRIMA4-int
		DF0000801_4_MER4D
		DF0000331_4_L1PA13_3end
		DF0001169_2_AluYk2
		DF0000196_4_HERVK9
		DF0000449_4_LTR2
		DF0001009_4_MLT1F1
		DF0001154_2_AluYm1
		DF0001073_4_U1
		DF0000043_4_AluSq
		DF0001066_5_SSU-rRNA_Hsa
		DF0000540_4_LTR5
		DF0000472_4_LTR26D
		DF0001197_2_AluYi6
		DF0000776_5_L1MEc_5end
		DF0000085_5_Charlie12
		DF0000166_4_HERV1_LTRc
		DF0000876_4_MER5A
		DF0000109_4_Cheshire
		DF0000319_4_L1P3b_5end
		DF0000260_4_L1MA4A_3end
		DF0001040_4_MSR1
		DF0000634_4_AluYg6
		DF0000509_4_LTR3A
		DF0000408_4_LTR13A
		DF0000714_4_MER11A
		DF0000272_4_L1MB5_3end
		DF0000751_4_MER34B
		DF0000465_4_LTR24B
		DF0000909_4_MER67C
		DF0000042_4_AluSp
		DF0000183_4_HERVH
		DF0000226_4_L1HS_5end
		DF0000118_4_ERVL
		DF0000300_4_L1ME3E_3end
		DF0000630_4_HY1
		DF0000349_4_L1PB3_3end
		DF0000187_4_HERVIP10FH
		DF0000872_4_MER58A
		DF0000809_4_MER51A
		DF0000266_4_L1MA9_3end
		DF0000229_4_L1M2_5end
		DF0000806_4_MER4-int
		DF0000189_4_HERVK11
		DF0001010_4_MLT1F2
		DF0000783_4_MER44C
		DF0000325_4_L1P4e_5end
		DF0000035_4_AluJr
		DF0000937_4_MER83
		DF0000037_4_AluSc5
		DF0001317_2_AluYf1
		DF0000262_4_L1MA5A_3end
		DF0000681_4_tRNA-Met-i
		DF0000689_4_LTR3
		DF0001303_2_HERV9N
		DF0000326_4_L1P4_orf2
		DF0000410_4_LTR14A
		DF0000818_4_THE1B
		DF0000569_4_LTR6A
		DF0000930_4_MER75B
		DF0000742_4_MER2B
		DF0000911_4_MER68
		DF0000752_5_MER34B-int
		DF0000066_4_AluYk4
		DF0000836_4_Tigger2
		DF0000675_4_tRNA-Gly-GGA
		DF0000212_4_HSMAR1
		DF0000181_5_HERVFH19
		DF0000674_4_tRNA-Glu-GAG_v
		DF0001036_4_MLT2D
		DF0000357_4_L1PREC2_orf2
		DF0000495_4_LTR35
		DF0000290_4_L1MDa_5end
		DF0000394_4_LTR10C
		DF0000182_5_HERVFH21
		DF0000150_4_GSATII
		DF0000404_4_LTR12E
		DF0000704_4_MER107
		DF0000873_4_MER58B
		DF0001074_4_U13
		DF0000790_4_MER47A
		DF0000142_4_FAM
		DF0000390_4_LTR10A
		DF0000717_4_MER11C
		DF0000793_4_MER48
		DF0000405_4_LTR12F
		DF0000581_5_LTR76
		DF0000891_4_Tigger1
		DF0000285_4_L1MC_orf2
		DF0000073_4_BC200
		DF0001320_2_AluYj4
		DF0000618_4_LTR9
		DF0000677_4_tRNA-Ile-ATT
		DF0000652_4_tRNA-Leu-CTA
		DF0000756_4_MER34D
		DF0001069_4_SVA_C
		DF0001127_4_MLT1B
		DF0001031_4_MLT2B3
		DF0000063_4_AluYh9
		DF0001221_2_MLT1C2
		DF0000739_4_MER21A
		DF0000678_4_tRNA-Leu-CTG
		DF0000807_4_MER50
		DF0000354_4_L1PB_orf2
		DF0000557_4_LTR5B
		DF0000928_4_MER75
		DF0000737_4_MER20
		DF0000903_4_MER66B
		DF0000257_4_L1MA2_3end
		DF0000899_4_MER65C
		DF0000245_4_L1M4_5end
		DF0000883_4_MER61A
		DF0000915_4_MER6A
		DF0000240_4_L1M3d_5end
		DF0000058_4_AluYc3
		DF0001004_4_MLT1D
		DF0000259_4_L1MA4_3end
		DF0000882_4_MER61-int
		DF0000963_4_MER96B
		DF0000292_4_L1MD_orf2
		DF0000653_4_tRNA-Leu-CTY
		DF0000802_4_MER4D0
		DF0000574_4_LTR71B
		DF0000629_4_MADE1
		DF0000225_4_L1HS_3end
		DF0000769_4_MER21-int
		DF0000355_4_L1PREC2_3end
		DF0000736_4_MER2
		DF0000344_4_L1PA7_3end
		DF0000507_4_LTR39
		DF0001050_4_PABL_B
		DF0000334_4_L1PA15-16_5end
		DF0001054_4_PRIMA4_LTR
		DF0000798_4_MER4B-int
		DF0000511_4_LTR3B_v
		DF0000005_4_THE1A
		DF0000002_4_AluY
		DF0001321_2_AluYh7
		DF0000977_4_MER85
		DF0000321_4_L1P4a_5end
		DF0000879_4_MER5C
		DF0001240_2_AluYe5
		DF0000320_4_L1P3_orf2
		DF0000293_4_L1ME1_3end
		DF0000431_4_LTR19A
		DF0000345_4_L1PA8_3end
		DF0000164_4_HERV1_LTRa
		DF0001174_2_AluYe6
		DF0000403_4_LTR12D
		DF0000922_4_MER72
		DF0000485_4_LTR2C
		DF0000065_4_AluYk12
		DF0000346_4_L1PA8A_3end
		DF0000864_4_MER57B2
		DF0001043_4_MSTB1
Endothelial Epithelial Immune	25	DF0000755_4_MER34C2
		DF0000676_4_tRNA-Ile-ATA
		DF0000563_4_LTR64
		DF0001061_4_Ricksha_c
		DF0000661_4_tRNA-Ser-TCG
		DF0000859_4_MER53
		DF0000496_4_LTR35A
		DF0000636_4_tRNA-Ala-GCA
		DF0000626_4_CER
		DF0000845_4_Tigger4a
		DF0000177_4_HERV-Fc1_LTR1
		DF0000673_4_tRNA-Gln-CAG
		DF0000039_4_AluSg
		DF0000255_4_L1MA10_3end
		DF0000657_4_tRNA-Met_v
		DF0000195_5_HERVK3
		DF0000743_4_MER3
		DF0000749_4_MER34A
		DF0000412_4_LTR14C
		DF0000655_4_tRNA-Leu-TTG
		DF0000004_4_Tigger3a
		DF0000682_4_tRNA-Phe-TTY
		DF0000047_4_AluSx
		DF0001056_4_PrimLTR79
		DF0000448_4_LTR1F2
Endothelial Epithelial Stromae	9	DF0000582_4_LTR77
		DF0000562_4_LTR62
		DF0000502_4_LTR38
		DF0000308_4_L1MEf_5end
		DF0000297_4_L1ME3A_3end
		DF0000880_4_MER5C1
		DF0000770_4_MER34
		DF0000576_4_LTR72B
		DF0000886_4_MER61D
Endothelial Immune Stromae	6	DF0000291_4_L1MDb_5end
		DF0000945_4_MER87B
		DF0000271_4_L1MB4_5end
		DF0000887_4_MER61E
		DF0000974_4_MIR3
		DF0000391_4_LTR10B
Epithelial Immune Stromae	21	DF0001253_2_MIR1_Amn
		DF0000784_4_MER44D
		DF0000683_4_tRNA-Pro-CCA
		DF0000572_4_LTR70
		DF0000375_4_LTR1
		DF0000464_4_LTR24
		DF0000579_4_LTR75_1
		DF0000520_4_LTR42
		DF0000942_4_MER84
		DF0000905_4_MER66D
		DF0000857_4_MER52C
		DF0000663_4_tRNA-Thr-ACG
		DF0000654_4_tRNA-Leu-TTA
		DF0000306_4_L1ME5_3end
		DF0000171_5_HERV35I
		DF0000283_4_L1MCb_5end
		DF0001035_4_MLT2C2
		DF0001062_4_SAR
		DF0000456_4_LTR22B1
		DF0000645_4_tRNA-Gln-CAA_v
		DF0000908_4_MER67B
Endothelial Epithelial	6	DF0000165_4_HERV1_LTRb
		DF0000500_4_LTR37B
		DF0000014_4_ALRa
		DF0000466_4_LTR24C
		DF0000446_4_LTR1F
		DF0000738_4_MER20B
Endothelial Immune	3	DF0001129_4_MLT1E3
		DF0000246_4_L1M4a1_5end
		DF0000917_4_MER6C
Endothelial Stromae	5	DF0001033_4_MLT2B5
		DF0000487_4_LTR31
		DF0000295_4_L1ME2z_3end
		DF0001065_4_SST1
		DF0000385_4_LTR108b_Mam
Epithelial Immune	19	DF0000175_4_HERVE_a
		DF0000459_4_LTR22C0
		DF0000866_4_MER57C2
		DF0000148_4_GSAT
		DF0001029_4_MLT2B1
		DF0000460_4_LTR22C2
		DF0000656_4_tRNA-Met
		DF0000912_4_MER68B
		DF0000526_4_LTR45B
		DF0001128_4_MLT1E1A
		DF0000648_4_tRNA-Gly-GGG
		DF0001138_4_U17
		DF0000871_5_MER57E3
		DF0000950_4_MER90a
		DF0000646_4_tRNA-Glu-GAA
		DF0000667_4_tRNA-Tyr-TAT
		DF0000542_4_LTR51
		DF0000669_4_tRNA-Ala-GCY
		DF0000435_4_LTR1A1
Epithelial Stromae	9	DF0000447_4_LTR1F1
		DF0000862_4_MER57A-int
		DF0000539_4_LTR49-int
		DF0000179_5_HERV-Fc2
		DF0001018_4_MLT1J
		DF0000925_4_MER74A
		DF0000013_4_ACRO1
		DF0001215_2_L2d_3end
		DF0000445_4_LTR1E
Immune Stromae	2	DF0000018_4_Charlie1
		DF0000530_4_LTR47A
Endothelial	14	DF0000812_4_MER51D
		DF0000885_4_MER61C
		DF0000238_4_L1M3b_5end
		DF0001242_2_X11_DNA
		DF0000774_4_L1MEb_5end
		DF0000703_4_MER106A
		DF0001227_2_UCON64
		DF0001281_2_Tigger17d
		DF0000753_4_MER34C
		DF0000848_4_Tigger5b
		DF0000417_4_LTR16A2
		DF0000941_4_MER83C
		DF0001132_4_MLT1-int
		DF0000791_4_MER47B
Epithelial	28	DF0000482_4_LTR28C
		DF0000444_4_LTR1D1
		DF0000470_4_LTR26B
		DF0000800_4_MER4CL34
		DF0000202_5_HERVL66
		DF0000552_4_LTR57
		DF0000519_4_LTR41C
		DF0001057_4_REP522
		DF0000211_4_HSATII
		DF0000232_4_L1M2a_5end
		DF0000204_5_HERVP71A
		DF0000907_4_MER67A
		DF0000543_4_LTR52
		DF0000338_4_L1PA17_5end
		DF0000161_4_HERV15
		DF0000452_4_LTR21C
		DF0000635_4_L1ME3Cz_3end
		DF0000176_4_HERV-Fc1
		DF0000958_4_MER92-int
		DF0000453_4_LTR22
		DF0000210_4_HSATI
		DF0000754_4_MER34C_v
		DF0001310_3_HERVIP10B3
		DF0000888_4_MER61F
		DF0000933_4_MER77
		DF0000358_4_L2
		DF0000169_4_HERV3
		DF0000075_4_BSR
Immune	7	DF0000768_4_MER101
		DF0000575_4_LTR72
		DF0000473_4_LTR26E
		DF0000173_4_HERV9
		DF0000480_4_LTR28
		DF0000533_4_LTR47B2
		DF0000536_4_LTR48
Stromae	20	DF0000095_4_Charlie18a
		DF0000699_4_MER103C
		DF0000280_4_L1MC5_3end
		DF0000771_4_L1ME3D_3end
		DF0000503_4_LTR38A1
		DF0000298_4_L1ME3B_3end
		DF0000910_4_MER67D
		DF0000481_4_LTR28B
		DF0000311_4_L1MEg_5end
		DF0000430_4_LTR18C
		DF0000786_4_MER45B
		DF0000200_5_HERVL32
		DF0000555_4_LTR59
		DF0001337_3_HERV-Fc1_LTR2
		DF0000360_4_L2b_3end
		DF0001058_4_Ricksha
		DF0000433_4_LTR19C
		DF0000477_4_LTR27C
		DF0001139_4_UCON23
		DF0001017_4_MLT1I
