# Supplementary material for: Dysregulation of Transposon Transcription Profiles in Cancer Cells Resembles That of Embryonic Stem Cells
Source: Curr Issues Mol Biol. 2024 Aug 5;46(8):8576–99. doi: 10.3390/cimb46080505 (PMC11353194; doi:10.3390/cimb46080505)
Supplement: Supplementary file 1 [file cimb-46-00505-s001.zip › FILE_S8_level2_single_cell.txt]

Raw results, obtained from https://bioinformatics.psb.ugent.be/webtools/Venn/.
Lists below show the lists of repeats,unique or shared between cells at the second level of clustering. Ep - epithelium
Names	total	elements
Alveolar ep Blood vessels Fibroblast lineage Lymphatic Lymphoid Mesothelium Myeloid Smooth muscle airway	165	DF0000817_4_THE1-int
		DF0000258_5_L1MA3_3end
		DF0001028_4_MLT2A2
		DF0000589_4_LTR7Y
		DF0000335_4_L1PA15_3end
		DF0000976_4_MIRc
		DF0000571_4_LTR7
		DF0000339_4_L1PA2_3end
		DF0000017_4_Harlequin
		DF0000352_4_L1PBa_5end
		DF0000053_4_AluYa5
		DF0000411_5_LTR14B
		DF0000264_4_L1MA7_3end
		DF0000317_4_L1P2_5end
		DF0000328_4_L1PA10_5end
		DF0001071_4_SVA_E
		DF0000007_4_AluJb
		DF0000060_4_AluYd8
		DF0000748_4_MER33
		DF0000347_4_L1PB1_3end
		DF0000427_4_LTR17
		DF0001003_4_MLT1C
		DF0000841_4_Tigger3b
		DF0000734_4_MER1A
		DF0000565_4_LTR66
		DF0001318_2_AluYh3
		DF0000588_4_LTR7C
		DF0000772_5_LSU-rRNA_Hsa
		DF0000359_4_L2a_3end
		DF0000003_4_AluSc
		DF0000484_4_LTR2B
		DF0000250_4_L1M4_orf2
		DF0001076_4_U2
		DF0000256_4_L1MA1_3end
		DF0000001_4_MIR
		DF0000274_4_L1MB8_3end
		DF0000342_4_L1PA5_3end
		DF0000735_4_MER1B
		DF0001072_4_SVA_F
		DF0000402_4_LTR12C
		DF0000590_4_LTR8
		DF0000761_4_MER41B
		DF0000046_4_AluSq4
		DF0000558_4_LTR5_Hs
		DF0000341_4_L1PA4_3end
		DF0000038_4_AluSc8
		DF0000236_4_L1M2_orf2
		DF0000040_4_AluSg4
		DF0000044_4_AluSq10
		DF0000034_4_AluJo
		DF0000316_4_L1P1_orf2
		DF0001145_2_AluYk3
		DF0000265_4_L1MA8_3end
		DF0000587_4_LTR7B
		DF0000672_4_tRNA-Gln-CAA
		DF0000227_4_L1M1_5end
		DF0000064_4_AluYk11
		DF0000796_4_MER4A1_v
		DF0000760_4_MER41A
		DF0000244_4_L1M3_orf2
		DF0001042_4_MSTB
		DF0000049_4_AluSx3
		DF0000333_4_L1PA14_3end
		DF0001070_4_SVA_D
		DF0000276_4_L1MC2_3end
		DF0000744_4_MER30
		DF0000838_4_Tigger2a
		DF0000348_4_L1PB2_3end
		DF0000971_4_MER9a3
		DF0000056_4_AluYb9
		DF0000327_4_L1PA10_3end
		DF0000406_4_LTR13
		DF0000318_4_L1P3_5end
		DF0001041_4_MSTA
		DF0000336_4_L1PA16_3end
		DF0000273_4_L1MB7_3end
		DF0000718_4_MER11D
		DF0000055_4_AluYb8
		DF0001428_2_LSU-rRNA_Cel
		DF0000351_4_L1PBa1_5end
		DF0000745_4_MER30B
		DF0001002_4_MLT1A1
		DF0000052_4_AluSz6
		DF0000147_4_FRAM
		DF0000144_4_FLAM_C
		DF0000268_4_L1MB2_3end
		DF0000340_4_L1PA3_3end
		DF0000228_4_L1M1_orf2
		DF0000820_4_THE1D
		DF0000213_4_HSMAR2
		DF0000249_4_L1M4c_5end
		DF0000050_4_AluSx4
		DF0000819_4_THE1C
		DF0000054_4_AluYa8
		DF0000315_4_L1P1_5end
		DF0000269_4_L1MB3_3end
		DF0000041_4_AluSg7
		DF0001080_4_U6
		DF0001067_4_SVA_A
		DF0000051_4_AluSz
		DF0000840_4_Tigger3
		DF0000036_4_AluJr4
		DF0000329_4_L1PA11_3end
		DF0000343_4_L1PA6_3end
		DF0000010_4_L1MC4_3end
		DF0001068_4_SVA_B
		DF0000016_4_7SLRNA
		DF0001316_2_AluYi6_4d
		DF0000192_4_HERVK14
		DF0000045_4_AluSq2
		DF0001053_4_PRIMA4-int
		DF0000331_4_L1PA13_3end
		DF0001169_2_AluYk2
		DF0000449_4_LTR2
		DF0001154_2_AluYm1
		DF0000043_4_AluSq
		DF0001066_5_SSU-rRNA_Hsa
		DF0000540_4_LTR5
		DF0001197_2_AluYi6
		DF0000634_4_AluYg6
		DF0000408_4_LTR13A
		DF0000272_4_L1MB5_3end
		DF0000042_4_AluSp
		DF0000183_4_HERVH
		DF0000226_4_L1HS_5end
		DF0000266_4_L1MA9_3end
		DF0000037_4_AluSc5
		DF0001317_2_AluYf1
		DF0000262_4_L1MA5A_3end
		DF0000326_4_L1P4_orf2
		DF0000818_4_THE1B
		DF0000836_4_Tigger2
		DF0000212_4_HSMAR1
		DF0000357_4_L1PREC2_orf2
		DF0000394_4_LTR10C
		DF0000182_5_HERVFH21
		DF0000873_4_MER58B
		DF0000790_4_MER47A
		DF0000717_4_MER11C
		DF0000891_4_Tigger1
		DF0000285_4_L1MC_orf2
		DF0000073_4_BC200
		DF0001320_2_AluYj4
		DF0001069_4_SVA_C
		DF0001127_4_MLT1B
		DF0000063_4_AluYh9
		DF0000354_4_L1PB_orf2
		DF0000257_4_L1MA2_3end
		DF0000058_4_AluYc3
		DF0000259_4_L1MA4_3end
		DF0000802_4_MER4D0
		DF0000225_4_L1HS_3end
		DF0000355_4_L1PREC2_3end
		DF0000736_4_MER2
		DF0000344_4_L1PA7_3end
		DF0000798_4_MER4B-int
		DF0000005_4_THE1A
		DF0000002_4_AluY
		DF0001321_2_AluYh7
		DF0001240_2_AluYe5
		DF0000320_4_L1P3_orf2
		DF0000345_4_L1PA8_3end
		DF0001174_2_AluYe6
		DF0000065_4_AluYk12
		DF0000346_4_L1PA8A_3end
Blood vessels Fibroblast lineage Lymphatic Lymphoid Mesothelium Myeloid Smooth muscle airway	2	DF0000105_4_Charlie6
		DF0000157_4_HAL1ME
Alveolar ep Blood vessels Lymphatic Lymphoid Mesothelium Myeloid Smooth muscle airway	2	DF0000289_4_L1MD3_3end
		DF0000198_4_HERVL
Alveolar ep Blood vessels Fibroblast lineage Lymphatic Lymphoid Mesothelium Myeloid airway	38	DF0000795_4_MER4A1
		DF0000332_4_L1PA13_5end
		DF0000267_4_L1MB1_3end
		DF0000011_4_7SK
		DF0000454_4_LTR22A
		DF0000330_4_L1PA12_3end
		DF0000846_4_Tigger4b
		DF0000395_4_LTR10D
		DF0000413_4_LTR15
		DF0000767_4_MER44A
		DF0000679_4_tRNA-Lys-AAA
		DF0000649_4_tRNA-Gly-GGY
		DF0000397_4_LTR10F
		DF0001256_2_THE1D-int
		DF0000570_4_LTR6B
		DF0000794_4_MER49
		DF0000863_4_MER57A1
		DF0000632_4_HY4
		DF0000401_4_LTR12B
		DF0000625_4_LTR9D
		DF0000029_4_ALR
		DF0000805_4_MER4E1
		DF0001126_4_MLT1A
		DF0000270_4_L1MB4_3end
		DF0000231_4_PABL_A
		DF0000275_4_L1MC1_3end
		DF0001073_4_U1
		DF0000319_4_L1P3b_5end
		DF0000260_4_L1MA4A_3end
		DF0000189_4_HERVK11
		DF0000569_4_LTR6A
		DF0000181_5_HERVFH19
		DF0000704_4_MER107
		DF0000142_4_FAM
		DF0000629_4_MADE1
		DF0000334_4_L1PA15-16_5end
		DF0000922_4_MER72
		DF0000485_4_LTR2C
Alveolar ep Blood vessels Fibroblast lineage Lymphatic Lymphoid Mesothelium Smooth muscle airway	1	DF0000429_4_LTR18B
Alveolar ep Blood vessels Fibroblast lineage Lymphatic Lymphoid Myeloid Smooth muscle airway	28	DF0000372_4_LOR1-int
		DF0000970_4_MER9a2
		DF0000803_4_MER4D1
		DF0000631_4_HY3
		DF0000556_4_LTR5A
		DF0000261_4_L1MA5_3end
		DF0000248_4_L1M4b_5end
		DF0001001_4_MLT1A0
		DF0000765_4_MER41-int
		DF0000350_4_L1PB4_3end
		DF0000969_4_MER9a1
		DF0001077_4_U3
		DF0000797_4_MER4B
		DF0000529_5_LTR46-int
		DF0000243_4_L1M3f_5end
		DF0001027_4_MLT2A1
		DF0000804_4_MER4E
		DF0001134_4_MSTB2
		DF0000191_5_HERVK13
		DF0000551_4_LTR56
		DF0000975_4_MIRb
		DF0000263_4_L1MA6_3end
		DF0000561_4_LTR61
		DF0000349_4_L1PB3_3end
		DF0000872_4_MER58A
		DF0000035_4_AluJr
		DF0000066_4_AluYk4
		DF0000557_4_LTR5B
Alveolar ep Blood vessels Fibroblast lineage Lymphatic Mesothelium Myeloid Smooth muscle airway	1	DF0000806_4_MER4-int
Alveolar ep Blood vessels Fibroblast lineage Lymphoid Mesothelium Myeloid Smooth muscle airway	3	DF0000205_5_HERVS71
		DF0000816_5_MER51-int
		DF0000915_4_MER6A
Alveolar ep Fibroblast lineage Lymphatic Lymphoid Mesothelium Myeloid Smooth muscle airway	2	DF0000370_4_LOR1a
		DF0000778_4_L1PA12_5end
Blood vessels Fibroblast lineage Lymphatic Lymphoid Mesothelium Myeloid airway	1	DF0001009_4_MLT1F1
Alveolar ep Blood vessels Lymphatic Lymphoid Mesothelium Myeloid airway	1	DF0000499_4_LTR37A
Alveolar ep Blood vessels Fibroblast lineage Lymphatic Lymphoid Mesothelium airway	1	DF0000234_4_L1M2c_5end
Blood vessels Fibroblast lineage Lymphatic Lymphoid Myeloid Smooth muscle airway	1	DF0001059_4_Ricksha_0
Alveolar ep Blood vessels Lymphatic Lymphoid Myeloid Smooth muscle airway	1	DF0000390_4_LTR10A
Alveolar ep Blood vessels Fibroblast lineage Lymphatic Lymphoid Myeloid airway	74	DF0000810_4_MER51B
		DF0000528_4_LTR46
		DF0000455_4_LTR22B
		DF0000437_4_LTR1B
		DF0000622_4_LTR9A1
		DF0000643_4_tRNA-Arg-CGY
		DF0000617_4_LTR8B
		DF0000671_4_tRNA-Asp-GAY
		DF0001082_4_U8
		DF0000668_4_tRNA-Val-GTG
		DF0000398_4_LTR10G
		DF0000665_4_tRNA-Trp-TGG
		DF0001081_4_U7
		DF0000510_4_LTR3B
		DF0000877_4_MER5A1
		DF0000623_4_LTR9B
		DF0000680_4_tRNA-Lys-AAG
		DF0000972_4_MER9B
		DF0000371_4_LOR1b
		DF0000746_5_MER31A
		DF0000881_4_MER6
		DF0001045_4_MSTD
		DF0000639_4_tRNA-Arg-AGA
		DF0000640_4_tRNA-Arg-AGG
		DF0000644_4_tRNA-Cys-TGY
		DF0000813_4_MER51E
		DF0000462_4_LTR23
		DF0000641_4_tRNA-Arg-CGA
		DF0000814_4_MER50B
		DF0000781_4_MER41D
		DF0000012_4_5S
		DF0001078_4_U4
		DF0001133_4_MSTA1
		DF0000217_4_HUERS-P3b
		DF0000531_4_LTR47A2
		DF0000057_4_AluYc
		DF0000616_4_LTR8A
		DF0000741_4_MER21B
		DF0001079_4_U5
		DF0000167_4_HERV1_LTRd
		DF0000143_4_FLAM_A
		DF0000762_4_MER41C
		DF0001044_4_MSTC
		DF0000686_4_tRNA-Thr-ACY
		DF0000633_4_HY5
		DF0000399_4_LTR12
		DF0000196_4_HERVK9
		DF0000876_4_MER5A
		DF0000109_4_Cheshire
		DF0000509_4_LTR3A
		DF0000300_4_L1ME3E_3end
		DF0000630_4_HY1
		DF0000229_4_L1M2_5end
		DF0000783_4_MER44C
		DF0000681_4_tRNA-Met-i
		DF0001303_2_HERV9N
		DF0000674_4_tRNA-Glu-GAG_v
		DF0000290_4_L1MDa_5end
		DF0001074_4_U13
		DF0000405_4_LTR12F
		DF0000581_5_LTR76
		DF0000618_4_LTR9
		DF0000677_4_tRNA-Ile-ATT
		DF0000652_4_tRNA-Leu-CTA
		DF0001031_4_MLT2B3
		DF0000739_4_MER21A
		DF0000678_4_tRNA-Leu-CTG
		DF0000928_4_MER75
		DF0000737_4_MER20
		DF0000245_4_L1M4_5end
		DF0000653_4_tRNA-Leu-CTY
		DF0000511_4_LTR3B_v
		DF0000977_4_MER85
		DF0000431_4_LTR19A
Alveolar ep Blood vessels Fibroblast lineage Lymphatic Lymphoid Smooth muscle airway	3	DF0000628_4_HERV17
		DF0000286_4_L1MD1_3end
		DF0000486_4_LTR30
Alveolar ep Blood vessels Fibroblast lineage Lymphatic Mesothelium Myeloid airway	2	DF0001278_3_HERV9NC
		DF0000714_4_MER11A
Alveolar ep Blood vessels Fibroblast lineage Lymphatic Mesothelium Smooth muscle airway	1	DF0000292_4_L1MD_orf2
Alveolar ep Blood vessels Fibroblast lineage Lymphatic Myeloid Smooth muscle airway	6	DF0001039_4_MLT-int
		DF0000407_4_LTR13_v
		DF0000715_4_MER11B
		DF0000892_4_MER4A
		DF0000940_4_MER83B-int
		DF0000882_4_MER61-int
Alveolar ep Blood vessels Fibroblast lineage Lymphoid Mesothelium Myeloid airway	5	DF0000188_5_HERVK
		DF0000008_4_L1M5_orf2
		DF0000439_4_LTR1B1
		DF0000637_4_tRNA-Ala-GCG
		DF0000214_4_HUERS-P1
Alveolar ep Blood vessels Fibroblast lineage Lymphoid Myeloid Smooth muscle airway	4	DF0000184_4_HERVH48
		DF0000684_4_tRNA-Pro-CCY
		DF0000434_4_LTR19-int
		DF0000164_4_HERV1_LTRa
Alveolar ep Blood vessels Fibroblast lineage Mesothelium Myeloid Smooth muscle airway	1	DF0001054_4_PRIMA4_LTR
Alveolar ep Fibroblast lineage Lymphatic Lymphoid Myeloid Smooth muscle airway	1	DF0000930_4_MER75B
Alveolar ep Blood vessels Fibroblast lineage Lymphatic Lymphoid Mesothelium Myeloid	3	DF0000890_4_MER57-int
		DF0000759_4_MER39B
		DF0000865_4_MER57B1
Blood vessels Lymphatic Lymphoid Mesothelium Myeloid airway	1	DF0000368_4_LFSINE_Vert
Blood vessels Fibroblast lineage Lymphatic Lymphoid Myeloid airway	6	DF0000719_4_MER121
		DF0000773_4_L1PA14_5end
		DF0000483_4_LTR29
		DF0000505_4_LTR38C
		DF0000150_4_GSATII
		DF0000404_4_LTR12E
Alveolar ep Blood vessels Lymphatic Lymphoid Myeloid airway	9	DF0000901_4_MER65-int
		DF0000443_4_LTR1D
		DF0000811_4_MER51C
		DF0000755_4_MER34C2
		DF0000666_4_tRNA-Tyr-TAC
		DF0000400_4_LTR12_v
		DF0000412_4_LTR14C
		DF0000742_4_MER2B
		DF0000807_4_MER50
Alveolar ep Blood vessels Lymphatic Lymphoid Smooth muscle airway	2	DF0000432_4_LTR19B
		DF0000562_4_LTR62
Alveolar ep Blood vessels Fibroblast lineage Lymphatic Lymphoid airway	3	DF0000576_4_LTR72B
		DF0000461_4_LTR22E
		DF0000751_4_MER34B
Alveolar ep Blood vessels Lymphatic Myeloid Smooth muscle airway	1	DF0000195_5_HERVK3
Alveolar ep Blood vessels Fibroblast lineage Lymphatic Myeloid airway	7	DF0000878_4_MER5B
		DF0000145_4_FordPrefect
		DF0000515_4_LTR40b
		DF0000467_4_LTR25
		DF0000521_4_LTR43
		DF0000574_4_LTR71B
		DF0000864_4_MER57B2
Alveolar ep Blood vessels Fibroblast lineage Lymphatic Smooth muscle airway	1	DF0000403_4_LTR12D
Alveolar ep Blood vessels Lymphoid Mesothelium Myeloid airway	3	DF0000282_4_L1MCa_5end
		DF0000004_4_Tigger3a
		DF0000899_4_MER65C
Alveolar ep Blood vessels Fibroblast lineage Lymphoid Mesothelium airway	1	DF0000325_4_L1P4e_5end
Blood vessels Fibroblast lineage Lymphoid Myeloid Smooth muscle airway	1	DF0000240_4_L1M3d_5end
Alveolar ep Blood vessels Lymphoid Myeloid Smooth muscle airway	1	DF0000108_5_Charlie9
Alveolar ep Blood vessels Fibroblast lineage Lymphoid Myeloid airway	38	DF0001032_4_MLT2B4
		DF0000277_4_L1MC3_3end
		DF0000488_4_LTR32
		DF0000023_4_Charlie3
		DF0000538_4_LTR49
		DF0000015_4_ALRb
		DF0000294_4_L1ME2_3end
		DF0000688_4_tRNA-Val-GTY
		DF0000573_4_LTR71A
		DF0001030_4_MLT2B2
		DF0000662_4_tRNA-Thr-ACA
		DF0000670_4_tRNA-Asn-AAC
		DF0000687_4_tRNA-Val-GTA
		DF0000782_4_MER44B
		DF0000504_4_LTR38B
		DF0000469_4_LTR26
		DF0000096_4_Charlie19a
		DF0000889_4_MER57F
		DF0000237_4_L1M3a_5end
		DF0000658_4_tRNA-Pro-CCG
		DF0000897_4_MER65A
		DF0000450_4_LTR21A
		DF0000839_4_Tigger2b_Pri
		DF0000659_4_tRNA-Ser-AGY
		DF0000801_4_MER4D
		DF0000166_4_HERV1_LTRc
		DF0001040_4_MSR1
		DF0000465_4_LTR24B
		DF0001010_4_MLT1F2
		DF0000689_4_LTR3
		DF0000675_4_tRNA-Gly-GGA
		DF0000793_4_MER48
		DF0001004_4_MLT1D
		DF0000507_4_LTR39
		DF0001050_4_PABL_B
		DF0000321_4_L1P4a_5end
		DF0000879_4_MER5C
		DF0001043_4_MSTB1
Alveolar ep Blood vessels Fibroblast lineage Mesothelium Myeloid airway	2	DF0000831_4_Tigger17a
		DF0000118_4_ERVL
Alveolar ep Blood vessels Fibroblast lineage Myeloid Smooth muscle airway	1	DF0000582_4_LTR77
Alveolar ep Lymphatic Lymphoid Mesothelium Myeloid airway	1	DF0000025_4_Charlie4a
Alveolar ep Fibroblast lineage Lymphatic Lymphoid Mesothelium airway	1	DF0000085_5_Charlie12
Alveolar ep Fibroblast lineage Lymphatic Lymphoid Myeloid airway	7	DF0000799_4_MER4C
		DF0000520_4_LTR42
		DF0000638_4_tRNA-Ala-GCY_v
		DF0000410_4_LTR14A
		DF0000752_5_MER34B-int
		DF0000456_4_LTR22B1
		DF0000903_4_MER66B
Alveolar ep Fibroblast lineage Lymphatic Lymphoid Smooth muscle airway	1	DF0000843_4_Tigger3d
Fibroblast lineage Lymphatic Mesothelium Myeloid Smooth muscle airway	1	DF0000624_4_LTR9C
Alveolar ep Fibroblast lineage Lymphoid Mesothelium Myeloid airway	1	DF0000283_4_L1MCb_5end
Blood vessels Fibroblast lineage Lymphatic Lymphoid Mesothelium Myeloid	1	DF0000468_4_LTR25-int
Alveolar ep Blood vessels Fibroblast lineage Lymphatic Lymphoid Mesothelium	1	DF0000769_4_MER21-int
Alveolar ep Blood vessels Lymphatic Lymphoid Myeloid Smooth muscle	1	DF0000909_4_MER67C
Alveolar ep Blood vessels Fibroblast lineage Lymphatic Lymphoid Myeloid	1	DF0000512_4_LTR4
Alveolar ep Blood vessels Fibroblast lineage Lymphatic Lymphoid Smooth muscle	1	DF0000297_4_L1ME3A_3end
Blood vessels Fibroblast lineage Lymphoid Mesothelium Myeloid Smooth muscle	1	DF0000235_4_PABL_A-int
Alveolar ep Blood vessels Fibroblast lineage Lymphoid Mesothelium Myeloid	2	DF0000763_4_MER41E
		DF0000766_5_MER31-int
Blood vessels Lymphatic Lymphoid Myeloid airway	1	DF0000255_4_L1MA10_3end
Blood vessels Fibroblast lineage Lymphatic Lymphoid airway	3	DF0000353_4_L1PBb_5end
		DF0000844_4_Tigger4
		DF0000279_4_L1MC4a_3end
Alveolar ep Blood vessels Lymphatic Lymphoid airway	1	DF0000743_4_MER3
Blood vessels Fibroblast lineage Lymphatic Myeloid airway	1	DF0000107_4_Charlie8
Alveolar ep Blood vessels Lymphatic Myeloid airway	2	DF0001034_4_MLT2C1
		DF0000293_4_L1ME1_3end
Alveolar ep Blood vessels Fibroblast lineage Lymphatic airway	1	DF0000809_4_MER51A
Blood vessels Lymphoid Mesothelium Myeloid airway	1	DF0000356_4_L1PREC2_5end
Blood vessels Fibroblast lineage Lymphoid Myeloid airway	1	DF0000937_4_MER83
Alveolar ep Blood vessels Lymphoid Myeloid airway	10	DF0000676_4_tRNA-Ile-ATA
		DF0000458_5_LTR22C
		DF0001046_4_MST-int
		DF0000626_4_CER
		DF0000845_4_Tigger4a
		DF0000287_4_L1MD2_3end
		DF0000673_4_tRNA-Gln-CAG
		DF0000657_4_tRNA-Met_v
		DF0000871_5_MER57E3
		DF0000655_4_tRNA-Leu-TTG
Alveolar ep Blood vessels Fibroblast lineage Myeloid airway	7	DF0000296_4_L1ME3_3end
		DF0000174_4_HERVE
		DF0000740_4_MER21C
		DF0000474_4_LTR27
		DF0000396_4_LTR10E
		DF0000884_4_MER61B
		DF0000911_4_MER68
Fibroblast lineage Lymphatic Lymphoid Myeloid airway	1	DF0000409_4_LTR14
Alveolar ep Lymphatic Lymphoid Myeloid airway	6	DF0001061_4_Ricksha_c
		DF0000636_4_tRNA-Ala-GCA
		DF0000177_4_HERV-Fc1_LTR1
		DF0001138_4_U17
		DF0000682_4_tRNA-Phe-TTY
		DF0000908_4_MER67B
Fibroblast lineage Lymphatic Mesothelium Myeloid airway	1	DF0001215_2_L2d_3end
Alveolar ep Fibroblast lineage Lymphatic Mesothelium airway	1	DF0000447_4_LTR1F1
Fibroblast lineage Lymphoid Mesothelium Myeloid airway	1	DF0000784_4_MER44D
Alveolar ep Fibroblast lineage Lymphoid Myeloid airway	10	DF0001253_2_MIR1_Amn
		DF0000683_4_tRNA-Pro-CCA
		DF0000572_4_LTR70
		DF0000464_4_LTR24
		DF0000685_4_tRNA-Ser-TCY
		DF0000663_4_tRNA-Thr-ACG
		DF0000451_4_LTR21B
		DF0001062_4_SAR
		DF0000756_4_MER34D
		DF0000645_4_tRNA-Gln-CAA_v
Blood vessels Lymphatic Lymphoid Mesothelium Myeloid	1	DF0000246_4_L1M4a1_5end
Blood vessels Fibroblast lineage Lymphatic Lymphoid Myeloid	2	DF0000291_4_L1MDb_5end
		DF0000495_4_LTR35
Alveolar ep Blood vessels Lymphatic Lymphoid Myeloid	1	DF0001137_4_TAR1
Alveolar ep Blood vessels Fibroblast lineage Lymphatic Myeloid	2	DF0000780_4_MER115
		DF0000776_5_L1MEc_5end
Alveolar ep Blood vessels Fibroblast lineage Lymphoid Mesothelium	1	DF0000524_4_LTR44
Alveolar ep Blood vessels Fibroblast lineage Lymphoid Myeloid	3	DF0000436_4_LTR1A2
		DF0000548_4_LTR54
		DF0000472_4_LTR26D
Alveolar ep Blood vessels Fibroblast lineage Lymphoid Smooth muscle	1	DF0000337_4_L1PA17_3end
Alveolar ep Blood vessels Fibroblast lineage Mesothelium Myeloid	1	DF0000295_4_L1ME2z_3end
Alveolar ep Fibroblast lineage Lymphatic Lymphoid Mesothelium	1	DF0000758_4_MER39
Alveolar ep Fibroblast lineage Lymphatic Lymphoid Myeloid	1	DF0000194_5_HERVK22
Alveolar ep Blood vessels Lymphatic airway	1	DF0001221_2_MLT1C2
Blood vessels Lymphoid Myeloid airway	1	DF0000917_4_MER6C
Blood vessels Fibroblast lineage Lymphoid airway	2	DF0000271_4_L1MB4_5end
		DF0000466_4_LTR24C
Alveolar ep Blood vessels Lymphoid airway	1	DF0001056_4_PrimLTR79
Alveolar ep Blood vessels Myeloid airway	1	DF0000047_4_AluSx
Alveolar ep Blood vessels Fibroblast lineage airway	1	DF0000502_4_LTR38
Alveolar ep Lymphatic Myeloid airway	2	DF0000204_5_HERVP71A
		DF0000014_4_ALRa
Fibroblast lineage Lymphatic Smooth muscle airway	1	DF0000308_4_L1MEf_5end
Fibroblast lineage Lymphoid Myeloid airway	3	DF0000579_4_LTR75_1
		DF0000498_4_LTR36
		DF0000654_4_tRNA-Leu-TTA
Alveolar ep Lymphoid Myeloid airway	6	DF0000661_4_tRNA-Ser-TCG
		DF0000526_4_LTR45B
		DF0000905_4_MER66D
		DF0000883_4_MER61A
		DF0000542_4_LTR51
		DF0000435_4_LTR1A1
Alveolar ep Fibroblast lineage Lymphoid airway	1	DF0000460_4_LTR22C2
Alveolar ep Fibroblast lineage Mesothelium airway	1	DF0000179_5_HERV-Fc2
Alveolar ep Myeloid Smooth muscle airway	1	DF0000933_4_MER77
Alveolar ep Fibroblast lineage Myeloid airway	3	DF0000375_4_LTR1
		DF0000857_4_MER52C
		DF0001036_4_MLT2D
Alveolar ep Blood vessels Lymphatic Lymphoid	1	DF0000324_4_L1P4d_5end
Blood vessels Fibroblast lineage Lymphatic Myeloid	1	DF0000963_4_MER96B
Alveolar ep Blood vessels Lymphatic Myeloid	1	DF0000473_4_LTR26E
Blood vessels Fibroblast lineage Lymphatic Smooth muscle	2	DF0000187_4_HERVIP10FH
		DF0001065_4_SST1
Alveolar ep Blood vessels Fibroblast lineage Lymphatic	1	DF0000770_4_MER34
Alveolar ep Blood vessels Fibroblast lineage Mesothelium	1	DF0000880_4_MER5C1
Alveolar ep Lymphatic Lymphoid Myeloid	2	DF0000866_4_MER57C2
		DF0000563_4_LTR64
Fibroblast lineage Lymphatic Mesothelium Smooth muscle	1	DF0000385_4_LTR108b_Mam
Alveolar ep Fibroblast lineage Lymphoid Myeloid	1	DF0000942_4_MER84
Alveolar ep Fibroblast lineage Mesothelium Myeloid	1	DF0000862_4_MER57A-int
Alveolar ep Blood vessels airway	3	DF0000444_4_LTR1D1
		DF0000165_4_HERV1_LTRb
		DF0000907_4_MER67A
Alveolar ep Lymphatic airway	1	DF0000738_4_MER20B
Lymphoid Myeloid airway	3	DF0000648_4_tRNA-Gly-GGG
		DF0000646_4_tRNA-Glu-GAA
		DF0000667_4_tRNA-Tyr-TAT
Fibroblast lineage Lymphoid airway	2	DF0000171_5_HERV35I
		DF0001035_4_MLT2C2
Alveolar ep Lymphoid airway	6	DF0000175_4_HERVE_a
		DF0001029_4_MLT2B1
		DF0000800_4_MER4CL34
		DF0000912_4_MER68B
		DF0001128_4_MLT1E1A
		DF0000448_4_LTR1F2
Fibroblast lineage Myeloid airway	1	DF0000888_4_MER61F
Alveolar ep Myeloid airway	1	DF0000459_4_LTR22C0
Alveolar ep Fibroblast lineage airway	3	DF0000886_4_MER61D
		DF0000925_4_MER74A
		DF0000013_4_ACRO1
Blood vessels Lymphatic Myeloid	2	DF0000496_4_LTR35A
		DF0000974_4_MIR3
Alveolar ep Blood vessels Lymphatic	1	DF0000021_4_Charlie1a
Blood vessels Lymphoid Myeloid	1	DF0000887_4_MER61E
Blood vessels Fibroblast lineage Lymphoid	1	DF0000391_4_LTR10B
Alveolar ep Blood vessels Myeloid	1	DF0000749_4_MER34A
Alveolar ep Blood vessels Fibroblast lineage	1	DF0001033_4_MLT2B5
Lymphatic Lymphoid Smooth muscle	1	DF0000945_4_MER87B
Alveolar ep Lymphatic Myeloid	1	DF0000306_4_L1ME5_3end
Alveolar ep Fibroblast lineage Lymphatic	1	DF0000477_4_LTR27C
Alveolar ep Lymphoid Mesothelium	1	DF0000768_4_MER101
Fibroblast lineage Lymphoid Myeloid	1	DF0000530_4_LTR47A
Alveolar ep Lymphoid Myeloid	3	DF0000656_4_tRNA-Met
		DF0000039_4_AluSg
		DF0000669_4_tRNA-Ala-GCY
Alveolar ep Myeloid Smooth muscle	1	DF0000747_4_MER31B
Blood vessels airway	2	DF0000552_4_LTR57
		DF0000446_4_LTR1F
Lymphatic airway	1	DF0000313_4_L1MEi_5end
Lymphoid airway	4	DF0000148_4_GSAT
		DF0000482_4_LTR28C
		DF0000859_4_MER53
		DF0000950_4_MER90a
Myeloid airway	1	DF0000471_4_LTR26C
Fibroblast lineage airway	2	DF0000910_4_MER67D
		DF0000430_4_LTR18C
Alveolar ep airway	3	DF0000211_4_HSATII
		DF0000232_4_L1M2a_5end
		DF0000176_4_HERV-Fc1
Blood vessels Lymphatic	1	DF0000238_4_L1M3b_5end
Blood vessels Lymphoid	1	DF0001242_2_X11_DNA
Blood vessels Mesothelium	1	DF0000791_4_MER47B
Blood vessels Myeloid	1	DF0000703_4_MER106A
Alveolar ep Blood vessels	1	DF0000519_4_LTR41C
Lymphatic Mesothelium	1	DF0000786_4_MER45B
Lymphoid Myeloid	1	DF0000533_4_LTR47B2
Fibroblast lineage Lymphoid	1	DF0000018_4_Charlie1
Mesothelium Myeloid	2	DF0000173_4_HERV9
		DF0000048_4_AluSx1
Fibroblast lineage Mesothelium	1	DF0000200_5_HERVL32
Fibroblast lineage Myeloid	2	DF0000850_4_Tigger6b
		DF0000555_4_LTR59
Alveolar ep Myeloid	3	DF0000480_4_LTR28
		DF0000754_4_MER34C_v
		DF0000358_4_L2
Fibroblast lineage Smooth muscle	1	DF0000503_4_LTR38A1
Alveolar ep Fibroblast lineage	2	DF0000539_4_LTR49-int
		DF0001018_4_MLT1J
airway	24	DF0000906_4_MER66-int
		DF0000898_4_MER65B
		DF0000470_4_LTR26B
		DF0001013_4_MLT1G3
		DF0000202_5_HERVL66
		DF0001057_4_REP522
		DF0000750_4_MER34A1
		DF0000543_4_LTR52
		DF0000525_4_LTR45
		DF0000338_4_L1PA17_5end
		DF0000156_4_HAL1M8
		DF0000190_5_HERVK11D
		DF0000161_4_HERV15
		DF0000452_4_LTR21C
		DF0000635_4_L1ME3Cz_3end
		DF0000172_4_HERV4_I
		DF0000924_4_MER73
		DF0000453_4_LTR22
		DF0000210_4_HSATI
		DF0000939_4_MER83B
		DF0001008_4_MLT1F
		DF0000445_4_LTR1E
		DF0000169_4_HERV3
		DF0000361_4_L2c_3end
Blood vessels	13	DF0000812_4_MER51D
				DF0000885_4_MER61C
		DF0000774_4_L1MEb_5end
		DF0001227_2_UCON64
		DF0000487_4_LTR31
		DF0000500_4_LTR37B
		DF0001281_2_Tigger17d
		DF0000848_4_Tigger5b
		DF0001112_5_UCON9
		DF0000417_4_LTR16A2
		DF0000941_4_MER83C
		DF0001132_4_MLT1-int
Lymphatic	8	DF0000280_4_L1MC5_3end
		DF0001014_4_MLT1H
		DF0000288_4_L1MD2_5end
		DF0000475_4_LTR2752
		DF0000154_4_HAL1
		DF0000926_4_MER74B
		DF0000875_4_MER58D
		DF0001060_4_Ricksha_b
Lymphoid	3	DF0000575_4_LTR72
		DF0001129_4_MLT1E3
		DF0000516_4_LTR40c
Mesothelium	5	DF0000902_4_MER66A
		DF0000438_4_LTR1B0
		DF0001136_4_Ricksha_a
		DF0000463_4_LTR23-int
		DF0000700_4_MER101-int
Myeloid	5	DF0000535_4_LTR47B4
		DF0000549_4_LTR54B
		DF0000861_4_MER54B
		DF0001130_4_MLT1G
		DF0000856_4_MER52A
Smooth muscle	6	DF0001006_4_MLT1E1
		DF0001125_5_Zaphod3
		DF0000239_4_L1M3c_5end
		DF0001005_4_MLT1E
		DF0000935_4_MER8
		DF0000508_5_LTR39-int
Fibroblast lineage	11	DF0000095_4_Charlie18a
		DF0000699_4_MER103C
		DF0000771_4_L1ME3D_3end
		DF0000298_4_L1ME3B_3end
		DF0000311_4_L1MEg_5end
		DF0001337_3_HERV-Fc1_LTR2
		DF0000360_4_L2b_3end
		DF0001058_4_Ricksha
		DF0000433_4_LTR19C
		DF0001139_4_UCON23
		DF0001017_4_MLT1I
Alveolar ep	6	DF0000428_4_LTR18A
		DF0000958_4_MER92-int
		DF0000946_4_MER88
		DF0000947_4_MER89
		DF0000075_4_BSR
		DF0000702_4_MER105
