# Supplementary material for: Dysregulation of Transposon Transcription Profiles in Cancer Cells Resembles That of Embryonic Stem Cells
Source: Curr Issues Mol Biol. 2024 Aug 5;46(8):8576–99. doi: 10.3390/cimb46080505 (PMC11353194; doi:10.3390/cimb46080505)
Supplement: Supplementary file 1 [file cimb-46-00505-s001.zip › Supplementary Table S1_SORTED_REPEATS_updated4.xlsx]

## Sheet: figure2_a
Complete list of TEs RNAs that are specific for different groups of transcriptomes datasets as illustrated in the Venn diagram in Figure 2a.
TE common for ESC, tumors, cancer cell lines, fibroblasts							TE common for ESC, tumors, cancer cell lines									TE specific for ESC							TE specific for tumors and cancer cell lines								TE specific for Fibroblasts
DNAtransposons	LINEs	SINEs	LTR\ERV	Pseudogenes			DNAtransposons	LINEs	SINEs	LTR\ERV	Pseudogenes	Unknown				DNA-transposons	LINEs	SINEs	LTR\ERV	Pseudogenes	Unknown		DNA-transposons	LINEs	SINEs	LTR\ERV	satellite	Pseudogenes	Unknown		DNA-transposons	LINEs	SINEs	LTR\ERV	satellite	Pseudogenes	Unknown
Charlie1	L1HS_3end	AluJb	HERV1I	LSU-rRNACel			Charlie2a	L1M2a_5end		HERV16	SSU-rRNACel	REP522				Tigger13a	X6aDNA		LTR82B				Arthur1A	CR1Amni-1	MER131	ERV3-16A3I	HSATI	tRNA-Ala-GCY	MER125		MER94			LTR75
Charlie10	L1HS_5end	AluJo	HERV1_LTRa	LSU-rRNAHsa			Charlie2b	L1M2b_5end		HERV30						Tigger8			LTR33A				Charlie11	CR1-16AMi		HERV-Fc1LTR3	BSRa	tRNA-Ala-GCY	UCON20		MER102a			LTR16A2
Charlie12	L1M1_5end	AluJr	HERV1_LTRb	SSU-rRNAHsa			Tigger17b	L1M3c_5end		HERVK11D						Arthur1C			LT2E				Charlie16	L1M2a1_5end		HERVL32		tRNA-Gly-GGG	UCON21		MER123
Charlie17b	L1M1orf2	AluJr4	HERV1_LTRc	tRNA-Ala-GCG			Tigger5b	L1M3d_5end		HERVL40						Charlie14a							Charlie17	L1M7_5end		LTR16		tRNA-Leu-CTA	UCON23
Charlie18a	L1M2_5end	AluSc	HERV1_LTRd	tRNA-Arg-AGA			X4bDNA	L1M3e_5end		HUERS-P2						EutTc1-N1							Charlie7	L1M8_5end		LTR16A		tRNA-Thr-ACG	UCON28a
Charlie19a	L1M2orf2	AluSc5	HERV15	tRNA-Arg-AGG			Merlin1HS	L1M4a1_5end		ERV24_Prim													Charlie7a	L1MCc_5end		LTR16B1		tRNA-Val-GTA	UCON64
Charlie1a	L1M2c_5end	AluSc8	HERV17	tRNA-Arg-CGA			Ricksha	L1MC4_5end		ERVL47													EuthAT-2	L1ME3F_3end		LTR33B			UCON68
Charlie1b	L1M3orf2	AluSg	HERV3	tRNA-Arg-CGY			Arthur1B	L1MC5a_3end		LTR10B2													EutTc1-N2	L1ME4c_3end		LTR40A1
Charlie3	L1M3a_5end	AluSg4	HERV35I	tRNA-Asn-AAC			Arthur2	L1MD2_5end		LTR21C													hAT-N1_Mam	L1MEa_5end		LTR47B
Charlie4a	L1M3b_5end	AluSg7	EUTREP7	tRNA-Asp-GAY			BLACKJACK	L1ME3C_3end		LTR26B													Helitron1Nb_Mam	L1PA17_5end		LTR50
Charlie5	L1M3de_5end	AluSp	HERV4I	tRNA-Cys-TGY			DNA1_Mam	L1MEb_5end		LTR26C													Kanga1b	L2b_3end		LTR52-int
Charlie6	L1M3f_5end	BC200	HERV9	tRNA-Gln-CAA			Eulor11	L1MEd_5end		LTR2752													Tigger12A	L3		LTR55
Charlie8	L1M4_5end	AluSq	HERV9N	tRNA-Glu-GAA			Looper	L1MEg_5end		LTR27E													Tigger15a	L4C		LTR58
Cheshire	L1M4orf2	AluSq10	HERV9NC	tRNA-Glu-GAGv			MER113A	L1MEi_5end		LTR37B													Tigger16a	L5		LTR68
Charlie9	L1M4a2_5end	AluSq2	HERVE	tRNA-Gly-GGA			MER121B	L1P4b_5end		LTR38-int													Tigger6			LTR69
hAT-1_Mam	L1M4b_5end	FRAM	HERVEa	tRNA-Gly-GGY			MER45R	L1P4c_5end		LTR39-int													MER97b			LTR85c
hAT-5_Mam	L1M4c_5end	AluSq4	HERV-Fc1	tRNA-Ile-ATA			MER63A	L1P4d_5end		LTR48B													MER97d			LTR87
Kanga1c	L1M5orf2	AluSx	HERV-Fc1LTR1	tRNA-Ile-ATT			MER97a	L4B		LTR53B													MER81			LTR91
Kanga2a	L1MA1_3end	AluSx1	HERV-Fc1LTR2	tRNA-Leu-CTY				CR1_Mam		LTR53-int													MER96			MER110
Tigger1	L1MA10_3end	AluSx3	HERV-Fc2	tRNA-Leu-TTA				HAL1b		_MamGypsy2-I													MER20B			MER110-int
Tigger12c	L1MA2_3end	AluSx4	HERVFH19	tRNA-Leu-TTG				PlatL3		MLT1F-int													MER46C			MER76-int
Tigger14a	L1MA3_3end	AluSz	HERVFH21	tRNA-Lys-AAA						MLT1G													MER58C			MER76
Tigger17	L1MA4_3end	AluSz6	HERVH	tRNA-Lys-AAG						MLT1J1													MER112			MER89-int
Tigger17a	L1MA4A_3end	AluY	HERVH48	tRNA-Metv						MLT1J2													MER106A			MLT1H2
HSMAR1	L1MA5_3end	AluYa5	HERVI	tRNA-Met-i						PABLB-int													MamTip3			MLT1H-int
HSMAR2	L1MA5A_3end	AluYa8	HERVIP10B3	tRNA-Pro-CCA						LTR37-int													MER99			MLT1J-int
Tigger3	L1MA6_3end	AluYb8	HERVIP10F	tRNA-Pro-CCG						MER34-int													UCON33			MLT1L
Tigger3a	L1MA7_3end	AluYb9	HERVIP10FH	tRNA-Pro-CCY						MER70-int													UCON9			PrimAX-int
Tigger3b	L1MA8_3end	AluYc	HERVK	tRNA-Ser-AGY						MER83A-int													X1DNA			MER70B
Tigger3c	L1MA9_3end	AluYc3	HERVK11	tRNA-Ser-TCG						MER84-int													X11DNA			MER70C
Tigger3d	L1MB1_3end	AluYd8	HERVK13	tRNA-Ser-TCY						MER92B													X26DNA			MER74C
Tigger4	L1MB2_3end	AluYe5	HERVK14	tRNA-Thr-ACY						MER92-int													Zaphod			MER90
Tigger4a	L1MB3_3end	AluYe6	HERVK14C	tRNA-Trp-TGG						MER66-int													Zaphod3			MER92A
Tigger4b	L1MB4_3end	AluYf1	HERVK22	tRNA-Val-GTG						_MamRep1151																MER45A
Tigger5	L1MB4_5end	AluYg6	HERVK3	HY1						MER110A																MamRep605b
MER3	L1MB5_3end	AluYh3	HERVK9	HY3						MER67D
MER104	L1MB7_3end	AluYh7	MER101	HY4
Tigger6a	L1MB8_3end	AluYh9	HERVKC4	HY5
Tigger6b	L1MCorf2	AluYi6	HERVL	7SK
Tigger7	L1MC1_3end	AluYi64d	HERVL18	7SLRNA
Tigger9a	L1MC2_3end	AluYj4	HERVL66	U1
Tigger9b	L1MC3_3end	AluYk11	HERVL74	U17
Ricksha0	L1MC4_3end	AluYk12	HERVP71A	U2
Rickshaa	L1MC4a_3end	AluYk2	HERVS71	U3
Rickshab	L1MC5_3end	AluYk3	LTR1	U4
Rickshac	L1MCa_5end	AluYk4	LTR108a_Mam	U5
MARNA	L1MCb_5end	AluYm1	LTR108b_Mam	U6
MER103C	L1MDorf2	SVAA	LTR10A	U7
Zaphod2	L1MD1_3end	SVAB	LTR10B	U8
Tigger17d	L1MD2_3end	SVAC	LTR10B1	5S
Tigger18a	L1MD3_3end	SVAD	LTR10C
Tigger2	L1MDa_5end	SVAE	MER101B
Tigger2a	L1MDb_5end	SVAF	MER101-int
Tigger2bPri	L1ME1_3end	MIR	MER11A
MER75	L1ME2_3end	MIR1Amn	MER11B
MER75B	L1ME2z_3end	MIR3	LTR10D
MER96B	L1ME3_3end	MIRb	LTR10E
MER6	L1ME3A_3end	MIRc	LTR10F
MER63B	L1ME3B_3end	FLAMA	LTR10G
MER63C	L1ME3Cz_3end	FLAMC	MER11C
MER63D	L1ME3D_3end	LFSINEVert	MER11D
MER5A	L1ME3E_3end	FAM	LTR12
MER5A1	L1ME3G_3end		LTR12v
MER5B	L1ME4a_3end		LTR12B
MER5C	L1ME4b_3end		LTR12C
MER5C1	L1ME5_3end		LTR12D
MER53	L1MEc_5end		LTR12E
MER58A	L1MEf_5end		LTR12F
MER58B	L1MEj_5end		LTR13
MER58D	L1P1_5end		LTR13v
MER44A	L1P1orf2		LTR13A
MER44B	L1P2_5end		LTR14
MER44C	L1P3_5end		LTR14A
MER44D	L1P3orf2		LTR14B
MER45B	L1P3b_5end		LTR14C
MER47A	L1P4orf2		LTR15
MER47B	L1P4a_5end		LTR17
MER30	L1P4e_5end		LTR18B
MER30B	L1PA10_3end		LTR18C
MER33	L1PA10_5end		LTR19A
MER1A	L1PA11_3end		LTR19B	DNA	94
MER1B	L1PA12_3end		LTR19C	LINEs	116
MER2	L1PA12_5end		LTR19-int	SINEs	61
MER20	L1PA13_3end		LTR1A1	LTRs	391
MER2B	L1PA13_5end		LTR1A2	Sattelites	15
MER105	L1PA14_3end		LTR1B	Pseudogenes	50
MER107	L1PA14_5end		LTR1B0
MER115	L1PA15_3end		LTR1B1
MADE1	L1PA15-16_5end		LTR1C
FordPrefect	L1PA16_3end		LTR1C1
MER6A	L1PA17_3end		LTR1C3
MER104	L1PA2_3end		LTR1D
MER106B	L1PA3_3end		LTR1D1
MER119	L1PA4_3end		LTR1E
ORSL	L1PA5_3end		LTR1F
	L1PA6_3end		LTR1F1
	L1PA7_3end		LTR1F2
	L1PA8_3end		LTR2
	L1PA8A_3end		LTR21A
	L1PBorf2		LTR21B
	L1PB1_3end		LTR22
	L1PB2_3end		LTR22A
	L1PB3_3end		LTR22B
	L1PB4_3end		LTR22B1
	L1PBa_5end		LTR22B2
	L1PBa1_5end		LTR22C
	L1PBb_5end		LTR22C0
	L1PREC2_3end		LTR22C2
	L1PREC2_5end		LTR22E
	L1PREC2orf2		LTR23
	L2		LTR23-int
	L2a_3end		LTR24
	L2c_3end		LTR24B
	L2d_3end		LTR24C
	HAL1		LTR25
	HAL1M8		LTR25-int
	HAL1ME		LTR26
			LTR26D
			LTR26E
			LTR27
			LTR27B
			LTR27C
			LTR27D
			LTR28B
			LTR28C
			LTR29
			LTR2B
			LTR2C
			LTR3
			LTR30
			LTR31
			LTR32
			LTR34
			LTR35
			LTR35A
			LTR35B
			LTR36
			LTR37A
			LTR38A1
			LTR38B
			LTR38C
			LTR39
			LTR3A
			LTR3B
			LTR3Bv
			LTR4
			LTR40b
			LTR40c
			LTR41
			LTR41B
			LTR41C
			LTR42
			LTR43
			LTR43B
			LTR43-int
			LTR44
			LTR45
			LTR45B
			LTR45C
			LTR46
			LTR46-int
			LTR47A
			LTR47A2
			LTR47B2
			LTR47B4
			LTR48
			LTR49
			LTR49-int
			LTR5
			LTR5Hs
			LTR51
			LTR52
			LTR53
			LTR54
			LTR54B
			LTR56
			LTR57
			LTR57-int
			LTR59
			LTR5A
			LTR5B
			LTR60
			LTR60B
			LTR61
			LTR62
			LTR64
			LTR65
			LTR66
			MER21A
			MER21B
			MER21C
			MER21-int
			MER31A
			MER31B
			MER31-int
			MER34
			MER34A
			Harlequin
			MER34A1
			MER34B
			MER34B-int
			MER34C
			MER34C2
			MER34Cv
			MER34D
			LTR67B
			LTR6A
			LTR6B
			LTR7
			LTR70
			LTR71A
			LTR71B
			LTR72
			LTR72B
			LTR73
			LTR751
			LTR76
			LTR77
			LTR7B
			LTR7C
			LTR7Y
			LTR8
			LTR8A
			LTR8B
			LTR9
			LTR9A1
			LTR9B
			LTR9C
			LTR9D
			MLT1A
			MLT1A0
			MLT1A1
			MLT1B
			MLT1C
			MLT1C2
			MLT1D
			MLT1E
			MLT1E1
			MLT1E1A
			MLT1E2
			MLT1E3
			MLT1F
			MLT1F1
			MLT1F2
			MLT1G3
			MLT1H
			MLT1H1
			MLT1I
			MLT1-int
			MLT1J
			MLT1K
			MLT2A1
			MLT2A2
			MLT2B1
			MLT2B2
			MLT2B3
			MLT2B4
			MLT2B5
			MLT2C1
			MLT2C2
			MLT2D
			MLT2F
			MLT-int
			THE1A
			THE1B
			THE1C
			THE1D
			THE1D-int
			THE1-int
			MER39
			LOR1a
			LOR1b
			LOR1-int
			MER39B
			MER41A
			MER41B
			MER41C
			MER41D
			MER41E
			MER41G
			MSTA
			MSTA1
			MSTB
			MSTB1
			MSTB2
			MSTC
			MSTD
			MST-int
			HUERS-P1
			HUERS-P3
			HUERS-P3b
			MER41-int
			MER48
			MER49
			MER4A
			MER4A1
			MER4A1v
			MER4B
			MER4B-int
			MER4C
			MER4CL34
			MER4D
			MER4D0
			MER4D1
			MER4E
			MER4E1
			MER4-int
			MER50
			MER50B
			MER50C
			MER50-int
			MER51A
			MER51B
			MER51C
			MER51D
			MER51E
			MER51-int
			MER52A
			MER52C
			MER52D
			MER52-int
			MER54A
			MER54B
			MER57A1
			MER57A-int
			MER57B1
			MER57B2
			MER57C1
			MER57C2
			MER57D
			MER57E1
			MER57E2
			MER57E3
			MER57F
			MER57-int
			MER61A
			MER61B
			MER61C
			MER61D
			MER61E
			MER61F
			MER61-int
			MER65A
			MER65B
			MER65C
			MER65D
			MER65-int
			MER66A
			MER66B
			MER66C
			MER66D
			MER67A
			MER67B
			MER67C
			MER68
			MER68B
			MER68-int
			MER70A
			MER72
			MER72B
			MER74A
			ERV24B_Prim
			ERVL
			ERVL-B4
			ERVL-E
			PABLA
			PABLA-int
			PABLB
			MER74B
			MER77
			MER77B
			MER83
			PrimA4_LTR
			PrimA41-int
			PrimA4-int
			Prim_LTR79
			MER83B
			MER83B-int
			MER83C
			MER84
			MER85
			MER87
			MER87B
			MER88
			MER89
			MER90a
			MER92D
			MER95
			MER9a1
			MER9a2
			MER9a3
			MER9B

## Sheet: figure2_b
Complete list of TEs RNAs that are specific for different groups of transcriptomes datasets as illustrated in the Venn diagram in Figure 2b.
TE common for ESC, tumors tissues and fibroblasrs						TE common for ESC, NB, MM, LUAD						TE common for tumor tissues: NB, MM, LUAD									TE specific for ESC							TE specific for NB							TE specific for LUAD							TE specific for Fibroblasts
DNAtransposons	LINEs	SINEs	LTR\ERV	Pseudogenes		DNAtransposons	LINEs	SINEs	LTR\ERV	Pseudogenes		DNA-transposons	LINEs	SINEs	LTR\ERV	Pseudogenes	Unknown				DNA-transposons	LINEs	SINEs	LTR\ERV	Pseudogenes	Unknown		DNA-transposons	LINEs	SINEs	LTR\ERV	Pseudogenes	Unknown		DNA-transposons	LINEs	SINEs	LTR\ERV	Pseudogenes	Unknown		DNA-transposons	LINEs	SINEs	LTR\ERV	Pseudogenes	Unknown
Charlie12	L1HS_3end	AluJb	ERVL	tRNA-Arg-AGA		Merlin1_HS	L1M4a1_5end		HUERS-P2	SSU-rRNA_Cel		MER106A	L1M2a1_5end		LTR55		UCON21				Arthur1C			LTR33A				Arthur1A	L1M8_5end		LTR52-int	tRNA-Ala-GCY_v			Charlie16	L1MCc_5end	MER131	LTR16		UCON28a		MER102a			LTR16A2
Charlie17b	L1HS_5end	AluJo	ERVL-B4	tRNA-Arg-AGG		Ricksha	L1MC5a_3end		LTR26B						LTR47B						Tigger13a			LTR82B				Charlie11	L1PA17_5end		LTR69	tRNA-Leu-CTA			Charlie17	L1ME4c_3end		LTR40A1		MER125		MER123			LTR75
Charlie19a	L1M1_5end	AluJr	ERVL-E	tRNA-Arg-CGY		Arthur1B	L1MD2_5end		LTR26C						MER76						Tigger8			MLT2E				Kanga1b	L3		LTR85c	tRNA-Thr-ACG			Helitron1Nb_Mam			LTR50		UCON64		MER94
Charlie1a	L1M1_orf2	AluJr4	HERV-Fc1	tRNA-Asn-AAC		MER45R	L1ME3C_3end		LTR2752												Eulor11							Tigger12A	L4_C_Mam		MLT1H2	tRNA-Val-GTA			X11_DNA			LTR87
Charlie1b	L1M2_5end	AluSc	HERV-Fc1LTR1	tRNA-Asp-GAY		Looper	L1MEi_5end		LTR37B												EutTc1-N1							MER97b			MLT1J-int				Tigger15a			MER110
Charlie3	L1M2_orf2	AluSc5	HERV-Fc2	tRNA-Cys-TGY					LTR48B												MER113A										PRIMAX-int				Tigger6			MER110-int
Charlie4a	L1M2c_5end	AluSc8	HERV15	tRNA-Glu-GAA					LTR53B												X6a_DNA										MER45A				EuthAT-2			MER74C
Charlie5	L1M3_orf2	AluSg4	HERV17	tRNA-Glu-GAGv					MLT1F-int																						MER70B				UCON23			MER90
Charlie6	L1M3a_5end	AluSg7	HERV1LTRa	tRNA-Gly-GGA					MER67D																						MER70C				UCON33
Charlie8	L1M3f_5end	AluSp	HERV1LTRb	tRNA-Gly-GGY					MER92B																						MamRep605b				UCON9
Charlie9	L1M4_5end	AluSq	HERV1LTRc	tRNA-Ile-ATA																											MER92A				MER20B
Cheshire	L1M4_orf2	AluSq10	HERV1LTRd	tRNA-Ile-ATT																															MER46C
hAT-1Mam	L1M4b_5end	AluSq2	HERV3	tRNA-Leu-TTG																															MER99
hAT-5Mam	L1M4c_5end	AluSq4	HERV35I	tRNA-Lys-AAA
HSMAR1	L1M5_orf2	AluSx3	HERV4I	tRNA-Met-i
HSMAR2	L1MA1_3end	AluSx4	HERV9	tRNA-Ser-AGY
Kanga1c	L1MA10_3end	AluSz	HERV9N	tRNA-Ser-TCY
Kanga2a	L1MA2_3end	AluSz6	HERV9NC	tRNA-Thr-ACY
Ricksha0	L1MA3_3end	AluYa5	HERVE	tRNA-Trp-TGG
Rickshab	L1MA3_3end	AluYa8	HERVEa	tRNA-Val-GTG
Rickshac	L1MA4_3end	AluYb8	HERVFH19	HY1
Tigger1	L1MA4A_3end	AluYb9	HERVFH21	HY3
Tigger12c	L1MA5_3end	AluYc	HERVH	HY4
Tigger17a	L1MA5A_3end	AluYc3	HERVH48	HY5
Tigger2	L1MA6_3end	AluYd8	HERVI	LSU-rRNACel
Tigger2a	L1MA7_3end	AluYe5	HERVIP10B3	LSU-rRNAHsa																							UCON20
Tigger2bPri	L1MA8_3end	AluYe6	HERVIP10F	5S																							UCON68
Tigger3	L1MA9_3end	AluYf1	HERVIP10FH	7SK																							X1_DNA
Tigger3a	L1MB1_3end	AluYg6	HERVK	7SLRNA																							Zaphod
Tigger3b	L1MB2_3end	AluYh3	HERVK11	SSU-rRNAHsa
Tigger3c	L1MB3_3end	AluYh7	HERVK13	U1
Tigger3d	L1MB4_3end	AluYh9	HERVK14	U17
Tigger4	L1MB4_5end	AluYi6	HERVK22	U2
Tigger4a	L1MB5_3end	AluYi64d	HERVK3	U3
Tigger4b	L1MB7_3end	AluYj4	HERVK9	U4
Tigger5	L1MB8_3end	AluYk11	HERVKC4	U5
Tigger6a	L1MC_orf2	AluYk12	HERVKC4	U6
Tigger7	L1MC1_3end	AluYk2	HERVL	U7
Zaphod2	L1MC2_3end	AluYk3	HERVL18	U8
MADE1	L1MC3_3end	AluYk4	HERVL66
MARNA	L1MC4_3end	AluYm1	HERVP71A
MER63D	L1MC4a_3end	MIR	HERVS71
MER75	L1MC5_3end	MIR1_amn	HUERS-P1
MER75B	L1MCa_5end	MIR3	HUERS-P3
MER58A	L1MCb_5end	MIRb	HUERS-P3b
MER58B	L1MD_orf2	MIRc	LTR1
MER58D	L1MD1_3end	SVAA	LTR108b_Mam
MER44A	L1MD2_3end	SVAB	LTR10A
MER44B	L1MD3_3end	SVAC	LTR10B
MER44C	L1MDa_5end	SVAD	LTR10B1
MER44D	L1MDb_5end	SVAE	LTR10C
MER45B	L1ME1_3end	SVAF	LTR10D
MER47A	L1ME2_3end	FAM	LTR10E
MER30	L1ME2z_3end	FLAMC	LTR10F
MER30B	L1ME3_3end	LFSINEVert	LTR10G
MER5A	L1ME3_3end	FRAM	LTR12
MER5A1	L1ME3A_3end		LTR12B
MER5B	L1ME3B_3end		LTR12C
MER5C	L1ME3Cz_3end		LTR12D
MER103C	L1ME3D_3end		LTR12E
MER105	L1ME3E_3end		LTR12F
FordPrefect	L1ME3G_3end		LTR12v
MER115	L1ME4a_3end		LTR13
MER1A	L1ME4b_3end		LTR13A
MER1B	L1MEc_5end		LTR13v
MER2	L1MEf_5end		LTR14
MER20	L1P1_5end		LTR14A
MER2B	L1P1_orf2		LTR14B
MER33	L1P2_5end		LTR14C
MER106B	L1P3_5end		LTR15
MER107	L1P3_orf2		LTR17
MER6	L1P3b_5end		LTR18B
MER6A	L1P4_orf2		LTR18C
MER53	L1P4a_5end		LTR19-int
MER96B	L1P4e_5end		LTR19A
MER3	L1PA10_3end		LTR19B
	L1PA10_5end		LTR19C
	L1PA11_3end		LTR1A1
	L1PA12_3end		LTR1A2
	L1PA12_5end		LTR1B
	L1PA13_3end		LTR1B0
	L1PA13_5end		LTR1B1
	L1PA14_3end		LTR1D
	L1PA14_5end		LTR1D
	L1PA15_3end		LTR1D1
	L1PA15-16_5end		LTR1E
	L1PA16_3end		LTR1F
	L1PA17_3end		LTR1F1
	L1PA2_3end		LTR1F2
	L1PA3_3end		LTR2
	L1PA4_3end		LTR21A
	L1PA5_3end		LTR21B
	L1PA6_3end		LTR22
	L1PA7_3end		LTR22A
	L1PA8_3end		LTR22B
	L1PA8A_3end		LTR22B1
	L1PB_orf2		LTR22B2
	L1PB1_3end		LTR22C
	L1PB2_3end		LTR22C0
	L1PB3_3end		LTR22C2
	L1PB4_3end		LTR22E
	L1PBa_5end		LTR23
	L1PBa1_5end		LTR23-int
	L1PBb_5end		LTR24
	L1PREC2_3end		LTR24B
	L1PREC2_5end		LTR24C
	L1PREC2_orf2		LTR25
	L2		LTR25-int
	L2a_3end		LTR26
	L2c_3end		LTR26D
	L2d_3end		LTR26E
	HAL1		LTR27
	HAL1M8		LTR27B
	HAL1ME		LTR27C
			LTR27D
			LTR28B
			LTR28C
			LTR29
			LTR2B
			LTR2C
			LTR3
			LTR30
			LTR31
			LTR32
			LTR35
			LTR35A
			LTR35B
			LTR36
			LTR37A
			LTR38B
			LTR38C
			LTR39
			LTR3A
			LTR3B
			LTR3Bv
			LTR4
			LTR40b
			LTR40c
			LTR41
			LTR42
			LTR43
			LTR43B
			LTR44
			LTR45B
			LTR45C
			LTR46
			LTR46-int
			LTR47A
			LTR47A2
			LTR47B2
			LTR47B4
			LTR48
			LTR49
			LTR49-int
			LTR5
			LTR51
			LTR52
			LTR54
			LTR56
			LTR57
			LTR59
			LTR5A
			LTR5B
			LTR5Hs
			LTR60
			LTR60B
			LTR61
			LTR62
			LTR64
			LTR65
			LTR66
			LTR6A
			LTR6B
			LTR7
			LTR70
			LTR71A
			LTR71B
			LTR72
			LTR72B
			LTR73
			LTR751
			LTR76
			LTR77
			LTR7B
			LTR7C
			LTR7Y
			LTR8
			LTR8A
			LTR8B
			LTR9
			LTR9A1
			LTR9B
			LTR9C
			LTR9D
			MER21-int
			MER21A
			MER21B
			MER21C
			MER31-int
			MER31A
			MER31B
			MER34
			MER34A1
			MER34B
			MER34B-int
			MER34C2
			MER34Cv
			MER34D
			MER4-int
			MER41-int
			MER41A
			MER41B
			MER41C
			MER41D
			MER41E
			MER4A
			MER4A1
			MER4A1v
			MER4B
			MER4B-int
			MER4C
			MER4CL34
			MER4D
			MER4D0
			MER4D1
			MER4E
			MER4E1
			MER50
			MER50-int
			MER50B
			MER50C
			MER51-int
			MER51A
			MER51B
			MER51C
			MER51C
			MER51E
			MER57-int
			MER57A-int
			MER57A1
			MER57B1
			MER57B2
			MER57C2
			MER57D
			MER57E3
			MER57F
			MER61-int
			MER61A
			MER61B
			MER61C
			MER61D
			MER61E
			MER61F
			MER65-int
			MER65-int
			MER65A
			MER65B
			MER65D
			MER83
			MER83B
			MER83B-int
			MER83C
			MLT-int
			MLT1-int
			MLT1A
			MLT1A0
			MLT1A1
			MLT1B
			MLT1C
			MLT1C2
			MLT1D
			MLT1E
			MLT1E2
			MLT1E3
			MLT1F
			MLT1F1
			MLT1F2
			MLT1H
			MLT1H1
			MLT1J
			MLT2A1
			MLT2A2
			MLT2B1
			MLT2B2
			MLT2B3
			MLT2B4
			MLT2B5
			MLT2C1
			MLT2C2
			MLT2D
			MLT2F
			PRIMA4-int
			PRIMA41-int
			PRIMA4LTR
			PrimLTR79
			THE1-int
			THE1-int
			THE1A
			THE1B
			THE1C
			THE1D
			THE1D-int
			PABLA
			PABLA-int
			MST-int
			MSTA
			MSTA1
			MSTB
			MSTB1
			MSTB2
			MSTC
			MSTD
			LOR1-int
			LOR1-int
			LOR1a
			LOR1b
			MER72
			MER72B
			MER74A
			MER77
			MER66A
			MER66B
			MER66C
			MER66D
			MER67A
			MER67B
			MER67C
			MER101
			MER101-int
			MER52A
			MER52C
			MER52D
			MER9a1
			MER9a2
			MER9a3
			MER9B
			MER85
			MER87
			MER87B
			MER11A
			MER11B
			MER11C
			MER11D
			EUTREP7
			PABLB
			MER68
			MER68B
			MER48
			MER49
			MER54A
			MER54B
			MER84
			MER88
			MER89
			MER90a
			MER92D
			MER39
			MER39B
			MER70A
			Harlequin

## Sheet: figure2_c
Complete list of TEs RNAs that are specific for different groups of transcriptomes datasets as illustrated in the Venn diagram in Figure 2c.
TE common for esc+tumor lines+fibroblasrs							TE common for ESC\A549\Н1975\SK-N-SH						TE common for A549\Н1975\SK-N-SH						TE specific for ESC						TE specific for A549							TE specific for Н1975							TE specific for SK-N-SH								TE specific for Fibroblasts
	LINEs	SINEs	LTR\ERV	satellite	Pseudogenes		DNAtransposons	LINEs	SINEs	LTR\ERV	Pseudogenes		DNA-transposons	LINEs	SINEs	LTR\ERV	Pseudogenes		DNA-transposons	LINEs	SINEs	LTR\ERV	Pseudogenes		DNA-transposons	LINEs	SINEs	LTR\ERV	satellite	Pseudogenes		DNA-transposons	LINEs	SINEs	LTR\ERV	satellite	Pseudogenes		DNA-transposons	LINEs	SINEs	LTR\ERV	satellite	Pseudogenes	Unknown		DNA-transposons	LINEs	SINEs
Charlie10	HAL1	AluJb	ERVL	ACRO1	5S		Ricksha	L1M4a1_5end		LTR21C			X26_DNA	L2b_3end			tRNA-Val-GTA		Arthur1C	CR1_Mam		LTR33A			MER112					tRNA-Gly-GGG		Charlie16			LTR16B1				hAT-N1_Mam	L1M7_5end		ERV3-16A3_I			UCON20 UCON21		Kanga1d
Charlie12	HAL1M8	AluJo	ERVL-B4	ALR	7SK		X4b_DNA	L1MEi_5end		LTR2752									Charlie14a	L1M3c_5end		LTR82B			MER58C					tRNA-Ala-GCY_v		Tigger6			LTR91				Tigger12A	L5		LTR33B			MER125		Charlie29a
Charlie17b	HAL1ME	AluJr	HERV-Fc1	ALRa	7SLRNA					LTR27E									Tigger13a			MLT2E										MER97b			MER89-int				Tigger15a			LTR55					MER102a
Charlie19a	L1HS_3end	AluJr4	HERV-Fc1_LTR1	ALRb	HY1					LTR48B									Tigger17b			MER110A													MLT1J-int				Tigger16a			LTR87					MER94
Charlie1a	L1HS_5end	AluSc	HERV-Fc2	BC200	HY3					LTR53B									Tigger8																MER92A				Zaphod			MLT1H2					MER123
Charlie1b	L1M1_5end	AluSc5	HERV1_LTRa	BSRf	HY4					MER92-int									EutTc1-N1																MamRep605b				X1_DNA			PRIMAX-int
Charlie3	L1M1_orf2	AluSc8	HERV1_LTRb	CER	HY5					MLT1F-int									MER121B																MER45A				MER46C			MER76-int
Charlie4a	L1M2_5end	AluSg	HERV1_LTRc	GSATII	LSU-rRNA_Cel					MLT1J2									MER63A																				MER81			MER74C
Charlie6	L1M2_orf2	AluSg4	HERV1_LTRd	SATR1	LSU-rRNA_Hsa					HUERS-P2									X6a_DNA																				MER96
Charlie8	L1M3_orf2	AluSg7	HERV17	SATR2	SSU-rRNA_Hsa					MER67D																													MER97d
Charlie9	L1M3a_5end	AluSp	HERV3	SST1	tRNA-Arg-AGA																																		MER99
hAT-1_Mam	L1M3f_5end	AluSq	HERV4_I	TAR1	tRNA-Arg-CGA																																		EutTc1-N2
hAT-5_Mam	L1M4_5end	AluSq10	HERV9		tRNA-Arg-CGY
HSMAR1	L1M4_orf2	AluSq2	HERV9N		tRNA-Asp-GAY
HSMAR2	L1M4b_5end	AluSq4	HERV9NC		tRNA-Cys-TGY
Kanga1c	L1M4c_5end	AluSx	HERVE		tRNA-Gln-CAA
Kanga2_a	L1M5_orf2	AluSx1	HERVE_a		tRNA-Glu-GAA
Ricksha_a	L1MA1_3end	AluSx3	HERVFH21		tRNA-Gly-GGA
Ricksha_b	L1MA10_3end	AluSx4	HERVH		tRNA-Gly-GGY
Tigger1	L1MA2_3end	AluSz	HERVH48		tRNA-Ile-ATA
Tigger12c	L1MA3_3end	AluSz6	HERVIP10B3		tRNA-Ile-ATT
Tigger17a	L1MA4_3end	AluY	HERVIP10FH		tRNA-Leu-CTY
Tigger2	L1MA4A_3end	AluYa5	HERVK		tRNA-Lys-AAA
Tigger2a	L1MA5_3end	AluYa8	HERVK11		tRNA-Lys-AAG
Tigger2b_Pri	L1MA5A_3end	AluYb8	HERVK13		tRNA-Met_v
Tigger3	L1MA6_3end	AluYb9	HERVK14		tRNA-Ser-AGY
Tigger3a	L1MA7_3end	AluYc	HERVK22		tRNA-Ser-TCY
Tigger3b	L1MA8_3end	AluYc3	HERVK3		tRNA-Thr-ACY
Tigger3c	L1MA9_3end	AluYd8	HERVK9		tRNA-Trp-TGG
Tigger3d	L1MB1_3end	AluYe5	HERVL		tRNA-Val-GTG
Tigger4	L1MB2_3end	AluYe6	HERVL66		U1
Tigger4b	L1MB3_3end	AluYf1	HERVL74		U17
Tigger5	L1MB4_3end	AluYg6	HERVP71A		U2
Tigger6a	L1MB4_5end	AluYh3	HERVS71		U3
Zaphod2	L1MB5_3end	AluYh7	HUERS-P1		U4
ORSL	L1MB7_3end	AluYh9	HUERS-P3		U5
MADE1	L1MB8_3end	AluYi6	HUERS-P3b		U6
MARNA	L1MC_orf2	AluYi6_4d	LTR1		U7
MER103C	L1MC1_3end	AluYj4	LTR108b		U8
MER75	L1MC2_3end	AluYk11	LTR10A
MER75B	L1MC3_3end	AluYk12	LTR10B1
MER6	L1MC4_3end	AluYk2	LTR10C
MER63D	L1MC4a_3end	AluYk3	LTR10D
MER53	L1MC5_3end	AluYk4	LTR10E
MER54A	L1MCa_5end	AluYm1	LTR10F
MER58A	L1MD_orf2	SVA_A	LTR10G
MER58B	L1MD1_3end	SVA_B	LTR12
MER58D	L1MD2_3end	SVA_C	LTR12_v
MER5A	L1MD3_3end	SVA_D	LTR12B
MER5A1	L1MDa_5end	SVA_E	LTR12C
MER5B	L1ME1_3end	SVA_F	LTR12D
MER5C	L1ME2_3end	MIR	LTR12E
MER44A	L1ME2z_3end	MIR1_Amn	LTR12F
MER44B	L1ME3_3end	MIR3	LTR13
MER44C	L1ME3A_3end	MIRb	LTR13_v
MER44D	L1ME3E_3end	MIRc	LTR13A
MER45B	L1ME4a_3end	FAM	LTR14
MER47A	L1ME4b_3end	FLAM	LTR14A
MER47B	L1MEc_5end	FLAM_C	LTR14B
MER30	L1MEf_5end	LFSINE_Vert	LTR14C
MER30B	L1P1_5end	MSR1	LTR15
MER33	L1P1_orf2	FRAM	LTR17
MER1A	L1P2_5end		LTR18B
MER1B	L1P3_5end		LTR18C
MER2	L1P3_orf2		LTR19-int
MER20	L1P3b_5end		LTR19A
MER3	L1P4_orf2_A		LTR19B
MER2B	L1P4e_5end		LTR19C
FordPrefect	L1PA10_3end		LTR1A1
MER105	L1PA10_5end		LTR1A2
MER107	L1PA11_3end		LTR1B
MER106B	L1PA12_3end		LTR1B0
MER6A	L1PA12_5end		LTR1B1
MER96B	L1PA13_3end		LTR1C
	L1PA13_5end		LTR1C1
	L1PA14_3end		LTR1D
	L1PA14_5end		LTR1D1
	L1PA15_3end		LTR1E
	L1PA15-16_5end		LTR1F1
	L1PA16_3end		LTR2
	L1PA17_3end		LTR21A
	L1PA2_3end		LTR21B
	L1PA3_3end		LTR22
	L1PA4_3end		LTR22A
	L1PA5_3end		LTR22B
	L1PA6_3end		LTR22B1
	L1PA7_3end		LTR22B2
	L1PA8_3end		LTR22C
	L1PA8A_3end		LTR22C0
	L1PB_orf2		LTR22C2
	L1PB1_3end		LTR22E
	L1PB2_3end		LTR23
	L1PB3_3end		LTR24
	L1PB4_3end		LTR24B
	L1PBa_5end		LTR25_A
	L1PBa1_5end		LTR25-int
	L1PBb_5end		LTR26
	L1PREC2_3end		LTR26D
	L1PREC2_5end		LTR26E
	L1PREC2_orf2		LTR27
	L2		LTR27B
	L2a_3end		LTR27C
	L2c_3end		LTR28B
	L2d_3end		LTR28C
			LTR29
			LTR2B
			LTR2C
			LTR3
			LTR30
			LTR31
			LTR32
			LTR35
			LTR35A
			LTR35B
			LTR36
			LTR37A
			LTR38B
			LTR39
			LTR3A
			LTR3B
			LTR3B_v
			LTR4
			LTR40b
			LTR40c
			LTR41
			LTR41B
			LTR42
			LTR43
			LTR43-int
			LTR43B
			LTR44
			LTR45B
			LTR45C
			LTR46
			LTR46-int
			LTR47A
			LTR47A2
			LTR47B2
			LTR47B4
			LTR48
			LTR49
			LTR49-int
			LTR5
			LTR5_Hs
			LTR51
			LTR52
			LTR54
			LTR54B
			LTR56
			LTR57
			LTR57-int
			LTR59
			LTR5A
			LTR5B
			LTR60
			LTR61
			LTR62
			LTR64
			LTR66
			LTR6A
			LTR6B
			LTR7
			LTR71A
			LTR71B
			LTR72
			LTR72B
			LTR73
			LTR76
			LTR77
			LTR7B
			LTR7C
			LTR7Y
			LTR8
			LTR8A
			LTR8B
			LTR9
			LTR9A1
			LTR9B
			LTR9C
			LTR9D
			MLT-int
			MLT1-int
			MLT1A
			MLT1A0
			MLT1A1
			MLT1B
			MLT1C
			MLT1C2
			MLT1D
			MLT1E1
			MLT1E1A
			MLT1E2
			MLT1E3
			MLT1F
			MLT1F1
			MLT1F2
			MLT1H
			MLT1H1
			MLT1J
			MLT1K
			MLT2A1
			MLT2A2
			MLT2B1
			MLT2B2
			MLT2B3
			MLT2B4
			MLT2B5
			MLT2C1
			MLT2C2
			MLT2D
			MLT2F
			THE1-int
			THE1A
			THE1B
			THE1C
			THE1D
			THE1D-int
			PABL_A
			PABL_A-int
			PABL_B
			PRIMA4_LTR
			PRIMA4-int
			PrimLTR79
			MST-int
			MSTA
			MSTA1
			MSTB
			MSTB1
			MSTB2
			MSTC
			MSTD
			MER68
			MER68-int
			MER65-int
			MER65A
			MER65C
			MER65D
			MER61-int
			MER61A
			MER61B
			MER61C
			MER61D
			MER61E
			MER61F
			MER57-int
			MER57A-int
			MER57A1
			MER57B1
			MER57B2
			MER57C1
			MER57D
			MER57E3
			MER57F
			MER52-int
			MER52A
			MER52C
			MER51-int
			MER51A
			MER51B
			MER51C
			MER51E
			MER50
			MER50-int
			MER50B
			MER50C
			MER4-int
			MER41-int
			MER41A
			MER41B
			MER41C
			MER41D
			MER41E
			MER34A
			MER34B
			MER34B-int
			MER34C
			MER34C_v
			MER34C2
			MER34D
			MER31-int
			MER31A
			MER31B
			MER101
			MER101-int
			Harlequin
			LOR1-int
			LOR1a
			LOR1b
			MER39
			MER9a1
			MER9a2
			MER9a3
			MER9B
			MER87
			MER87B
			MER84
			MER85
			MER92D
			MER11A
			MER11B
			MER11C
			MER11D
			MER21A
			MER21B
			MER21C
			MER39B
			MER66A
			MER66B
			MER66C
			MER66D
			MER67A
			MER67B
			MER67C
			MER72
			MER74A
			MER83
			MER83B
			MER83C
			MER4A
			MER4A1
			MER4A1_v
			MER4B
			MER4C
			MER4CL34
			MER4D
			MER4D0_A
			MER4D1
			MER4E
			MER4E1
			MER48
			MER49
			MER70A
			MER77
			MER89
[truncated: 3 more columns]

## Sheet: DE_te_sleuth
LINEs	SINEs	LTR\ERV	satellite	Pseudogenes
DF0000226_4_L1HS_5end	DF0000034_4_AluJo	DF0000118_4_ERVL	DF0000626_4_CER	DF0000012_4_5S		DNA	37
DF0000229_4_L1M2_5end	DF0000035_4_AluJr	DF0000161_4_HERV15	DF0001040_4_MSR1	DF0000016_4_7SLRNA		LINEs	42
DF0000243_4_L1M3f_5end	DF0000036_4_AluJr4	DF0000164_4_HERV1_LTRa	DF0001137_4_TAR1	DF0000630_4_HY1		SINES	27
DF0000244_4_L1M3_orf2	DF0000038_4_AluSc8	DF0000176_4_HERV-Fc1	DF0000029_4_ALR	DF0000631_4_HY3		LTR\ERV	120
DF0000245_4_L1M4_5end	DF0000040_4_AluSg4	DF0000179_5_HERV-Fc2	DF0001065_4_SST1	DF0000632_4_HY4		SATELLITE	5
DF0000248_4_L1M4b_5end	DF0000042_4_AluSp	DF0000182_5_HERVFH21		DF0000675_4_tRNA-Gly-GGA		PSEUDOGENES	12
DF0000249_4_L1M4c_5end	DF0000045_4_AluSq2	DF0000183_4_HERVH		DF0001073_4_U1			243
DF0000261_4_L1MA5_3end	DF0000046_4_AluSq4	DF0000188_5_HERVK		DF0001077_4_U3
DF0000269_4_L1MB3_3end	DF0000053_4_AluYa5	DF0000204_5_HERVP71A		DF0001078_4_U4
DF0000270_4_L1MB4_3end	DF0000054_4_AluYa8	DF0000205_5_HERVS71		DF0001079_4_U5
DF0000273_4_L1MB7_3end	DF0000057_4_AluYc	DF0000215_4_HUERS-P2		DF0001080_4_U6
DF0000274_4_L1MB8_3end	DF0000060_4_AluYd8	DF0000372_4_LOR1-int		DF0001082_4_U8
DF0000277_4_L1MC3_3end	DF0000063_4_AluYh9	DF0000375_4_LTR1
DF0000280_4_L1MC5_3end	DF0000065_4_AluYk12	DF0000395_4_LTR10D
DF0000282_4_L1MCa_5end	DF0000066_4_AluYk4	DF0000396_4_LTR10E
DF0000286_4_L1MD1_3end	DF0000002_4_AluY	DF0000398_4_LTR10G
DF0000287_4_L1MD2_3end	DF0001169_2_AluYk2	DF0000400_4_LTR12_v
DF0000292_4_L1MD_orf2	DF0001174_2_AluYe6	DF0000404_4_LTR12E
DF0000293_4_L1ME1_3end	DF0001197_2_AluYi6	DF0000405_4_LTR12F
DF0000294_4_L1ME2_3end	DF0001240_2_AluYe5	DF0000407_4_LTR13_v
DF0000295_4_L1ME2z_3end	DF0001317_2_AluYf1	DF0000409_4_LTR14
DF0000296_4_L1ME3_3end	DF0001318_2_AluYh3	DF0000410_4_LTR14A
DF0000300_4_L1ME3E_3end	DF0001067_4_SVA_A	DF0000411_5_LTR14B
DF0000316_4_L1P1_orf2	DF0000368_4_LFSINE_Vert	DF0000412_4_LTR14C
DF0000319_4_L1P3b_5end	DF0000073_4_BC200	DF0000413_4_LTR15
DF0000331_4_L1PA13_3end	DF0000144_4_FLAM_C	DF0000427_4_LTR17
DF0000334_4_L1PA15-16_5end	DF0000147_4_FRAM	DF0000429_4_LTR18B
DF0000335_4_L1PA15_3end		DF0000431_4_LTR19A
DF0000337_4_L1PA17_3end		DF0000432_4_LTR19B
DF0000340_4_L1PA3_3end		DF0000435_4_LTR1A1
DF0000349_4_L1PB3_3end		DF0000439_4_LTR1B1
DF0000353_4_L1PBb_5end		DF0000443_4_LTR1D
DF0000358_4_L2		DF0000447_4_LTR1F1
DF0000359_4_L2a_3end		DF0000450_4_LTR21A
DF0000776_5_L1MEc_5end		DF0000454_4_LTR22A
DF0000974_4_MIR3		DF0000455_4_LTR22B
DF0000975_4_MIRb		DF0000461_4_LTR22E
DF0000976_4_MIRc		DF0000462_4_LTR23
DF0001215_2_L2d_3end		DF0000467_4_LTR25
DF0000156_4_HAL1M8		DF0000468_4_LTR25-int
DF0000157_4_HAL1ME		DF0000472_4_LTR26D
DF0000001_4_MIR		DF0000474_4_LTR27
		DF0000486_4_LTR30
		DF0000488_4_LTR32
		DF0000495_4_LTR35
		DF0000496_4_LTR35A
		DF0000507_4_LTR39
		DF0000509_4_LTR3A
		DF0000510_4_LTR3B
		DF0000511_4_LTR3B_v
		DF0000512_4_LTR4
		DF0000531_4_LTR47A2
		DF0000538_4_LTR49
		DF0000539_4_LTR49-int
		DF0000552_4_LTR57
		DF0000569_4_LTR6A
		DF0000571_4_LTR7
		DF0000572_4_LTR70
		DF0000574_4_LTR71B
		DF0000576_4_LTR72B
		DF0000589_4_LTR7Y
		DF0000590_4_LTR8
		DF0000616_4_LTR8A
		DF0000617_4_LTR8B
		DF0000618_4_LTR9
		DF0000622_4_LTR9A1
		DF0000625_4_LTR9D
		DF0000689_4_LTR3
		DF0001002_4_MLT1A1
		DF0001003_4_MLT1C
		DF0001004_4_MLT1D
		DF0001010_4_MLT1F2
		DF0001031_4_MLT2B3
		DF0001032_4_MLT2B4
		DF0001035_4_MLT2C2
		DF0001039_4_MLT-int
		DF0001041_4_MSTA
		DF0001042_4_MSTB
		DF0001044_4_MSTC
		DF0001045_4_MSTD
		DF0001052_4_PRIMA41-int
		DF0001053_4_PRIMA4-int
		DF0000761_4_MER41B
		DF0000762_4_MER41C
		DF0000766_5_MER31-int
		DF0000897_4_MER65A
		DF0000901_4_MER65-int
		DF0000911_4_MER68
		DF0000914_4_MER68-int
		DF0000855_4_MER52-int
		DF0000856_4_MER52A
		DF0000857_4_MER52C
		DF0001126_4_MLT1A
		DF0001127_4_MLT1B
		DF0000700_4_MER101-int
		DF0000758_4_MER39
		DF0000759_4_MER39B
		DF0000781_4_MER41D
		DF0000818_4_THE1B
		DF0000820_4_THE1D
		DF0001134_4_MSTB2
		DF0001221_2_MLT1C2
		DF0000793_4_MER48
		DF0000797_4_MER4B
		DF0000799_4_MER4C
		DF0000801_4_MER4D
		DF0000810_4_MER51B
		DF0000811_4_MER51C
		DF0000813_4_MER51E
		DF0000814_4_MER50B
		DF0000863_4_MER57A1
		DF0000873_4_MER58B
		DF0000714_4_MER11A
		DF0000718_4_MER11D
		DF0000740_4_MER21C
		DF0000747_4_MER31B
		DF0000883_4_MER61A
		DF0000937_4_MER83
		DF0000939_4_MER83B
		DF0000942_4_MER84
