# Supplementary material for: Dysregulation of Transposon Transcription Profiles in Cancer Cells Resembles That of Embryonic Stem Cells
Source: Curr Issues Mol Biol. 2024 Aug 5;46(8):8576–99. doi: 10.3390/cimb46080505 (PMC11353194; doi:10.3390/cimb46080505)
Supplement: Supplementary file 1 [file cimb-46-00505-s001.zip › Supplementary Table S2.xlsx]

## Sheet: sleuth_significant
Statistically significant results of differential expression of repeats (according to LRT, likelyhood ratio test) when comparing all samples against each other
(The column titles legend is presented in the "O" column)														Column names:
The first 50 TEs are shown in the heatmap in Figure 4 in the main body of the manuscript "Dysregulation of Transposon Transcription Profiles in Cancer Cells Resembles That of Embryonic Stem Cells"
Line #	target_id	pval	qval	test_stat	rss	degrees_free	mean_obs	var_obs	tech_var	sigma_sq	smooth_sigma_sq	final_sigma_sq		1, `target_id`: Unique identifier of the gene or transcript,
1	DF0000183_4_HERVH	7.29684e-12	3.44411e-09	61.0719	81.8601	5	7.11894	3.03186	0.0407116	2.99114	0.972161	2.99114		2, `pval`: p-value expressing the statistical significance of differences in gene or transcript expression,
2	DF0000179_5_HERV-Fc2	5.23455e-08	1.23535e-05	42.2533	94.079	5	1.92315	3.48441	0.237472	3.24694	1.97646	3.24694		3, `qval`: an adjusted p-value (e,g,, FDR-adjusted p-value) that takes into account correction for multiple testing,
3	DF0000427_4_LTR17	5.1058e-07	8.03313e-05	37.3457	107.481	5	3.33839	3.98079	0.292757	3.68803	2.18126	3.68803		4, `test_stat`: value of a test statistic calculated to test for differences in expression,
4	DF0000046_4_AluSq4	8.17274e-07	8.3996e-05	36.3262	159.124	5	3.80969	5.89347	0.322076	5.57139	2.02054	5.57139		5, `rss`: Residual sum of squares (residual sum of squares) from the regression model,
5	DF0000222_4_Kanga1c	8.89788e-07	8.3996e-05	36.1417	68.9572	5	0.977112	2.55397	0.043996	2.50997	1.18634	2.50997		6, `degrees_free`: Degrees of freedom associated with the test statistic,
6	DF0000060_4_AluYd8	1.3464e-06	9.65431e-05	35.2418	128.437	5	3.28285	4.75691	0.0104179	4.74649	2.19956	4.74649		7, `mean_obs`: The mean value of the observed expression of a gene or transcript,
7	DF0000407_4_LTR13_v	1.84086e-06	9.65431e-05	34.5609	87.2991	5	3.00841	3.2333	0.299521	2.93378	2.2673	2.93378		8, `var_obs`: The variance of the observed expression of a gene or transcript,
8	DF0000439_4_LTR1B1	1.46863e-06	9.65431e-05	35.0527	42.9018	5	1.16961	1.58896	0.0830163	1.50594	1.35414	1.50594		9, `tech_var`: Technical variance (technical variability) in gene expression,
9	DF0000626_4_CER	1.71041e-06	9.65431e-05	34.721	66.0302	5	1.37129	2.44556	0.0622343	2.38333	1.52975	2.38333		10, `sigma_sq`: The variance of the model for the gene or transcript,
10	DF0001137_4_TAR1	7.09649e-06	0.000334954	31.6101	65.291	5	1.75539	2.41819	0.0465909	2.3716	1.84995	2.3716		11, `smooth_sigma_sq`: Model variance after smoothing,
11	DF0000277_4_L1MC3_3end	1.45372e-05	0.000447604	30.0319	86.6482	5	2.92375	3.20919	0.294403	2.91479	2.27594	2.91479		12, `final_sigma_sq`: Final value of model variance after appropriate corrections and transformations,
12	DF0000411_5_LTR14B	1.5173e-05	0.000447604	29.9374	78.4109	5	2.44275	2.90411	0.330764	2.57334	2.25225	2.57334
13	DF0000486_4_LTR30	1.47148e-05	0.000447604	30.0051	58.7211	5	1.70209	2.17485	0.0536736	2.12118	1.80856	2.12118
14	DF0000510_4_LTR3B	1.36467e-05	0.000447604	30.1713	50.3825	5	1.11009	1.86602	0.112144	1.75388	1.30216	1.75388
15	DF0000759_4_MER39B	1.18412e-05	0.000447604	30.4841	57.3969	5	1.82275	2.12581	0.034638	2.09117	1.90126	2.09117
16	DF0001174_2_AluYe6	1.0967e-05	0.000447604	30.653	91.7633	5	2.65081	3.39864	0.112428	3.28621	2.28071	3.28621
17	DF0000012_4_5S	1.97126e-05	0.000516907	29.3592	243.486	5	2.91066	9.01801	0.00805791	9.00995	2.27668	9.00995
18	DF0000066_4_AluYk4	1.86517e-05	0.000516907	29.4815	87.2223	5	2.3907	3.23046	0.192466	3.03799	2.23824	3.03799
19	DF0000400_4_LTR12_v	2.2573e-05	0.000532722	29.0595	94.0419	5	2.74038	3.48303	0.104771	3.37826	2.28262	3.37826
20	DF0000878_4_MER5B	2.19614e-05	0.000532722	29.1203	111.46	5	1.51147	4.12816	0.032047	4.09611	1.65099	4.09611
21	DF0000571_4_LTR7	2.40017e-05	0.000539468	28.9236	145.951	5	4.42143	5.40558	0.698864	4.70672	1.76268	4.70672
22	DF0000161_4_HERV15	3.3578e-05	0.000561665	28.1791	60.2031	5	1.29082	2.22974	0.0468868	2.18286	1.45963	2.18286
23	DF0000176_4_HERV-Fc1	3.12425e-05	0.000561665	28.3392	93.8113	5	1.97003	3.47449	0.157779	3.31671	2.0105	3.31671
24	DF0000270_4_L1MB4_3end	2.95888e-05	0.000561665	28.4598	106.929	5	2.99837	3.96032	0.00991582	3.95041	2.2687	3.95041
25	DF0000507_4_LTR39	3.45091e-05	0.000561665	28.1184	82.286	5	2.05581	3.04763	0.0481272	2.9995	2.06993	2.9995
26	DF0000761_4_MER41B	3.17785e-05	0.000561665	28.3014	95.6738	5	2.72113	3.54347	0.0223617	3.52111	2.2826	3.52111
27	DF0000844_4_Tigger4	2.73715e-05	0.000561665	28.6325	95.2777	5	2.71347	3.5288	0.00790216	3.5209	2.28254	3.5209
28	DF0000976_4_MIRc	3.139e-05	0.000561665	28.3287	77.3882	5	2.45511	2.86623	0.369269	2.49696	2.25512	2.49696
29	DF0001041_4_MSTA	3.27248e-05	0.000561665	28.2363	128.379	5	3.33844	4.75478	0.00438557	4.75039	2.18125	4.75039
30	DF0000745_4_MER30B	3.95935e-05	0.000622938	27.813	78.0695	5	1.96151	2.89146	0.0269517	2.86451	2.00438	2.86451
31	DF0001010_4_MLT1F2	4.10796e-05	0.00062547	27.7311	27.8279	5	0.690063	1.03066	0.0750319	0.955632	0.942954	0.955632
32	DF0000085_5_Charlie12	4.58794e-05	0.000661501	27.4852	66.0168	5	2.11752	2.44507	0.0334964	2.41157	2.10966	2.41157
33	DF0001044_4_MSTC	4.6249e-05	0.000661501	27.4674	67.722	5	2.16971	2.50822	0.0238351	2.48439	2.14077	2.48439
34	DF0000273_4_L1MB7_3end	4.77508e-05	0.000662894	27.3962	120.295	5	3.59533	4.45538	0.0950999	4.36028	2.09314	4.36028
35	DF0000057_4_AluYc	5.31166e-05	0.000696417	27.159	67.6443	5	1.05597	2.50535	0.333491	2.17186	1.25493	2.17186
36	DF0000429_4_LTR18B	5.17719e-05	0.000696417	27.2161	46.7456	5	1.18634	1.73132	0.0836686	1.64765	1.36874	1.64765
37	DF0000509_4_LTR3A	5.84984e-05	0.000746249	26.9438	68.8152	5	2.302	2.54871	0.358161	2.19055	2.20661	2.20661
38	DF0000975_4_MIRb	6.17369e-05	0.000747175	26.8236	45.3953	5	1.40684	1.68131	0.118763	1.56254	1.5607	1.56254
39	DF0001079_4_U5	6.14588e-05	0.000747175	26.8336	129.525	5	1.19107	4.79721	0.0528331	4.74438	1.37286	4.74438
40	DF0000847_4_Tigger5	7.0079e-05	0.000826932	26.5405	57.0513	5	1.41788	2.11301	0.0581979	2.05481	1.57028	2.05481
41	DF0000704_4_MER107	7.57704e-05	0.00084394	26.366	57.1771	5	1.68374	2.11767	0.0358654	2.08181	1.79398	2.08181
42	DF0000758_4_MER39	7.85692e-05	0.00084394	26.2849	28.2762	5	0.80608	1.04727	0.0899296	0.957338	1.03976	1.03976
43	DF0000897_4_MER65A	7.88776e-05	0.00084394	26.2761	38.2926	5	1.21221	1.41825	0.0828413	1.3354	1.39129	1.39129
44	DF0001004_4_MLT1D	7.34973e-05	0.00084394	26.4341	47.1477	5	1.61059	1.74621	0.038971	1.70724	1.73446	1.73446
45	DF0001040_4_MSR1	8.04604e-05	0.00084394	26.2317	72.8383	5	1.67813	2.69771	0.0250552	2.67266	1.78949	2.67266
46	DF0000405_4_LTR12F	8.24568e-05	0.000846078	26.1769	82.1838	5	2.33245	3.04384	0.0475206	2.99632	2.21863	2.99632
47	DF0000410_4_LTR14A	8.58345e-05	0.000861998	26.087	50.608	5	1.71305	1.87437	0.0403031	1.83407	1.81718	1.83407
48	DF0000094_4_Charlie17b	8.77439e-05	0.000862815	26.0378	81.5656	5	1.87427	3.02095	0.0255324	2.99542	1.94014	2.99542
49	DF0000261_4_L1MA5_3end	9.77512e-05	0.000941604	25.7958	82.7362	5	2.43901	3.0643	0.160195	2.90411	2.25135	2.90411
50	DF0000468_4_LTR25-int	0.000106782	0.00100802	25.5977	75.713	5	2.235	2.80418	0.0224834	2.7817	2.17583	2.7817
51	DF0000294_4_L1ME2_3end	0.000113141	0.00102697	25.4679	55.2529	5	1.64517	2.0464	0.100823	1.94558	1.76286	1.94558
52	DF0000538_4_LTR49	0.000112156	0.00102697	25.4875	38.2506	5	1.41872	1.41669	0.0766879	1.34	1.57102	1.57102
53	DF0000023_4_Charlie3	0.000116496	0.00103747	25.4023	69.9643	5	2.28164	2.59127	0.0226985	2.56857	2.19788	2.56857
54	DF0001197_2_AluYi6	0.000119697	0.00104624	25.3414	150.607	5	4.87577	5.57802	1.08312	4.4949	1.58502	4.4949
55	DF0000846_4_Tigger4b	0.000124538	0.00106876	25.2524	73.9859	5	2.37654	2.74022	0.391946	2.34827	2.23386	2.34827
56	DF0000939_4_MER83B	0.000128698	0.00108474	25.1785	44.7596	5	0.590612	1.65776	0.496253	1.16151	0.862194	1.16151
57	DF0000243_4_L1M3f_5end	0.00013589	0.00111058	25.0563	29.617	5	1.13758	1.09693	0.0904647	1.00646	1.32617	1.32617
58	DF0000413_4_LTR15	0.000138823	0.00111058	25.0083	125.258	5	2.84233	4.63919	0.0439029	4.59528	2.28008	4.59528
59	DF0001127_4_MLT1B	0.000136476	0.00111058	25.0466	71.3809	5	2.2883	2.64374	0.0203145	2.62342	2.2008	2.62342
60	DF0000034_4_AluJo	0.000145643	0.00114573	24.9004	67.378	5	1.94913	2.49548	0.40825	2.08723	1.99543	2.08723
61	DF0000435_4_LTR1A1	0.000149717	0.00115847	24.8383	44.5249	5	1.1323	1.64907	0.0504833	1.59859	1.32156	1.59859
62	DF0000001_4_MIR	0.000162688	0.00121887	24.6512	101.692	5	2.32697	3.76637	0.0436974	3.72267	2.21656	3.72267
63	DF0000631_4_HY3	0.000160504	0.00121887	24.6816	81.0065	5	1.88947	3.00024	0.0171994	2.98304	1.95151	2.98304
64	DF0000249_4_L1M4c_5end	0.00016861	0.00122437	24.5706	54.165	5	1.77304	2.00611	0.0661084	1.94	1.86342	1.94
65	DF0001002_4_MLT1A1	0.000167414	0.00122437	24.5867	52.8205	5	1.61987	1.95631	0.0649128	1.8914	1.74213	1.8914
66	DF0001065_4_SST1	0.000188295	0.00134659	24.3216	96.7773	5	2.61925	3.58435	0.274349	3.31	2.27879	3.31
67	DF0000245_4_L1M4_5end	0.000205761	0.00144954	24.1213	54.4189	5	2.01861	2.01552	0.354822	1.66069	2.04468	2.04468
68	DF0000164_4_HERV1_LTRa	0.000214266	0.00148726	24.0298	56.5645	5	1.17203	2.09498	0.0686411	2.02634	1.35625	2.02634
69	DF0001124_5_Zaphod2	0.000219699	0.00150287	23.9732	41.6224	5	1.31491	1.54157	0.0441352	1.49744	1.48062	1.49744
70	DF0000472_4_LTR26D	0.000238095	0.00160544	23.7914	27.214	5	0.709278	1.00793	0.0946741	0.913252	0.958809	0.958809
71	DF0000409_4_LTR14	0.000247603	0.00163903	23.7028	50.0131	5	1.6905	1.85234	0.0654946	1.78684	1.79937	1.79937
72	DF0000432_4_LTR19B	0.000250022	0.00163903	23.6808	61.6615	5	1.61935	2.28376	0.0247934	2.25897	1.74169	2.25897
73	DF0000569_4_LTR6A	0.000263684	0.00170491	23.5603	59.5963	5	1.48543	2.20727	0.0429272	2.16434	1.62867	2.16434
74	DF0000740_4_MER21C	0.000273709	0.00174365	23.4758	46.8257	5	1.4069	1.73429	0.0641689	1.67012	1.56075	1.67012
75	DF0001073_4_U1	0.000277063	0.00174365	23.4482	253.881	5	2.75199	9.40299	0.0209312	9.38206	2.28255	9.38206
76	DF0000813_4_MER51E	0.000283676	0.00176178	23.3947	57.0504	5	1.11745	2.11298	0.0566475	2.05633	1.30859	2.05633
77	DF0000108_5_Charlie9	0.000288479	0.00176834	23.3566	91.0178	5	3.05919	3.37103	0.456394	2.91463	2.25877	2.91463
78	DF0000699_4_MER103C	0.000306622	0.00185545	23.2183	34.9347	5	0.91635	1.29388	0.0735995	1.22028	1.13384	1.22028
79	DF0000857_4_MER52C	0.000322795	0.00189957	23.1016	32.4496	5	1.18457	1.20184	0.074297	1.12754	1.36719	1.36719
80	DF0000963_4_MER96B	0.000324076	0.00189957	23.0926	27.3781	5	0.46645	1.014	0.068823	0.945181	0.764825	0.945181
81	DF0001035_4_MLT2C2	0.000325985	0.00189957	23.0793	33.3365	5	1.10178	1.23468	0.135992	1.09869	1.29491	1.29491
82	DF0000616_4_LTR8A	0.000345067	0.00198624	22.9501	47.0695	5	1.71966	1.74331	0.340074	1.40324	1.82236	1.82236
83	DF0000215_4_HUERS-P2	0.000353007	0.00200746	22.8984	27.6579	5	0.929439	1.02437	0.114972	0.909397	1.14512	1.14512
84	DF0000790_4_MER47A	0.000398732	0.0022405	22.6213	68.1118	5	2.16864	2.52266	0.033559	2.4891	2.14015	2.4891
85	DF0001080_4_U6	0.000413322	0.00229515	22.5395	170.229	5	3.20028	6.30477	0.267143	6.03763	2.22471	6.03763
86	DF0000274_4_L1MB8_3end	0.000422594	0.00231936	22.4889	78.142	5	3.28149	2.89415	0.455162	2.43899	2.2	2.43899
87	DF0001240_2_AluYe5	0.000442352	0.00239989	22.3848	111.059	5	4.02681	4.11329	0.76593	3.34736	1.9337	3.34736
88	DF0000145_4_FordPrefect	0.000466244	0.00247629	22.2648	56.7398	5	0.860544	2.10147	0.0713198	2.03016	1.08601	2.03016
89	DF0000632_4_HY4	0.000466927	0.00247629	22.2615	85.9169	5	1.91575	3.18211	0.349619	2.83249	1.97101	2.83249
90	DF0000856_4_MER52A	0.000503801	0.00264215	22.088	28.6871	5	0.767938	1.06249	0.0730511	0.989434	1.00766	1.00766
91	DF0000029_4_ALR	0.000521194	0.00270334	22.0105	106.226	5	2.75226	3.9343	0.678486	3.25581	2.28255	3.25581
92	DF0000147_4_FRAM	0.000528715	0.00271254	21.9778	158.56	5	3.32163	5.87261	0.421386	5.45122	2.18687	5.45122
93	DF0000629_4_MADE1	0.000537202	0.00272644	21.9414	33.7795	5	0.867498	1.25109	0.116245	1.13485	1.09195	1.13485
94	DF0000292_4_L1MD_orf2	0.000559314	0.00277891	21.8492	57.2366	5	1.87976	2.11988	0.0548043	2.06507	1.94425	2.06507
95	DF0000859_4_MER53	0.000555638	0.00277891	21.8643	31.8521	5	0.51519	1.17971	0.055956	1.12375	0.802552	1.12375
96	DF0001031_4_MLT2B3	0.000567062	0.00278805	21.8177	45.334	5	1.46709	1.67904	0.088133	1.59091	1.61289	1.61289
97	DF0000863_4_MER57A1	0.000607636	0.00295674	21.6596	53.2018	5	1.83597	1.97044	0.0473766	1.92306	1.91127	1.92306
98	DF0000625_4_LTR9D	0.000729511	0.00351356	21.2406	26.2976	5	0.808006	0.973987	0.145009	0.828978	1.04139	1.04139
99	DF0000229_4_L1M2_5end	0.000764775	0.00360974	21.1322	54.9344	5	1.83856	2.03461	0.0469715	1.98764	1.91324	1.98764
100	DF0000617_4_LTR8B	0.000760906	0.00360974	21.1438	36.0367	5	1.32179	1.33469	0.0763279	1.25837	1.48662	1.48662
101	DF0000447_4_LTR1F1	0.000778765	0.00363938	21.0905	28.5721	5	0.798237	1.05823	0.170977	0.88725	1.03314	1.03314
102	DF0000404_4_LTR12E	0.000792227	0.00366481	21.0512	88.9767	5	3.46483	3.29543	0.635873	2.65956	2.1376	2.65956
103	DF0000818_4_THE1B	0.000799736	0.00366481	21.0295	139.183	5	4.04619	5.15491	0.594183	4.56073	1.92551	4.56073
104	DF0000974_4_MIR3	0.000840292	0.00381363	20.9157	73.4344	5	1.23401	2.71979	0.0890952	2.6307	1.41026	2.6307
105	DF0000295_4_L1ME2z_3end	0.000889821	0.00399996	20.784	29.2062	5	0.831236	1.08171	0.153471	0.92824	1.06107	1.06107
106	DF0000618_4_LTR9	0.000910709	0.00405523	20.7305	36.4401	5	1.0285	1.34963	0.0577748	1.29186	1.23099	1.29186
107	DF0001039_4_MLT-int	0.000932357	0.00411283	20.6764	34.5322	5	0.896262	1.27897	0.0779743	1.201	1.11658	1.201
108	DF0000105_4_Charlie6	0.000972699	0.00420853	20.5788	64.8765	5	1.36482	2.40283	0.0278776	2.37496	1.52412	2.37496
109	DF0000282_4_L1MCa_5end	0.000977353	0.00420853	20.5678	45.1089	5	1.57147	1.6707	0.087919	1.58278	1.70185	1.70185
110	DF0000786_4_MER45B	0.000980802	0.00420853	20.5597	20.3696	5	0.179907	0.754428	0.0645307	0.689898	0.558105	0.689898
111	DF0000204_5_HERVP71A	0.00100133	0.0042579	20.5119	67.553	5	1.81793	2.50196	0.0242896	2.47767	1.89759	2.47767
112	DF0000118_4_ERVL	0.00106899	0.00446515	20.3611	45.3431	5	1.63712	1.67937	0.20579	1.47358	1.75629	1.75629
113	DF0000319_4_L1P3b_5end	0.00106134	0.00446515	20.3777	29.3081	5	0.635091	1.08548	0.0676643	1.01782	0.898034	1.01782
114	DF0000293_4_L1ME1_3end	0.00112751	0.0045486	20.238	50.8465	5	1.43854	1.8832	0.0920936	1.79111	1.58821	1.79111
115	DF0000395_4_LTR10D	0.00111296	0.0045486	20.268	37.3909	5	1.26942	1.38485	0.10354	1.28131	1.44102	1.44102
116	DF0000412_4_LTR14C	0.00112322	0.0045486	20.2468	29.1806	5	0.803794	1.08076	0.114206	0.966557	1.03783	1.03783
117	DF0000793_4_MER48	0.0011166	0.0045486	20.2604	42.8494	5	1.52928	1.58702	0.0566624	1.53035	1.66617	1.66617
118	DF0000054_4_AluYa8	0.00114794	0.00459175	20.1965	101.73	5	4.65817	3.76779	0.909103	2.85868	1.6648	2.85868
119	DF0000539_4_LTR49-int	0.00118969	0.00471879	20.1139	40.002	5	1.28846	1.48155	0.290421	1.19113	1.45759	1.45759
120	DF0000045_4_AluSq2	0.00125011	0.00487646	19.9993	177.628	5	6.40421	6.57881	1.1312	5.44761	1.1321	5.44761
121	DF0000296_4_L1ME3_3end	0.0012462	0.00487646	20.0065	34.7698	5	0.947753	1.28777	0.125736	1.16203	1.16092	1.16203
122	DF0000675_4_tRNA-Gly-GGA	0.00127179	0.00488036	19.9595	40.0563	5	0.750617	1.48356	0.109505	1.37406	0.993167	1.37406
123	DF0000928_4_MER75	0.00126532	0.00488036	19.9713	87.3596	5	2.23739	3.23554	0.0603495	3.17519	2.17702	3.17519
124	DF0000511_4_LTR3B_v	0.00136239	0.00514438	19.8001	23.0411	5	0.797594	0.853374	0.153593	0.699781	1.0326	1.0326
125	DF0000797_4_MER4B	0.00135176	0.00514438	19.8183	57.1395	5	1.90037	2.11628	0.0695262	2.04675	1.95962	2.04675
126	DF0000156_4_HAL1M8	0.00140527	0.00526417	19.7283	24.1153	5	0.642063	0.893161	0.096116	0.797045	0.903694	0.903694
127	DF0000873_4_MER58B	0.00143527	0.00533422	19.6793	50.9516	5	1.27193	1.8871	0.0817839	1.80531	1.44321	1.80531
128	DF0000073_4_BC200	0.0015714	0.00574963	19.4689	146.058	5	3.96976	5.40956	1.28242	4.12714	1.95748	4.12714
129	DF0000431_4_LTR19A	0.00156234	0.00574963	19.4823	37.7437	5	1.4205	1.39792	0.0722463	1.32567	1.57256	1.57256
130	DF0001060_4_Ricksha_b	0.00161203	0.00585291	19.4096	39.974	5	1.03877	1.48052	0.125713	1.3548	1.23993	1.3548
131	DF0000914_4_MER68-int	0.00162728	0.00586318	19.3877	39.2917	5	0.751952	1.45525	0.0646613	1.39059	0.994282	1.39059
132	DF0000799_4_MER4C	0.00165181	0.00590648	19.3529	57.7111	5	1.71529	2.13745	0.357587	1.77986	1.81894	1.81894
133	DF0000286_4_L1MD1_3end	0.00168369	0.00597519	19.3085	89.2	5	3.16284	3.30371	0.67601	2.6277	2.23501	2.6277
134	DF0000576_4_LTR72B	0.0017439	0.00614268	19.2267	67.9829	5	0.913749	2.51789	0.359614	2.15827	1.1316	2.15827
135	DF0000359_4_L2a_3end	0.00180055	0.00617853	19.1523	136.029	5	3.45131	5.03811	0.452355	4.58575	2.14231	4.58575
136	DF0000496_4_LTR35A	0.00180644	0.00617853	19.1447	51.6876	5	1.00544	1.91436	0.050078	1.86428	1.21093	1.86428
137	DF0000814_4_MER50B	0.00178048	0.00617853	19.1784	22.3273	5	0.807518	0.826937	0.124729	0.702208	1.04098	1.04098
138	DF0001221_2_MLT1C2	0.00177333	0.00617853	19.1877	41.3259	5	1.49903	1.53059	0.0835395	1.44705	1.64035	1.64035
139	DF0000065_4_AluYk12	0.00183598	0.00622112	19.1069	84.4958	5	6.39408	3.12947	1.30001	1.82946	1.13462	1.82946
140	DF0000572_4_LTR70	0.00184525	0.00622112	19.0952	57.7048	5	1.11879	2.13722	0.0985218	2.03869	1.30976	2.03869
141	DF0000372_4_LOR1-int	0.00190055	0.00636214	19.0263	102.039	5	2.45351	3.77922	0.0120713	3.76715	2.25476	3.76715
142	DF0000849_4_Tigger6a	0.0019348	0.00643116	18.9847	42.431	5	0.941955	1.57152	0.067877	1.50364	1.15592	1.50364
143	DF0000488_4_LTR32	0.00205709	0.00675703	18.8417	24.5135	5	0.736417	0.907908	0.0839201	0.823988	0.981328	0.981328
144	DF0001317_2_AluYf1	0.00206147	0.00675703	18.8367	106.456	5	1.57958	3.9428	0.500099	3.4427	1.70865	3.4427
145	DF0000747_4_MER31B	0.00218288	0.00709658	18.703	25.5818	5	0.632737	0.947474	0.0692698	0.878205	0.896125	0.896125
146	DF0000810_4_MER51B	0.00219513	0.00709658	18.69	60.6474	5	1.74304	2.2462	0.026087	2.22011	1.84049	2.22011
147	DF0000450_4_LTR21A	0.00226031	0.0072576	18.6216	30.1624	5	1.00327	1.11713	0.103859	1.01327	1.20905	1.20905
148	DF0000630_4_HY1	0.00227606	0.0072588	18.6053	62.9722	5	1.16902	2.3323	0.0643573	2.26795	1.35362	2.26795
149	DF0000801_4_MER4D	0.00234557	0.00743025	18.5349	32.8408	5	1.06076	1.21632	0.157941	1.05838	1.25911	1.25911
150	DF0000107_4_Charlie8	0.00243062	0.00764533	18.4515	35.5933	5	0.944942	1.31827	0.107036	1.21123	1.1585	1.21123
151	DF0000942_4_MER84	0.00244586	0.00764533	18.4369	21.7828	5	0.581289	0.80677	0.100958	0.705812	0.854743	0.854743
152	DF0001032_4_MLT2B4	0.00246503	0.00765455	18.4186	31.6556	5	0.977422	1.17243	0.090072	1.08236	1.18661	1.18661
153	DF0001052_4_PRIMA41-int	0.00256179	0.00790303	18.3284	48.3246	5	1.36868	1.7898	0.047736	1.74206	1.52748	1.74206
154	DF0000063_4_AluYh9	0.00259977	0.00791673	18.2939	120.637	5	5.10432	4.46803	0.567459	3.90057	1.50909	3.90057
155	DF0000349_4_L1PB3_3end	0.00258495	0.00791673	18.3073	74.4631	5	2.72031	2.75789	0.266228	2.49167	2.2826	2.49167
156	DF0000840_4_Tigger3	0.00263566	0.00797455	18.2617	66.3042	5	1.90995	2.45571	0.0294164	2.4263	1.96672	2.4263
157	DF0000335_4_L1PA15_3end	0.00267488	0.00804168	18.2271	85.6136	5	3.41621	3.17087	0.666834	2.50404	2.15455	2.50404
158	DF0000443_4_LTR1D	0.00278002	0.00830487	18.1366	21.6933	5	0.630469	0.803455	0.114557	0.688897	0.894288	0.894288
159	DF0000622_4_LTR9A1	0.0028241	0.0083835	18.0996	31.1973	5	0.981983	1.15546	0.130473	1.02498	1.19056	1.19056
160	DF0000244_4_L1M3_orf2	0.00287716	0.00848394	18.0559	81.0211	5	3.34651	3.00078	0.564703	2.43608	2.17852	2.43608
161	DF0000358_4_L2	0.00289389	0.00848394	18.0423	26.4549	5	0.728209	0.979812	0.0986224	0.881189	0.974502	0.974502
162	DF0001318_2_AluYh3	0.00307029	0.00894553	17.9031	128.995	5	5.38868	4.77761	1.22356	3.55405	1.41814	3.55405
163	DF0000040_4_AluSg4	0.0031511	0.00912467	17.842	109.337	5	4.89304	4.04952	1.2246	2.82491	1.5792	2.82491
164	DF0000495_4_LTR35	0.00317141	0.00912748	17.8269	56.7698	5	1.1933	2.10258	0.0747682	2.02782	1.37481	2.02782
165	DF0001067_4_SVA_A	0.00326569	0.00934185	17.7579	114.749	5	5.08437	4.24995	0.466215	3.78374	1.51563	3.78374
166	DF0000081_4_Charlie10	0.00339559	0.00965494	17.6659	85.9227	5	1.44519	3.18232	0.0353001	3.14702	1.59396	3.14702
167	DF0001134_4_MSTB2	0.00344244	0.00969128	17.6336	44.7849	5	1.36372	1.6587	0.0388811	1.61982	1.52316	1.61982
168	DF0001293_2_hAT-1_Mam	0.00344944	0.00969128	17.6288	33.2516	5	0.951069	1.23154	0.0710393	1.1605	1.16379	1.16379
169	DF0000205_5_HERVS71	0.0034931	0.00975587	17.5992	90.3029	5	3.55469	3.34455	0.722436	2.62212	2.10666	2.62212
170	DF0000574_4_LTR71B	0.00353052	0.00980239	17.574	68.8878	5	1.51062	2.5514	0.34612	2.20528	1.65026	2.20528
171	DF0000038_4_AluSc8	0.0035811	0.00988466	17.5404	180.887	5	4.71216	6.69951	0.757926	5.94158	1.6439	5.94158
172	DF0000144_4_FLAM_C	0.00384836	0.0105324	17.3704	194.676	5	5.34975	7.21023	1.17302	6.03721	1.43034	6.03721
173	DF0000462_4_LTR23	0.00386039	0.0105324	17.363	26.0287	5	0.68312	0.964026	0.0778791	0.886147	0.937244	0.937244
174	DF0000280_4_L1MC5_3end	0.00419708	0.0112558	17.1651	27.8496	5	0.838055	1.03147	0.126838	0.904628	1.06686	1.06686
175	DF0000461_4_LTR22E	0.00418455	0.0112558	17.1722	30.7778	5	1.0776	1.13992	0.0704872	1.06943	1.2738	1.2738
176	DF0001082_4_U8	0.0041898	0.0112558	17.1692	88.129	5	1.18112	3.26404	0.0444439	3.21959	1.36419	3.21959
177	DF0000016_4_7SLRNA	0.00437572	0.0116686	17.0663	105.398	5	7.34427	3.90363	0.727354	3.17628	0.929183	3.17628
178	DF0000224_4_Kanga2_a	0.0047624	0.0126284	16.8653	31.4149	5	0.479603	1.16351	0.0580548	1.10546	0.774939	1.10546
179	DF0000783_4_MER44C	0.00485386	0.012799	16.8201	72.3318	5	1.95861	2.67895	0.0482231	2.63073	2.00229	2.63073
180	DF0001215_2_L2d_3end	0.00488451	0.0128083	16.8052	113.314	5	3.70314	4.19683	0.760629	3.4362	2.0584	3.4362
181	DF0000340_4_L1PA3_3end	0.00495227	0.0128432	16.7724	14.629	5	6.39699	0.541814	0.0961932	0.445621	1.1339	1.1339
182	DF0000776_5_L1MEc_5end	0.00494613	0.0128432	16.7754	21.6491	5	0.787606	0.801817	0.120674	0.681143	1.02418	1.02418
183	DF0001053_4_PRIMA4-int	0.0054193	0.0139776	16.5579	7.7306	5	7.64016	0.286319	0.0153975	0.270921	0.878179	0.878179
184	DF0000300_4_L1ME3E_3end	0.00570815	0.014106	16.434	50.2627	5	1.16555	1.86158	0.05498	1.8066	1.3506	1.8066
185	DF0000353_4_L1PBb_5end	0.00566041	0.014106	16.4541	19.7799	5	0.30541	0.732587	0.111642	0.620945	0.64526	0.64526
186	DF0000368_4_LFSINE_Vert	0.00560889	0.014106	16.4759	132.07	5	4.66837	4.89149	0.610003	4.28148	1.6608	4.28148
187	DF0000375_4_LTR1	0.00565301	0.014106	16.4572	37.4472	5	0.822193	1.38693	0.108911	1.27802	1.0534	1.27802
188	DF0000474_4_LTR27	0.00569568	0.014106	16.4393	23.2944	5	0.741065	0.862757	0.140908	0.721849	0.985199	0.985199
189	DF0000552_4_LTR57	0.00569722	0.014106	16.4386	36.0372	5	0.660054	1.33471	0.0806293	1.25408	0.91835	1.25408
190	DF0000589_4_LTR7Y	0.00563753	0.014106	16.4637	101.256	5	4.68233	3.75022	0.358362	3.39186	1.65537	3.39186
191	DF0000811_4_MER51C	0.00568121	0.014106	16.4453	45.1199	5	1.23587	1.67111	0.0598495	1.61126	1.41188	1.61126
192	DF0000287_4_L1MD2_3end	0.00596824	0.0145959	16.3277	66.5837	5	1.82726	2.46606	0.190314	2.27575	1.90467	2.27575
193	DF0001077_4_U3	0.00595595	0.0145959	16.3326	555.05	5	3.0309	20.5574	0.0269308	20.5305	2.26381	20.5305
194	DF0000718_4_MER11D	0.00605983	0.0147435	16.2913	125.417	5	3.2311	4.64509	0.575947	4.06914	2.21567	4.06914
195	DF0000937_4_MER83	0.00624149	0.0151076	16.2207	35.504	5	0.957617	1.31496	0.0526796	1.26228	1.16945	1.26228
196	DF0000334_4_L1PA15-16_5end	0.00632076	0.0152214	16.1905	32.3553	5	0.891669	1.19834	0.062046	1.1363	1.11264	1.1363
197	DF0000455_4_LTR22B	0.00647939	0.0155242	16.1312	19.435	5	0.537674	0.719813	0.102318	0.617496	0.820176	0.820176
198	DF0000182_5_HERVFH21	0.00674469	0.0159435	16.0351	89.7852	5	5.32099	3.32538	0.563906	2.76147	1.43941	2.76147
199	DF0000734_4_MER1A	0.00682329	0.0159435	16.0073	96.0622	5	4.40677	3.55786	0.803799	2.75406	1.76899	2.75406
200	DF0000883_4_MER61A	0.00676019	0.0159435	16.0296	18.8366	5	0.470568	0.697652	0.111396	0.586256	0.767986	0.767986
201	DF0000911_4_MER68	0.00679287	0.0159435	16.018	70.7715	5	2.10003	2.62117	0.310302	2.31087	2.0987	2.31087
202	DF0000915_4_MER6A	0.0067481	0.0159435	16.0338	43.1942	5	1.43392	1.59979	0.098687	1.5011	1.5842	1.5842
203	DF0000714_4_MER11A	0.00704871	0.0163891	15.9293	97.719	5	3.26082	3.61922	0.265204	3.35402	2.20655	3.35402
204	DF0000820_4_THE1D	0.0076132	0.0176149	15.7443	99.4932	5	3.23699	3.68493	0.386751	3.29818	2.21389	3.29818
205	DF0001045_4_MSTD	0.00811887	0.0186932	15.5896	55.7225	5	1.84912	2.0638	0.302804	1.76099	1.92122	1.92122
206	DF0000590_4_LTR8	0.00830137	0.0190206	15.5361	99.9787	5	3.25223	3.70291	0.290303	3.41261	2.20922	3.41261
207	DF0001003_4_MLT1C	0.00846844	0.0193097	15.488	70.1424	5	2.50371	2.59786	0.295884	2.30198	2.26481	2.30198
208	DF0000157_4_HAL1ME	0.00903203	0.0204958	15.3325	93.0506	5	2.72079	3.44632	0.295043	3.15127	2.2826	3.15127
209	DF0000930_4_MER75B	0.00919457	0.0207648	15.2895	37.0674	5	0.660934	1.37287	0.0774917	1.29538	0.919068	1.29538
210	DF0000744_4_MER30	0.0092875	0.0207758	15.2651	87.1915	5	2.85301	3.22931	0.274135	2.95518	2.27961	2.95518
211	DF0001169_2_AluYk2	0.00927101	0.0207758	15.2694	141.819	5	3.84403	5.25254	0.465152	4.78739	2.00757	4.78739
212	DF0000036_4_AluJr4	0.00941408	0.0208613	15.2324	89.5044	5	5.46019	3.31498	0.733862	2.58111	1.39594	2.58111
213	DF0000467_4_LTR25	0.00939749	0.0208613	15.2367	35.7305	5	0.750408	1.32335	0.0386273	1.28472	0.992993	1.28472
214	DF0000337_4_L1PA17_3end	0.00972102	0.0214281	15.1548	58.9213	5	2.15353	2.18227	0.267537	1.91473	2.13139	2.13139
215	DF0000398_4_LTR10G	0.00976069	0.0214281	15.1449	31.2046	5	0.655337	1.15573	0.083805	1.07192	0.9145	1.07192
216	DF0000762_4_MER41C	0.00999248	0.0218354	15.0881	50.8351	5	1.48911	1.88278	0.0414921	1.84129	1.63184	1.84129
217	DF0000226_4_L1HS_5end	0.0101152	0.0220017	15.0585	18.3263	5	6.79027	0.678751	0.0412233	0.637528	1.04127	1.04127
218	DF0000531_4_LTR47A2	0.0102356	0.0221615	15.0298	53.9112	5	1.25779	1.99671	0.0543169	1.94239	1.43093	1.94239
219	DF0000855_4_MER52-int	0.0103563	0.0223203	15.0014	35.7016	5	0.815157	1.32228	0.0445175	1.27776	1.04744	1.27776
220	DF0000316_4_L1P1_orf2	0.0111617	0.0239469	14.8196	7.20917	5	8.19294	0.267006	0.00521336	0.261793	0.799305	0.799305
221	DF0000454_4_LTR22A	0.0116588	0.0249003	14.7136	39.3888	5	1.17208	1.45885	0.0966462	1.3622	1.3563	1.3622
222	DF0000781_4_MER41D	0.0134493	0.0285949	14.3651	33.288	5	0.815135	1.23289	0.0806242	1.15227	1.04742	1.15227
223	DF0000002_4_AluY	0.0143666	0.0304082	14.2036	298.085	5	3.70004	11.0402	2.08966	8.95053	2.05944	8.95053
224	DF0000188_5_HERVK	0.0147331	0.0310447	14.1418	35.5056	5	4.96087	1.31502	0.529298	0.785723	1.55648	1.55648
225	DF0001335_3_hAT-5_Mam	0.0148623	0.0311779	14.1204	52.6959	5	1.16992	1.9517	0.0479212	1.90378	1.35441	1.90378
226	DF0000901_4_MER65-int	0.0153276	0.0320116	14.0448	42.4494	5	1.14556	1.5722	0.554922	1.01728	1.33314	1.33314
227	DF0000877_4_MER5A1	0.0161075	0.0334923	13.9228	46.9296	5	0.921537	1.73813	0.0584005	1.67973	1.13831	1.67973
228	DF0000331_4_L1PA13_3end	0.0166257	0.034418	13.8448	121.803	5	3.71781	4.51123	0.560318	3.95091	2.05342	3.95091
229	DF0000042_4_AluSp	0.0168955	0.034824	13.8052	6.36456	5	8.05597	0.235725	0.0174403	0.218284	0.816868	0.816868
230	DF0000736_4_MER2	0.0174336	0.0357767	13.7279	80.028	5	2.79643	2.964	0.281815	2.68218	2.28171	2.68218
231	DF0000035_4_AluJr	0.0178341	0.0362831	13.6718	78.6044	5	2.59142	2.91128	0.342676	2.5686	2.27647	2.5686
232	DF0000700_4_MER101-int	0.0177574	0.0362831	13.6825	94.0452	5	2.72097	3.48316	0.282062	3.20109	2.2826	3.20109
233	DF0000021_4_Charlie1a	0.0185306	0.0375384	13.5772	41.084	5	1.20249	1.52163	0.0721099	1.44952	1.38282	1.44952
234	DF0000689_4_LTR3	0.0199489	0.0400677	13.3946	40.5722	5	1.14921	1.50267	0.2842	1.21848	1.33633	1.33633
235	DF0001042_4_MSTB	0.0199088	0.0400677	13.3996	81.7855	5	2.84048	3.02909	0.304649	2.72444	2.28016	2.72444
236	DF0000396_4_LTR10E	0.0208338	0.0416676	13.2869	51.6729	5	1.50829	1.91381	0.0510393	1.86277	1.64828	1.86277
237	DF0000248_4_L1M4b_5end	0.0229871	0.0455879	13.0421	64.2188	5	2.14449	2.37847	0.336988	2.04148	2.12605	2.12605
238	DF0001126_4_MLT1A	0.0229012	0.0455879	13.0515	69.9813	5	2.57135	2.5919	0.189909	2.40199	2.27441	2.40199
239	DF0000053_4_AluYa5	0.0238563	0.0471136	12.9495	7.77498	5	7.90305	0.287962	0.0687428	0.219219	0.838014	0.838014
240	DF0000512_4_LTR4	0.0247609	0.0486965	12.8565	47.3967	5	1.10591	1.75543	0.0617241	1.69371	1.29851	1.69371
241	DF0000766_5_MER31-int	0.0250286	0.0490187	12.8296	123.712	5	4.246	4.58192	0.926144	3.65578	1.83899	3.65578
242	DF0000269_4_L1MB3_3end	0.0254977	0.0497072	12.7832	95.3129	5	3.86187	3.53011	0.342318	3.18779	2.00069	3.18779
243	DF0001078_4_U4	0.0255908	0.0497072	12.774	133.98	5	1.53603	4.9622	0.200133	4.76207	1.67192	4.76207

## Sheet: A549_vs_fibroblasts
TE differential expression. Comparison of A549 cells vs fibroblasts using the Wald test.														Column titles:
(The column titles legend is presented in the "O" column)
				downregulated	upregulated	q<0.05, significant	q>0.05, non significant							1. `target_id`: Unique identifier of the gene or transcript (DfamNo_TE name).
Line #	target_id	pval	-LOG10(q-value)	qval	b	se_b	mean_obs	var_obs	tech_var	sigma_sq	smooth_sigma_sq	final_sigma_sq		2. `pval`: p-value reflecting the statistical significance of differences in expression between conditions or groups.
8	DF0000081_4_Charlie10	0.000144764	2.11008	0.00776103	3.66832	0.965376	1.18558	3.54592	0.0231893	1.84071	0.769115	1.84071		3. `-log10(qval)`: -log10 calculated for qval value (for plotting volcano plot) .
4	DF0000974_4_MIR3	4.6423e-05	2.26508	0.0054315	3.46779	0.851422	1.17185	2.67284	0.100529	1.34931	0.762627	1.34931		4. `qval`: adjusted p-value, e.g., FDR-adjusted p-value, to account for multiple testing.
3	DF0001040_4_MSR1	2.3776e-05	2.43074	0.00370906	3.21471	0.760677	1.40782	3.13512	0.0254565	1.1318	0.875656	1.1318		5. `b`: b-value, estimate of the slope coefficient (magnitude of change) for gene or transcript expression between conditions or groups.
11	DF0000574_4_LTR71B	0.000342626	1.83633	0.0145772	3.20656	0.895504	1.36352	2.637	0.338448	1.26541	0.854192	1.26541		6. `se_b`: Standard error of the slope coefficient estimate.
30	DF0000718_4_MER11D	0.00955114	0.82682	0.148998	3.09256	1.19327	3.25965	4.35526	0.537543	2.31025	1.45703	2.31025		7. `mean_obs`: Mean value of observed gene or transcript expression.
2	DF0000849_4_Tigger6a	4.30457e-06	2.99685	0.00100727	3.04404	0.662308	0.702239	1.71275	0.0941498	0.783153	0.555521	0.783153		8. `var_obs`: The variance of the observed expression of a gene or transcript.
23	DF0000065_4_AluYk12	0.00507115	0.977014	0.105435	2.84184	1.01405	6.36795	2.92921	1.22073	0.434122	0.835848	0.835848		9. `tech_var`: Technical variance (technical variability) in gene expression.
47	DF0000971_4_MER9a3	0.0303651	0.51228	0.307412	2.50432	1.15657	3.43125	3.51863	0.591174	2.08416	1.45919	2.08416		10. `sigma_sq`: The variance of the model for the gene or transcript.
48	DF0000842_4_Tigger3c	0.0317205	0.509655	0.309275	2.49504	1.16161	2.66043	3.4714	0.451442	2.24725	1.38933	2.24725		11. `smooth_sigma_sq`: Model variance after smoothing.
39	DF0000976_4_MIRc	0.0191729	0.63813	0.230075	2.14499	0.915822	2.34997	2.6523	0.357259	0.512851	1.3202	1.3202		12. `final_sigma_sq`: Final value of model variance after appropriate corrections and transformations.
28	DF0000468_4_LTR25-int	0.00951446	0.82682	0.148998	2.08753	0.805065	2.2013	2.65869	0.0319005	1.19643	1.26436	1.26436
16	DF0000847_4_Tigger5	0.0021066	1.23662	0.0579935	2.08667	0.678642	1.32677	1.94001	0.0845749	0.82413	0.836535	0.836535
25	DF0000496_4_LTR35A	0.00611379	0.941384	0.11445	2.0553	0.749668	0.907912	1.91328	0.0691735	1.05483	0.642468	1.05483
59	DF0000589_4_LTR7Y	0.0619678	0.307802	0.492264	2.0064	1.07494	4.55175	3.65761	0.342425	1.96856	1.26698	1.96856
54	DF0000413_4_LTR15	0.0542437	0.340179	0.4569	2.00296	1.04056	2.80354	4.25011	0.0453305	2.12021	1.40848	2.12021
87	DF0000144_4_FLAM_C	0.17656	0.0419023	0.908025	1.96644	1.45509	5.28072	6.50708	1.1059	3.12866	1.05756	3.12866
21	DF0000439_4_LTR1B1	0.00421705	1.02696	0.0939799	1.87912	0.656703	1.17452	1.56829	0.0986262	0.306258	0.763891	0.763891
19	DF0000183_4_HERVH	0.00313662	1.13432	0.073397	1.8632	0.630733	6.98111	3.09618	0.0383856	0.1715	0.757264	0.757264
41	DF0000094_4_Charlie17b	0.0231037	0.582776	0.261351	1.85777	0.817782	1.87881	2.8606	0.0310596	1.30648	1.11431	1.30648
18	DF0000215_4_HUERS-P2	0.00249749	1.18752	0.0649349	1.82616	0.60396	0.849787	1.14016	0.112224	0.364295	0.617311	0.617311
27	DF0000222_4_Kanga1c	0.00913554	0.82682	0.148998	1.70002	0.652112	1.02264	2.44706	0.0502845	0.800215	0.693498	0.800215
103	DF0001071_4_SVA_E	0.218491	0.00315743	0.992756	1.69981	1.38134	4.42288	4.72939	0.514853	3.30134	1.30263	3.30134
24	DF0000447_4_LTR1F1	0.00587816	0.941384	0.11445	1.69445	0.615156	0.708751	1.17716	0.198648	0.490556	0.558186	0.558186
52	DF0001335_3_hAT-5_Mam	0.0426059	0.416288	0.383453	1.6748	0.826019	1.18505	1.88334	0.0556359	1.30898	0.768865	1.30898
69	DF0000588_4_LTR7C	0.102594	0.15896	0.69349	1.63382	1.00087	2.3175	2.56383	0.280145	1.72333	1.3093	1.72333
62	DF0000411_5_LTR14B	0.0750842	0.246597	0.566764	1.62023	0.910265	2.43526	2.6826	0.312209	0.467276	1.34495	1.34495
61	DF0000271_4_L1MB4_5end	0.0689456	0.276578	0.52896	1.60897	0.884644	1.23715	1.73216	0.362663	1.20253	0.793613	1.20253
90	DF0000529_5_LTR46-int	0.175206	0.0419023	0.908025	1.58014	1.16558	2.13755	2.59806	0.476778	2.24039	1.23663	2.24039
55	DF0001070_4_SVA_D	0.0546718	0.340179	0.4569	1.57382	0.819069	6.87758	0.586856	0.57336	-0.211173	0.768389	0.768389
36	DF0001035_4_MLT2C2	0.0153381	0.696419	0.201178	1.57362	0.649103	0.990441	1.23646	0.163685	0.516591	0.678985	0.678985
51	DF0000569_4_LTR6A	0.0400103	0.435152	0.367154	1.56743	0.763244	1.40896	2.11168	0.0615149	1.10357	0.876219	1.10357
75	DF0001316_2_AluYi6_4d	0.118808	0.12997	0.741362	1.51236	0.969591	6.08683	2.02137	0.997695	0.655359	0.882519	0.882519
66	DF0000933_4_MER77	0.0830313	0.23539	0.581581	1.50728	0.869567	0.677731	1.66193	0.326319	1.18598	0.545545	1.18598
70	DF0000911_4_MER68	0.103727	0.15896	0.69349	1.4966	0.919825	2.08516	2.44929	0.340053	1.3521	1.21273	1.3521
349	DF0000766_5_MER31-int	0.245805	0.00164451	0.996221	1.46686	1.26389	4.3157	4.30599	0.871032	2.32378	1.33059	2.32378
56	DF0001137_4_TAR1	0.0531983	0.340179	0.4569	1.45243	0.751269	1.80456	2.30348	0.0499746	0.711831	1.07884	1.07884
32	DF0000472_4_LTR26D	0.0115143	0.773666	0.168397	1.43591	0.568298	0.68708	1.04454	0.0965835	0.417989	0.549341	0.549341
144	DF0000147_4_FRAM	0.243903	0.00164451	0.996221	1.42406	1.22207	3.36184	5.53805	0.397324	2.58957	1.45948	2.58957
88	DF0000212_4_HSMAR1	0.173572	0.0419023	0.908025	1.39743	1.02691	5.37006	1.89501	1.07412	0.38589	1.03494	1.03494
63	DF0000105_4_Charlie6	0.082655	0.23539	0.581581	1.39719	0.80507	1.40171	2.27907	0.0363313	1.25994	0.872663	1.25994
40	DF0000758_4_MER39	0.0223208	0.583103	0.261154	1.37889	0.603488	0.861149	0.979542	0.106204	0.358816	0.622192	0.622192
34	DF0000488_4_LTR32	0.01462	0.696419	0.201178	1.37333	0.562459	0.645765	0.904117	0.100065	0.472339	0.532655	0.532655
78	DF0000001_4_MIR	0.136746	0.0936579	0.806013	1.3724	0.922297	2.3132	3.42913	0.0445902	1.65668	1.3078	1.65668
95	DF0000157_4_HAL1ME	0.194126	0.0302597	0.932696	1.36903	1.05434	2.7315	3.24109	0.284021	1.93924	1.39927	1.93924
91	DF0000802_4_MER4D0	0.170393	0.0419023	0.908025	1.35306	0.986955	2.27813	2.48518	0.342862	1.6053	1.29504	1.6053
84	DF0000436_4_LTR1A2	0.146094	0.0795715	0.832585	1.34278	0.923845	2.2206	2.15949	0.316992	1.38999	1.27238	1.38999
44	DF0001053_4_PRIMA4-int	0.0261178	0.556271	0.277798	1.3337	0.599564	7.66599	0.283333	0.0144058	0.130611	0.704549	0.704549
99	DF0000403_4_LTR12D	0.209295	0.00463029	0.989395	1.33174	1.06072	4.02993	2.04506	0.855308	1.26733	1.39496	1.39496
64	DF0000486_4_LTR30	0.0797708	0.23539	0.581581	1.31313	0.749498	1.78555	2.1248	0.0540011	0.684582	1.06949	1.06949
65	DF0000759_4_MER39B	0.0821141	0.23539	0.581581	1.30893	0.752884	1.827	2.03168	0.0439733	0.595316	1.08969	1.08969
97	DF0001072_4_SVA_F	0.191363	0.0302597	0.932696	1.2968	0.992534	5.29385	1.88953	0.916063	0.981352	1.05419	1.05419
100	DF0000571_4_LTR7	0.213725	0.00315743	0.992756	1.29088	1.0382	4.27896	5.28904	0.665021	1.49069	1.33976	1.49069
92	DF0000548_4_LTR54	0.183371	0.033232	0.926335	1.26614	0.951663	0.752855	1.66806	0.191161	1.62016	0.576384	1.62016
125	DF0000048_4_AluSx1	0.421884	0.00164451	0.996221	1.26179	1.57104	1.47723	5.78553	2.22156	2.71477	0.910405	2.71477
93	DF0000928_4_MER75	0.184079	0.033232	0.926335	1.24251	0.935416	2.31057	3.0727	0.0609384	1.68907	1.30688	1.68907
394	DF0000872_4_MER58A	0.255229	0.00164451	0.996221	1.19895	1.0538	2.83548	2.03883	0.808538	1.03771	1.41246	1.41246
96	DF0000878_4_MER5B	0.195308	0.0302597	0.932696	1.18956	0.918554	1.57655	3.85482	0.0335756	1.65391	0.961741	1.65391
344	DF0000752_5_MER34B-int	0.377009	0.00164451	0.996221	1.17879	1.33434	2.8496	3.69056	0.789894	2.77105	1.41423	2.77105
449	DF0001215_2_L2d_3end	0.322452	0.00164451	0.996221	1.17559	1.18815	3.72468	4.11334	0.723769	2.09963	1.44149	2.09963
201	DF0000268_4_L1MB2_3end	0.312699	0.00164451	0.996221	1.16794	1.15686	3.82498	3.47193	0.403748	2.2729	1.4292	2.2729
253	DF0000355_4_L1PREC2_3end	0.314514	0.00164451	0.996221	1.13185	1.12533	4.29537	2.12143	1.19706	1.02907	1.33569	1.33569
136	DF0000063_4_AluYh9	0.33723	0.00164451	0.996221	1.08827	1.13402	5.11529	4.1732	0.530268	2.04174	1.10171	2.04174
74	DF0000793_4_MER48	0.114982	0.138355	0.727185	1.08799	0.690264	1.43009	1.65111	0.066263	0.879347	0.886667	0.886667
207	DF0000275_4_L1MC1_3end	0.30568	0.00164451	0.996221	1.07341	1.04792	4.1502	1.93626	0.826331	1.10241	1.36993	1.36993
214	DF0000286_4_L1MD1_3end	0.295646	0.00164451	0.996221	1.06965	1.02279	3.11046	2.93672	0.645196	1.09205	1.447	1.447
60	DF0001010_4_MLT1F2	0.0665062	0.285043	0.518748	1.06708	0.581514	0.743198	0.908387	0.10394	0.215363	0.572377	0.572377
72	DF0001124_5_Zaphod2	0.10914	0.149102	0.709412	1.06328	0.66369	1.30052	1.45444	0.0570333	0.645197	0.823935	0.823935
71	DF0000435_4_LTR1A1	0.106167	0.155021	0.699808	1.05338	0.651978	1.22867	1.51462	0.0605764	0.634696	0.789574	0.789574
142	DF0000108_5_Charlie9	0.278945	0.00164451	0.996221	1.04488	0.965079	3.02997	3.07513	0.424452	1.06638	1.4383	1.4383
294	DF0000484_4_LTR2B	0.417338	0.00164451	0.996221	1.039	1.28105	3.50584	3.07617	0.801472	2.48073	1.45717	2.48073
357	DF0000783_4_MER44C	0.249799	0.00164451	0.996221	1.03147	0.896281	1.97315	2.51291	0.0501404	1.5565	1.15961	1.5565
445	DF0001154_2_AluYm1	0.431106	0.00164451	0.996221	1.02106	1.29691	6.43065	3.88942	0.736937	2.62701	0.826378	2.62701
77	DF0000855_4_MER52-int	0.132427	0.0942694	0.804879	1.01735	0.676161	0.773191	1.23868	0.0615516	0.852835	0.584865	0.852835
134	DF0000058_4_AluYc3	0.404804	0.00164451	0.996221	1.00318	1.20419	4.05034	3.8574	0.625004	2.27514	1.39095	2.27514
438	DF0001068_4_SVA_B	0.504984	0.00164451	0.996221	1.00001	1.50001	4.98287	5.3376	0.186717	4.31334	1.13923	4.31334
456	DF0001310_3_HERVIP10B3	0.377169	0.00164451	0.996221	0.986529	1.11709	1.92355	2.16169	0.428567	2.06721	1.13575	2.06721
396	DF0000876_4_MER5A	0.323809	0.00164451	0.996221	0.985048	0.998366	1.48877	2.28087	0.297714	1.69575	0.91629	1.69575
417	DF0001003_4_MLT1C	0.282403	0.00164451	0.996221	0.9783	0.9101	2.57497	2.46461	0.281222	1.36763	1.37534	1.37534
437	DF0001067_4_SVA_A	0.385634	0.00164451	0.996221	0.970303	1.11842	5.07692	3.97232	0.436328	2.06542	1.11238	2.06542
123	DF0000045_4_AluSq2	0.469175	0.00164451	0.996221	0.969328	1.33918	6.44601	6.18862	1.0568	2.53	0.824109	2.53
208	DF0000276_4_L1MC2_3end	0.346477	0.00164451	0.996221	0.96663	1.02675	3.26691	2.46922	0.370619	1.73781	1.45732	1.73781
216	DF0000289_4_L1MD3_3end	0.355843	0.00164451	0.996221	0.952939	1.03208	2.53463	2.59204	0.275377	1.85502	1.36767	1.85502
128	DF0000051_4_AluSz	0.23008	0.00164451	0.996221	0.949521	0.791166	7.72664	0.404038	0.550287	-0.331179	0.701599	0.701599
204	DF0000272_4_L1MB5_3end	0.367866	0.00164451	0.996221	0.948721	1.05357	3.08599	2.55933	0.524193	1.69585	1.4446	1.69585
316	DF0000587_4_LTR7B	0.389906	0.00164451	0.996221	0.918593	1.0684	4.52184	2.45603	0.824557	1.45838	1.27542	1.45838
86	DF0000467_4_LTR25	0.162518	0.053351	0.884401	0.916985	0.656559	0.657433	1.1053	0.0677872	0.794353	0.537343	0.794353
352	DF0000775_4_ERVL-B4	0.364389	0.00164451	0.996221	0.909707	1.00295	1.99806	2.2633	0.336835	1.67497	1.17156	1.67497
401	DF0000892_4_MER4A	0.455213	0.00164451	0.996221	0.907499	1.21526	2.83801	3.51369	0.156361	2.79735	1.41278	2.79735
108	DF0000007_4_AluJb	0.414592	0.00164451	0.996221	0.896833	1.09928	5.55427	3.07062	0.680901	1.73592	0.990933	1.73592
332	DF0000734_4_MER1A	0.4006	0.00164451	0.996221	0.885193	1.05311	4.43246	3.34031	0.753948	1.46414	1.30005	1.46414
298	DF0000509_4_LTR3A	0.340559	0.00164451	0.996221	0.858812	0.901109	2.23407	2.39877	0.346135	0.513282	1.27786	1.27786
121	DF0000043_4_AluSq	0.543133	0.00164451	0.996221	0.85514	1.40629	7.226	4.8344	1.30657	2.64872	0.734287	2.64872
221	DF0000300_4_L1ME3E_3end	0.298222	0.00164451	0.996221	0.837934	0.80551	1.2303	1.91722	0.0593669	1.23833	0.790347	1.23833
275	DF0000406_4_LTR13	0.418482	0.00164451	0.996221	0.836291	1.03366	5.63742	0.31049	1.16471	-1.04935	0.972197	0.972197
317	DF0000590_4_LTR8	0.443603	0.00164451	0.996221	0.831368	1.08516	3.25087	3.43043	0.278102	2.07705	1.45665	2.07705
85	DF0000859_4_MER53	0.152896	0.0747759	0.841829	0.827493	0.578919	0.666652	1.0762	0.083581	0.586714	0.541061	0.586714
296	DF0000495_4_LTR35	0.297116	0.00164451	0.996221	0.825145	0.791402	1.26485	1.99873	0.0870408	1.16559	0.806843	1.16559
155	DF0000179_5_HERV-Fc2	0.316172	0.00164451	0.996221	0.820783	0.818855	1.84223	3.3524	0.244109	0.38217	1.09694	1.09694
131	DF0000054_4_AluYa8	0.424372	0.00164451	0.996221	0.815005	1.02021	4.68048	3.50401	0.851988	1.1529	1.22967	1.22967
459	DF0001320_2_AluYj4	0.302602	0.00164451	0.996221	0.811985	0.78767	7.27549	0.380555	0.510641	-0.249413	0.730206	0.730206
259	DF0000370_4_LOR1a	0.424562	0.00164451	0.996221	0.806467	1.00994	2.10875	1.92786	0.568868	1.47108	1.22359	1.47108
205	DF0000273_4_L1MB7_3end	0.403006	0.00164451	0.996221	0.80112	0.957975	3.64432	4.16572	0.092536	1.7429	1.44896	1.7429
361	DF0000796_4_MER4A1_v	0.431293	0.00164451	0.996221	0.796266	1.0118	2.4064	2.03652	0.565586	1.48188	1.33717	1.48188
178	DF0000225_4_L1HS_3end	0.59663	0.00164451	0.996221	0.794033	1.50029	4.23452	3.83787	0.34464	4.15712	1.35053	4.15712
408	DF0000939_4_MER83B	0.261116	0.00164451	0.996221	0.79341	0.706034	0.636737	1.59879	0.467928	0.244436	0.52904	0.52904
276	DF0000407_4_LTR13_v	0.395513	0.00164451	0.996221	0.787048	0.926307	3.01334	3.01042	0.279877	0.297886	1.43621	1.43621
94	DF0000042_4_AluSp	0.190118	0.0302597	0.932696	0.778789	0.594391	8.06303	0.233013	0.0163004	0.114937	0.6903	0.6903
386	DF0000844_4_Tigger4	0.355701	0.00164451	0.996221	0.77536	0.839509	2.73661	3.29845	0.00961079	1.38294	1.39994	1.39994
402	DF0000897_4_MER65A	0.236593	0.00164451	0.996221	0.773853	0.653844	1.16943	1.21205	0.0935373	0.42095	0.761486	0.761486
359	DF0000794_4_MER49	0.50765	0.00164451	0.996221	0.773737	1.1679	2.6295	3.15756	0.320909	2.40709	1.38458	2.40709
120	DF0000041_4_AluSg7	0.259837	0.00164451	0.996221	0.773092	0.686109	7.80973	0.35722	0.243482	-0.0400054	0.69801	0.69801
383	DF0000839_4_Tigger2b_Pri	0.47596	0.00164451	0.996221	0.765681	1.07416	1.5821	2.11535	0.752211	1.55544	0.964638	1.55544
377	DF0000817_4_THE1-int	0.36833	0.00164451	0.996221	0.763174	0.848343	6.29848	0.162618	0.592635	-0.522282	0.846735	0.846735
174	DF0000213_4_HSMAR2	0.483449	0.00164451	0.996221	0.760911	1.08583	4.12405	2.08979	0.70483	1.65322	1.37565	1.65322
114	DF0000034_4_AluJo	0.392496	0.00164451	0.996221	0.759387	0.888068	1.99248	2.43536	0.408442	0.644934	1.16889	1.16889
411	DF0000970_4_MER9a2	0.497778	0.00164451	0.996221	0.758	1.11801	2.73642	3.00836	0.0753894	2.42451	1.39991	2.42451
101	DF0000699_4_MER103C	0.217355	0.00315743	0.992756	0.751044	0.608827	0.937523	1.22028	0.0858789	0.553018	0.655462	0.655462
115	DF0000035_4_AluJr	0.451832	0.00164451	0.996221	0.745591	0.990996	2.68221	2.79143	0.325575	1.63857	1.39251	1.63857
432	DF0001050_4_PABL_B	0.472361	0.00164451	0.996221	0.74547	1.03733	1.15086	1.99129	0.591645	1.56046	0.752748	1.56046
395	DF0000873_4_MER58B	0.300363	0.00164451	0.996221	0.745317	0.719658	1.32719	1.81568	0.0866437	0.949171	0.836736	0.949171
258	DF0000368_4_LFSINE_Vert	0.542606	0.00164451	0.996221	0.744228	1.2223	4.76052	4.65853	0.567678	2.42034	1.20585	2.42034
277	DF0000408_4_LTR13A	0.500614	0.00164451	0.996221	0.743905	1.1045	3.94978	1.74995	1.03012	0.60692	1.40971	1.40971
290	DF0000461_4_LTR22E	0.254544	0.00164451	0.996221	0.719159	0.631184	1.06745	1.1213	0.0828262	0.642989	0.71396	0.71396
172	DF0000204_5_HERVP71A	0.38758	0.00164451	0.996221	0.709217	0.82084	1.86299	2.37821	0.0269472	1.32061	1.10677	1.32061
129	DF0000052_4_AluSz6	0.362602	0.00164451	0.996221	0.706486	0.776002	6.87525	0.333201	0.43571	-0.249597	0.76865	0.76865
239	DF0000339_4_L1PA2_3end	0.481107	0.00164451	0.996221	0.685265	0.972665	5.62453	2.01648	0.644055	1.2481	0.975055	1.2481
412	DF0000972_4_MER9B	0.525429	0.00164451	0.996221	0.678792	1.06897	1.43117	2.24448	0.294702	1.99067	0.887206	1.99067
269	DF0000399_4_LTR12	0.491511	0.00164451	0.996221	0.672351	0.977386	2.21199	2.24848	0.346696	1.56387	1.26882	1.56387
256	DF0000358_4_L2	0.25407	0.00164451	0.996221	0.664993	0.583062	0.745521	0.973029	0.106584	0.510666	0.573339	0.573339
148	DF0000169_4_HERV3	0.569302	0.00164451	0.996221	0.655614	1.15206	2.45271	2.45285	0.34756	2.30692	1.34938	2.30692
389	DF0000857_4_MER52C	0.311497	0.00164451	0.996221	0.650635	0.642866	1.09716	1.14995	0.0988743	0.407606	0.727678	0.727678
350	DF0000767_4_MER44A	0.571929	0.00164451	0.996221	0.64483	1.14086	2.58701	2.35742	0.387577	2.21555	1.37749	2.21555
167	DF0000196_4_HERVK9	0.519656	0.00164451	0.996221	0.640323	0.994483	5.41035	0.296195	0.952973	-0.749439	1.02502	1.02502
387	DF0000846_4_Tigger4b	0.487955	0.00164451	0.996221	0.639388	0.921886	2.37444	2.5457	0.371889	0.617543	1.32786	1.32786
299	DF0000510_4_LTR3B	0.349517	0.00164451	0.996221	0.634929	0.678686	1.24443	2.07549	0.124144	0.680673	0.797086	0.797086
127	DF0000050_4_AluSx4	0.514186	0.00164451	0.996221	0.626413	0.960264	6.47415	0.252147	1.02421	-0.843479	0.820006	0.820006
232	DF0000330_4_L1PA12_3end	0.595294	0.00164451	0.996221	0.620999	1.16909	2.87021	2.77209	0.888607	1.84495	1.41683	1.84495
272	DF0000402_4_LTR12C	0.408928	0.00164451	0.996221	0.614599	0.744263	6.34118	0.197822	0.267864	-0.153348	0.839992	0.839992
413	DF0000975_4_MIRb	0.393006	0.00164451	0.996221	0.608359	0.712215	1.37384	1.57162	0.155353	0.534872	0.859146	0.859146
425	DF0001039_4_MLT-int	0.332968	0.00164451	0.996221	0.603329	0.623175	1.02983	1.34106	0.0799301	0.655924	0.696764	0.696764
325	DF0000629_4_MADE1	0.339714	0.00164451	0.996221	0.601501	0.630022	0.941749	1.21902	0.136528	0.507311	0.657326	0.657326
279	DF0000410_4_LTR14A	0.405992	0.00164451	0.996221	0.600767	0.722972	1.62093	1.83497	0.060424	0.75427	0.984954	0.984954
436	DF0001065_4_SST1	0.513097	0.00164451	0.996221	0.598128	0.914537	2.75394	3.54369	0.260806	1.41195	1.40219	1.41195
289	DF0000460_4_LTR22C2	0.521714	0.00164451	0.996221	0.594227	0.927457	0.801966	1.60116	0.33165	1.3887	0.59696	1.3887
202	DF0000269_4_L1MB3_3end	0.594586	0.00164451	0.996221	0.589837	1.1083	3.89359	3.32542	0.32042	2.13622	1.41903	2.13622
430	DF0001045_4_MSTD	0.486125	0.00164451	0.996221	0.586517	0.842109	1.9131	1.98816	0.287562	0.99567	1.13073	1.13073
260	DF0000371_4_LOR1b	0.453267	0.00164451	0.996221	0.573081	0.764128	1.14088	1.14093	0.356866	0.810917	0.748062	0.810917
141	DF0000107_4_Charlie8	0.367011	0.00164451	0.996221	0.568992	0.630751	0.993489	1.27505	0.115343	0.655631	0.680352	0.680352
302	DF0000521_4_LTR43	0.46462	0.00164451	0.996221	0.568807	0.777845	1.04783	1.51611	0.0668243	1.14326	0.704964	1.14326
367	DF0000805_4_MER4E1	0.658762	0.00164451	0.996221	0.564309	1.2778	3.08372	3.2135	0.41357	2.852	1.44437	2.852
326	DF0000634_4_AluYg6	0.53878	0.00164451	0.996221	0.564072	0.917701	6.08545	1.85777	0.801583	0.800653	0.882766	0.882766
187	DF0000248_4_L1M4b_5end	0.536341	0.00164451	0.996221	0.563229	0.910849	2.24905	2.34221	0.321985	1.33731	1.28383	1.33731
406	DF0000930_4_MER75B	0.438298	0.00164451	0.996221	0.561181	0.724038	0.668454	1.41406	0.110851	0.93761	0.541789	0.93761
315	DF0000581_5_LTR76	0.552426	0.00164451	0.996221	0.56115	0.944492	1.44956	1.74346	0.30507	1.47906	0.896405	1.47906
305	DF0000539_4_LTR49-int	0.461083	0.00164451	0.996221	0.557488	0.756361	1.41132	1.45262	0.266788	0.433561	0.877377	0.877377
206	DF0000274_4_L1MB8_3end	0.568877	0.00164451	0.996221	0.55347	0.971499	3.30734	2.72541	0.429014	0.784181	1.45861	1.45861
410	DF0000969_4_MER9a1	0.627509	0.00164451	0.996221	0.549083	1.13158	2.52312	2.95438	0.408627	2.15232	1.36533	2.15232
140	DF0000085_5_Charlie12	0.503302	0.00164451	0.996221	0.539801	0.806512	2.20806	2.37505	0.0337376	0.859236	1.26719	1.26719
203	DF0000270_4_L1MB4_3end	0.545591	0.00164451	0.996221	0.535672	0.886317	3.06286	3.75816	0.0104705	1.56064	1.44214	1.56064
236	DF0000335_4_L1PA15_3end	0.60064	0.00164451	0.996221	0.533567	1.01927	3.46931	2.97973	0.619437	1.07745	1.45837	1.45837
304	DF0000538_4_LTR49	0.449536	0.00164451	0.996221	0.53209	0.703648	1.47638	1.36089	0.08027	0.396919	0.90997	0.90997
113	DF0000023_4_Charlie3	0.521333	0.00164451	0.996221	0.525855	0.819994	2.35271	2.47749	0.0236982	1.0492	1.32108	1.32108
364	DF0000799_4_MER4C	0.527103	0.00164451	0.996221	0.525658	0.831166	1.72664	1.99695	0.341855	0.775889	1.03982	1.03982
439	DF0001069_4_SVA_C	0.596099	0.00164451	0.996221	0.524371	0.989344	6.11343	1.81935	0.685091	1.27251	0.877802	1.27251
156	DF0000182_5_HERVFH21	0.612615	0.00164451	0.996221	0.519847	1.02667	5.43013	3.17011	0.53359	1.5745	1.02021	1.5745
112	DF0000021_4_Charlie1a	0.508432	0.00164451	0.996221	0.510194	0.771524	1.18567	1.56847	0.0755886	1.11491	0.769156	1.11491
126	DF0000049_4_AluSx3	0.638742	0.00164451	0.996221	0.508188	1.0825	6.56435	2.34531	1.5363	0.455667	0.807301	0.807301
261	DF0000372_4_LOR1-int	0.62599	0.00164451	0.996221	0.501215	1.02839	2.50634	3.55133	0.0130447	2.10212	1.36179	2.10212
292	DF0000474_4_LTR27	0.39884	0.00164451	0.996221	0.499095	0.591558	0.687813	0.985537	0.140941	0.558942	0.549639	0.558942
163	DF0000191_5_HERVK13	0.656056	0.00164451	0.996221	0.489941	1.10009	3.02486	2.16617	0.77711	1.64328	1.43767	1.64328
336	DF0000740_4_MER21C	0.482247	0.00164451	0.996221	0.488354	0.694974	1.45137	1.66338	0.0686614	0.757198	0.897317	0.897317
327	DF0000689_4_LTR3	0.527047	0.00164451	0.996221	0.487798	0.771198	1.07959	1.48818	0.277678	0.911813	0.719553	0.911813
263	DF0000390_4_LTR10A	0.600091	0.00164451	0.996221	0.484937	0.924977	1.54144	1.72097	0.602145	1.10902	0.943449	1.10902
399	DF0000890_4_MER57-int	0.655054	0.00164451	0.996221	0.481847	1.07855	2.80185	2.84739	0.269619	2.05694	1.40826	2.05694
295	DF0000485_4_LTR2C	0.68167	0.00164451	0.996221	0.479504	1.16899	2.2787	3.53205	0.0220433	2.71104	1.29525	2.71104
133	DF0000056_4_AluYb9	0.679668	0.00164451	0.996221	0.463047	1.12141	5.70876	3.12678	1.16865	1.34646	0.956669	1.34646
415	DF0001001_4_MLT1A0	0.679083	0.00164451	0.996221	0.461599	1.11574	3.40499	1.53464	1.03027	0.465096	1.45948	1.45948
105	DF0000003_4_AluSc	0.703274	0.00164451	0.996221	0.455128	1.19486	7.31097	3.19232	0.8957	1.95969	0.727396	1.95969
314	DF0000576_4_LTR72B	0.59252	0.00164451	0.996221	0.454159	0.848597	0.85547	2.45732	0.345073	1.09516	0.61975	1.09516
280	DF0000427_4_LTR17	0.625735	0.00164451	0.996221	0.453891	0.930603	3.36461	3.72188	0.272544	0.534101	1.4595	1.4595
189	DF0000250_4_L1M4_orf2	0.666571	0.00164451	0.996221	0.443438	1.0292	4.1663	1.954	0.752154	1.24269	1.36633	1.36633
441	DF0001127_4_MLT1B	0.589533	0.00164451	0.996221	0.441736	0.818768	2.34635	2.51303	0.0217345	1.1015	1.31903	1.31903
371	DF0000810_4_MER51B	0.58288	0.00164451	0.996221	0.441075	0.803148	1.79606	2.15059	0.0298609	1.26023	1.07468	1.26023
107	DF0000005_4_THE1A	0.65661	0.00164451	0.996221	0.440691	0.991213	5.70526	0.483934	1.00759	-0.733474	0.957419	0.957419
455	DF0001303_2_HERV9N	0.703557	0.00164451	0.996221	0.436052	1.14593	3.14903	2.71362	0.711141	1.91517	1.45034	1.91517
130	DF0000053_4_AluYa5	0.479105	0.00164451	0.996221	0.435598	0.615475	7.93259	0.275234	0.0639601	0.101312	0.69366	0.69366
358	DF0000790_4_MER47A	0.588711	0.00164451	0.996221	0.435263	0.804993	2.19086	2.40105	0.0360866	1.21595	1.25994	1.25994
209	DF0000277_4_L1MC3_3end	0.639333	0.00164451	0.996221	0.431804	0.921414	2.91394	2.96474	0.275509	0.658676	1.4225	1.4225
110	DF0000010_4_L1MC4_3end	0.634431	0.00164451	0.996221	0.430552	0.905474	2.138	1.82992	0.40293	1.18836	1.23684	1.23684
229	DF0000327_4_L1PA10_3end	0.750447	0.00164451	0.996221	0.420792	1.32304	4.26232	4.03773	0.586326	2.91454	1.34383	2.91454
116	DF0000036_4_AluJr4	0.686201	0.00164451	0.996221	0.420456	1.04069	5.52332	3.15533	0.69232	1.47376	0.998085	1.47376
330	DF0000715_4_MER11B	0.715258	0.00164451	0.996221	0.412421	1.13053	3.64231	2.39466	0.571695	1.9845	1.44912	1.9845
458	DF0001318_2_AluYh3	0.727176	0.00164451	0.996221	0.411633	1.17986	5.47567	4.54604	1.14732	1.6368	1.00928	1.6368
333	DF0000736_4_MER2	0.683929	0.00164451	0.996221	0.410908	1.00933	2.86166	2.86059	0.265213	1.7723	1.41575	1.7723
119	DF0000040_4_AluSg4	0.70665	0.00164451	0.996221	0.408558	1.08555	4.97914	3.85507	1.14413	1.21273	1.14031	1.21273
328	DF0000700_4_MER101-int	0.719797	0.00164451	0.996221	0.403991	1.12617	2.81195	3.5095	0.269206	2.26731	1.40953	2.26731
274	DF0000405_4_LTR12F	0.626421	0.00164451	0.996221	0.400465	0.822699	2.28634	2.84619	0.0555601	1.23377	1.29811	1.29811
293	DF0000482_4_LTR28C	0.539378	0.00164451	0.996221	0.39947	0.650864	0.355852	0.886733	0.148278	0.698969	0.422154	0.698969
452	DF0001256_2_THE1D-int	0.681197	0.00164451	0.996221	0.397875	0.968466	5.3714	0.198653	0.84124	-0.770448	1.03461	1.03461
440	DF0001126_4_MLT1A	0.677025	0.00164451	0.996221	0.39305	0.943636	2.64199	2.4606	0.180445	1.60045	1.38653	1.60045
270	DF0000400_4_LTR12_v	0.656442	0.00164451	0.996221	0.386032	0.867817	2.75526	3.2252	0.103846	1.20604	1.40237	1.40237
380	DF0000820_4_THE1D	0.726007	0.00164451	0.996221	0.376717	1.07498	3.30301	3.50927	0.361932	1.94921	1.4585	1.94921
166	DF0000195_5_HERVK3	0.73514	0.00164451	0.996221	0.375744	1.11069	3.4634	2.05919	1.00875	1.31806	1.45853	1.45853
403	DF0000903_4_MER66B	0.578163	0.00164451	0.996221	0.373636	0.671922	0.542585	0.982455	0.101854	0.801105	0.492	0.801105
220	DF0000294_4_L1ME2_3end	0.615686	0.00164451	0.996221	0.372846	0.742759	1.63044	1.70518	0.113454	0.733066	0.989928	0.989928
310	DF0000558_4_LTR5_Hs	0.708004	0.00164451	0.996221	0.369835	0.987445	5.11819	1.40821	0.849186	0.745145	1.10091	1.10091
124	DF0000046_4_AluSq4	0.695879	0.00164451	0.996221	0.367365	0.939818	3.86902	5.54473	0.303593	1.46292	1.42283	1.46292
324	DF0000628_4_HERV17	0.76972	0.00164451	0.996221	0.362933	1.23977	4.04353	2.93323	0.668427	2.40566	1.3923	2.40566
165	DF0000194_5_HERVK22	0.745196	0.00164451	0.996221	0.361036	1.11095	4.00707	2.22441	0.863249	1.60516	1.39933	1.60516
447	DF0001174_2_AluYe6	0.678469	0.00164451	0.996221	0.360149	0.868764	2.81853	3.36791	0.0991566	1.03179	1.41035	1.41035
433	DF0001052_4_PRIMA41-int	0.625456	0.00164451	0.996221	0.35359	0.724374	1.38858	1.70475	0.0586197	0.990814	0.866263	0.990814
106	DF0000004_4_Tigger3a	0.769962	0.00164451	0.996221	0.3503	1.19792	3.88431	1.52099	1.44952	0.000177582	1.42049	1.42049
362	DF0000797_4_MER4B	0.656377	0.00164451	0.996221	0.348606	0.783522	1.96788	2.01939	0.0707351	1.0549	1.15708	1.15708
122	DF0000044_4_AluSq10	0.810681	0.00164451	0.996221	0.348367	1.45427	6.70778	4.30888	1.1631	3.06673	0.788492	3.06673
405	DF0000915_4_MER6A	0.639985	0.00164451	0.996221	0.34181	0.730801	1.47688	1.57385	0.121529	0.94661	0.910223	0.94661
147	DF0000164_4_HERV1_LTRa	0.637794	0.00164451	0.996221	0.333856	0.709149	0.988549	1.36361	0.0914342	0.91435	0.678138	0.91435
446	DF0001169_2_AluYk2	0.79656	0.00164451	0.996221	0.333133	1.29221	3.91221	4.97598	0.440009	2.89959	1.41604	2.89959
284	DF0000443_4_LTR1D	0.575079	0.00164451	0.996221	0.3308	0.590097	0.713583	0.716088	0.136262	0.232477	0.560167	0.560167
434	DF0001054_4_PRIMA4_LTR	0.709963	0.00164451	0.996221	0.328046	0.882068	1.73226	1.60721	0.322477	1.23361	1.04269	1.23361
117	DF0000037_4_AluSc5	0.706033	0.00164451	0.996221	0.327179	0.867413	7.34729	0.42415	0.780192	-0.486144	0.724619	0.724619
381	DF0000836_4_Tigger2	0.77753	0.00164451	0.996221	0.32532	1.15142	3.532	2.95587	0.559652	2.09186	1.45605	2.09186
233	DF0000331_4_L1PA13_3end	0.798946	0.00164451	0.996221	0.312849	1.22825	3.77749	4.26484	0.527808	2.48938	1.43541	2.48938
278	DF0000409_4_LTR14	0.680522	0.00164451	0.996221	0.306713	0.7449	1.72937	1.74241	0.0685381	0.728293	1.04121	1.04121
370	DF0000809_4_MER51A	0.757191	0.00164451	0.996221	0.302895	0.979698	2.38348	2.21257	0.165979	1.75364	1.33057	1.75364
247	DF0000348_4_L1PB2_3end	0.788079	0.00164451	0.996221	0.296277	1.10219	3.57878	1.65206	0.976111	0.682351	1.45355	1.45355
342	DF0000747_4_MER31B	0.594107	0.00164451	0.996221	0.293175	0.550155	0.602541	0.868346	0.0898945	0.450876	0.515447	0.515447
154	DF0000176_4_HERV-Fc1	0.737723	0.00164451	0.996221	0.29014	0.866427	1.75966	3.42732	0.16511	1.33628	1.05657	1.33628
246	DF0000347_4_L1PB1_3end	0.790065	0.00164451	0.996221	0.288396	1.08328	4.64422	2.25239	0.854364	1.49261	1.24032	1.49261
388	DF0000856_4_MER52A	0.622337	0.00164451	0.996221	0.287954	0.584629	0.804019	1.02986	0.0857541	0.446816	0.597827	0.597827
385	DF0000841_4_Tigger3b	0.817934	0.00164451	0.996221	0.286356	1.24392	3.56909	3.1942	0.376259	2.71843	1.45412	2.71843
306	DF0000540_4_LTR5	0.806761	0.00164451	0.996221	0.28221	1.15373	3.53778	2.21813	1.2064	0.658127	1.45578	1.45578
150	DF0000172_4_HERV4_I	0.799324	0.00164451	0.996221	0.281894	1.10885	2.17027	3.0218	0.284196	2.1749	1.25108	2.1749
321	DF0000623_4_LTR9B	0.758332	0.00164451	0.996221	0.281039	0.913439	2.15281	1.97408	0.264705	1.40404	1.24342	1.40404
347	DF0000762_4_MER41C	0.726569	0.00164451	0.996221	0.276452	0.790554	1.58101	1.86244	0.0425952	1.20736	0.964069	1.20736
297	DF0000507_4_LTR39	0.72821	0.00164451	0.996221	0.273035	0.785695	2.02897	2.45001	0.0483251	1.15979	1.18631	1.18631
460	DF0001321_2_AluYh7	0.79268	0.00164451	0.996221	0.260687	0.99184	5.52316	1.62245	0.96937	0.702222	0.998122	0.998122
179	DF0000226_4_L1HS_5end	0.687068	0.00164451	0.996221	0.256517	0.636778	6.84191	0.568007	0.0385512	0.334645	0.77242	0.77242
262	DF0000375_4_LTR1	0.701921	0.00164451	0.996221	0.248161	0.648399	0.941934	1.36314	0.0920753	0.748768	0.657408	0.748768
273	DF0000404_4_LTR12E	0.816918	0.00164451	0.996221	0.23477	1.01408	3.44268	3.06358	0.597718	0.985815	1.45899	1.45899
158	DF0000185_5_HERVI	0.77246	0.00164451	0.996221	0.226935	0.784813	0.948684	1.26287	0.102617	1.12925	0.660391	1.12925
448	DF0001197_2_AluYi6	0.840732	0.00164451	0.996221	0.225522	1.12224	5.02959	5.46439	1.01697	1.50186	1.12576	1.50186
329	DF0000714_4_MER11A	0.840462	0.00164451	0.996221	0.21522	1.06914	3.30586	3.4475	0.249386	2.03672	1.45857	2.03672
257	DF0000359_4_L2a_3end	0.858966	0.00164451	0.996221	0.214736	1.20848	3.60968	5.08488	0.425713	2.49514	1.45154	2.49514
318	DF0000616_4_LTR8A	0.795349	0.00164451	0.996221	0.211768	0.81647	1.6483	1.62491	0.333982	0.2657	0.999263	0.999263
191	DF0000257_4_L1MA2_3end	0.841374	0.00164451	0.996221	0.211662	1.05759	3.94771	2.60184	0.697106	1.53987	1.41006	1.53987
309	DF0000557_4_LTR5B	0.870815	0.00164451	0.996221	0.189681	1.16639	3.67848	3.1912	0.39899	2.32194	1.44605	2.32194
422	DF0001031_4_MLT2B3	0.790954	0.00164451	0.996221	0.188319	0.710447	1.49072	1.54641	0.0921825	0.742497	0.917286	0.917286
241	DF0000341_4_L1PA4_3end	0.784763	0.00164451	0.996221	0.188231	0.689198	6.29304	0.380074	0.102382	0.0562292	0.847605	0.847605
188	DF0000249_4_L1M4c_5end	0.816901	0.00164451	0.996221	0.177824	0.768031	1.87972	2.00444	0.0650004	0.763851	1.11474	1.11474
152	DF0000174_4_HERVE	0.884431	0.00164451	0.996221	0.172854	1.18918	3.74653	2.62153	0.672975	2.15534	1.43908	2.15534
442	DF0001132_4_MLT1-int	0.841779	0.00164451	0.996221	0.17247	0.863997	1.1986	1.64017	0.333814	1.15917	0.775282	1.15917
427	DF0001042_4_MSTB	0.867003	0.00164451	0.996221	0.170409	1.01757	2.87736	2.85395	0.291935	1.77896	1.41774	1.77896
161	DF0000188_5_HERVK	0.855081	0.00164451	0.996221	0.167886	0.91922	4.80321	1.25469	0.496921	0.0536692	1.19301	1.19301
301	DF0000512_4_LTR4	0.836661	0.00164451	0.996221	0.167364	0.811788	0.937169	1.53486	0.0765716	1.24143	0.655306	1.24143
431	DF0001046_4_MST-int	0.885536	0.00164451	0.996221	0.152853	1.06181	3.29724	2.63661	0.496868	1.75802	1.45834	1.75802
291	DF0000464_4_LTR24	0.775118	0.00164451	0.996221	0.150927	0.528294	0.267108	0.735341	0.0758621	0.482326	0.390673	0.482326
348	DF0000765_4_MER41-int	0.891605	0.00164451	0.996221	0.147698	1.08384	2.67801	2.69288	0.29754	2.05187	1.3919	2.05187
360	DF0000795_4_MER4A1	0.899667	0.00164451	0.996221	0.141876	1.12527	3.64254	1.61664	1.08335	0.638221	1.44911	1.44911
137	DF0000064_4_AluYk11	0.888611	0.00164451	0.996221	0.134151	0.957794	6.3728	2.06775	0.65466	1.18008	0.835103	1.18008
339	DF0000744_4_MER30	0.901585	0.00164451	0.996221	0.125936	1.01841	2.93558	3.09253	0.261674	1.81264	1.42542	1.81264
384	DF0000840_4_Tigger3	0.881886	0.00164451	0.996221	0.124961	0.841044	1.96686	2.34425	0.0329472	1.38176	1.15658	1.38176
418	DF0001004_4_MLT1D	0.86664	0.00164451	0.996221	0.122824	0.731409	1.70362	1.72138	0.0419198	0.594939	1.028	1.028
404	DF0000914_4_MER68-int	0.869523	0.00164451	0.996221	0.112222	0.683183	0.750862	1.34114	0.0767	0.856778	0.575556	0.856778
331	DF0000717_4_MER11C	0.918577	0.00164451	0.996221	0.111306	1.08882	4.81058	1.20577	1.18027	0.0697847	1.19078	1.19078
176	DF0000216_4_HUERS-P3	0.924664	0.00164451	0.996221	0.088988	0.941066	1.96102	1.94519	0.335895	1.43531	1.15377	1.43531
145	DF0000156_4_HAL1M8	0.881885	0.00164451	0.996221	0.0835779	0.56251	0.593887	0.692459	0.120803	0.351777	0.512032	0.512032
182	DF0000235_4_PABL_A-int	0.942689	0.00164451	0.996221	0.0816171	1.13529	2.26647	2.29329	0.568691	2.00907	1.29061	2.00907
303	DF0000531_4_LTR47A2	0.924581	0.00164451	0.996221	0.0759719	0.802537	1.33247	1.9324	0.0558165	1.23231	0.839274	1.23231
193	DF0000259_4_L1MA4_3end	0.941681	0.00164451	0.996221	0.0734136	1.0035	3.09789	2.29091	0.568212	1.15966	1.44579	1.44579
282	DF0000432_4_LTR19B	0.932037	0.00164451	0.996221	0.0637132	0.747084	1.70069	2.25332	0.0271903	1.08908	1.02649	1.08908
323	DF0000626_4_CER	0.929967	0.00164451	0.996221	0.0614858	0.699609	1.49014	2.45918	0.0619152	0.715285	0.91699	0.91699
343	DF0000748_4_MER33	0.930418	0.00164451	0.996221	0.0573014	0.656231	0.785886	1.0583	0.122315	0.738964	0.590187	0.738964
240	DF0000340_4_L1PA3_3end	0.933623	0.00164451	0.996221	0.0566415	0.680077	6.37241	0.615564	0.0898457	0.142693	0.835163	0.835163
215	DF0000287_4_L1MD2_3end	0.951011	0.00164451	0.996221	0.0536266	0.872866	1.83266	2.26981	0.203701	1.32009	1.0924	1.32009
307	DF0000553_4_LTR57-int	0.960766	0.00164451	0.996221	0.0534184	1.08592	1.16834	2.29463	0.360878	1.99757	0.760975	1.99757
248	DF0000349_4_L1PB3_3end	0.961502	0.00164451	0.996221	0.0438518	0.908482	2.73683	2.54077	0.250711	1.27932	1.39997	1.39997
238	DF0000337_4_L1PA17_3end	0.964853	0.00164451	0.996221	0.0385734	0.875393	2.2376	2.09283	0.253347	1.13415	1.27928	1.27928
450	DF0001221_2_MLT1C2	0.975204	0.00164451	0.996221	0.0225219	0.724596	1.58607	1.49011	0.0833662	0.727415	0.966713	0.966713
461	DF0000735_4_MER1B	0.983816	0.000541186	0.998755	0.021514	1.06058	3.45313	2.16224	0.790903	0.968102	1.45878	1.45878
374	DF0000814_4_MER50B	0.972675	0.00164451	0.996221	0.0210618	0.614877	0.8708	0.865187	0.129796	0.334008	0.626352	0.626352
5	DF0000012_4_5S	7.42027e-05	2.1583	0.00694537	-6.97332	1.75988	3.90088	18.0081	0.00713318	6.18719	1.41787	6.18719
22	DF0000011_4_7SK	0.00518165	0.977014	0.105435	-6.54963	2.3429	5.11079	15.0702	0.00687004	10.9715	1.10295	10.9715
1	DF0000016_4_7SLRNA	4.1958e-08	4.70694	1.96364e-05	-6.20404	1.13163	8.34581	6.63559	0.689256	1.8719	0.687531	1.8719
13	DF0001073_4_U1	0.000860398	1.509	0.0309743	-6.02218	1.80705	3.56789	14.6893	0.0183584	6.51252	1.45419	6.51252
6	DF0001079_4_U5	9.02269e-05	2.15257	0.0070377	-5.60535	1.43159	1.85158	9.00092	0.0468287	4.05207	1.10136	4.05207
50	DF0001077_4_U3	0.037545	0.454172	0.351421	-5.52496	2.6565	3.59985	22.833	0.0256365	14.0884	1.45221	14.0884
17	DF0001076_4_U2	0.0020967	1.23662	0.0579935	-5.1072	1.66024	4.09315	10.0225	0.498434	5.01435	1.38221	5.01435
26	DF0001078_4_U4	0.00800259	0.841497	0.144047	-4.63935	1.7494	2.24929	9.33011	0.17161	5.94921	1.28393	5.94921
7	DF0000631_4_HY3	0.000115062	2.11392	0.0076927	-4.30392	1.11604	2.5383	7.0103	0.0151348	2.47596	1.3684	2.47596
10	DF0000630_4_HY1	0.000200046	2.02862	0.00936215	-3.97466	1.06876	1.75547	5.45213	0.0560003	2.22848	1.05446	2.22848
81	DF0001138_4_U17	0.138471	0.0936579	0.806013	-3.82479	2.58168	4.10124	14.8989	0.565308	12.7649	1.38051	12.7649
9	DF0000145_4_FordPrefect	0.000149251	2.11008	0.00776103	-3.50758	0.924919	1.6376	5.34966	0.0647226	1.64623	0.993672	1.64623
38	DF0000015_4_ALRb	0.0183298	0.64638	0.225746	-3.49221	1.48045	1.76763	6.06072	0.602403	3.78105	1.06057	3.78105
20	DF0000632_4_HY4	0.00301355	1.13432	0.073397	-3.18068	1.07225	2.46537	5.92047	0.323937	1.97552	1.35247	1.97552
29	DF0000675_4_tRNA-Gly-GGA	0.00914526	0.82682	0.148998	-2.9668	1.1382	1.30425	5.03945	0.0946748	2.49632	0.825725	2.49632
15	DF0000644_4_tRNA-Cys-TGY	0.00156789	1.31053	0.0489181	-2.74231	0.867321	0.959113	2.8317	0.103386	1.4011	0.665012	1.4011
42	DF0001066_5_SSU-rRNA_Hsa	0.0234546	0.582776	0.261351	-2.48105	1.09493	11.6572	3.22247	0.000559018	2.39718	1.36068	2.39718
45	DF0001082_4_U8	0.0278798	0.537677	0.28995	-2.42967	1.10491	1.62722	4.78307	0.0339442	2.40771	0.988244	2.40771
12	DF0000161_4_HERV15	0.000567994	1.65459	0.0221518	-2.3648	0.686153	1.35044	2.16229	0.0523493	0.889263	0.847905	0.889263
49	DF0000029_4_ALR	0.0329851	0.501632	0.315041	-2.16652	1.01607	2.96799	3.72729	0.634786	1.28492	1.43	1.43
46	DF0000772_5_LSU-rRNA_Hsa	0.0308725	0.51228	0.307412	-2.06816	0.958054	11.945	2.7073	0.000208829	1.83552	1.535	1.83552
35	DF0000572_4_LTR70	0.0147189	0.696419	0.201178	-1.91335	0.784409	1.19465	2.07199	0.101877	1.12872	0.773409	1.12872
14	DF0000864_4_MER57B2	0.0014529	1.31365	0.0485685	-1.88039	0.590588	0.783204	1.27215	0.108528	0.565872	0.589061	0.589061
98	DF0001080_4_U6	0.191319	0.0302597	0.932696	-1.76602	1.35153	3.6392	8.29763	0.253059	3.4002	1.44937	3.4002
31	DF0000940_4_MER83B-int	0.0111419	0.774156	0.168207	-1.74908	0.689098	0.720547	1.33275	0.0668842	0.882827	0.563027	0.882827
80	DF0000677_4_tRNA-Ile-ATT	0.139502	0.0936579	0.806013	-1.57368	1.06499	1.2101	2.98097	0.314728	1.95368	0.780741	1.95368
73	DF0000181_5_HERVFH19	0.111533	0.145672	0.715036	-1.54369	0.970058	1.42035	2.03762	0.303708	1.57832	0.881836	1.57832
37	DF0000170_5_HERV30	0.0178049	0.647416	0.225208	-1.43737	0.606574	0.613499	0.935185	0.0895343	0.646329	0.519785	0.646329
89	DF0000227_4_L1M1_5end	0.171686	0.0419023	0.908025	-1.42726	1.04423	4.20373	2.03219	0.823051	0.943195	1.35777	1.35777
33	DF0000462_4_LTR23	0.0154753	0.696419	0.201178	-1.39652	0.57682	0.769795	1.01398	0.0819993	0.5202	0.583444	0.583444
67	DF0001428_2_LSU-rRNA_Cel	0.0832606	0.23539	0.581581	-1.39166	0.803467	10.5737	1.88652	0.00128036	1.28984	0.93788	1.28984
76	DF0000255_4_L1MA10_3end	0.128051	0.103186	0.788522	-1.30184	0.855443	1.23421	1.58007	0.457033	1.00653	0.792212	1.00653
57	DF0000429_4_LTR18B	0.0598802	0.308346	0.491648	-1.24382	0.661019	1.21307	1.63339	0.091744	0.705213	0.782149	0.782149
53	DF0000412_4_LTR14C	0.0484425	0.368803	0.427757	-1.24359	0.630156	1.00715	1.07141	0.107697	0.452463	0.686496	0.686496
43	DF0000353_4_L1PBb_5end	0.024524	0.573632	0.266912	-1.23768	0.550368	0.489943	0.713397	0.13399	0.347955	0.471821	0.471821
104	DF0000002_4_AluY	0.530881	0.00164451	0.996221	-1.19596	1.90846	4.14811	12.1143	1.93795	5.3465	1.37039	5.3465
82	DF0000229_4_L1M2_5end	0.149438	0.0795715	0.832585	-1.14618	0.795118	2.1056	2.41688	0.0422743	1.02692	1.22215	1.22215
132	DF0000055_4_AluYb8	0.274326	0.00164451	0.996221	-1.11468	1.01969	5.59224	2.24067	1.09725	0.540451	0.982292	0.982292
58	DF0000234_4_L1M2c_5end	0.0620589	0.307802	0.492264	-1.06418	0.570341	0.673018	0.964197	0.0815184	0.569059	0.543635	0.569059
311	DF0000561_4_LTR61	0.280048	0.00164451	0.996221	-1.03605	0.95912	1.84262	1.74243	0.568516	1.27131	1.09712	1.27131
102	DF0000901_4_MER65-int	0.216375	0.00315743	0.992756	-1.00883	0.816057	1.27144	1.63914	0.521901	0.508576	0.809997	0.809997
351	DF0000773_4_L1PA14_5end	0.335273	0.00164451	0.996221	-0.985476	1.02276	2.10756	1.92324	0.571993	1.52007	1.22305	1.52007
288	DF0000457_4_LTR22B2	0.312854	0.00164451	0.996221	-0.935865	0.927287	1.01496	1.59405	0.346669	1.37305	0.690022	1.37305
68	DF0000751_4_MER34B	0.0977315	0.172228	0.672623	-0.925358	0.558807	0.377832	0.83471	0.07159	0.552941	0.430124	0.552941
267	DF0000397_4_LTR10F	0.371927	0.00164451	0.996221	-0.92008	1.03048	2.26891	2.23046	0.418696	1.70507	1.29155	1.70507
391	DF0000862_4_MER57A-int	0.329313	0.00164451	0.996221	-0.908671	0.931494	2.09863	2.00853	0.466777	1.26858	1.21895	1.26858
83	DF0000334_4_L1PA15-16_5end	0.148964	0.0795715	0.832585	-0.908369	0.629414	1.08808	1.18908	0.0688504	0.628938	0.723473	0.723473
251	DF0000352_4_L1PBa_5end	0.421431	0.00164451	0.996221	-0.895174	1.11348	3.47994	2.26811	0.689607	1.79007	1.45807	1.79007
363	DF0000798_4_MER4B-int	0.370217	0.00164451	0.996221	-0.879708	0.981744	1.80088	1.96528	0.322454	1.60519	1.07704	1.60519
356	DF0000782_4_MER44B	0.235538	0.00164451	0.996221	-0.861948	0.726639	0.697345	1.3768	0.343334	0.712674	0.553522	0.712674
230	DF0000328_4_L1PA10_5end	0.420977	0.00164451	0.996221	-0.851942	1.05867	3.99012	2.09402	0.589402	1.65217	1.40249	1.65217
79	DF0000551_4_LTR56	0.134344	0.0936579	0.806013	-0.843841	0.563618	0.554943	0.887638	0.0976207	0.537709	0.496793	0.537709
366	DF0000804_4_MER4E	0.414737	0.00164451	0.996221	-0.833147	1.02153	2.66684	2.71391	0.335818	1.75123	1.39028	1.75123
160	DF0000187_4_HERVIP10FH	0.444733	0.00164451	0.996221	-0.811046	1.06127	3.33443	2.06841	0.793404	1.0072	1.45917	1.45917
255	DF0000357_4_L1PREC2_orf2	0.330871	0.00164451	0.996221	-0.801056	0.823825	5.81573	0.275167	0.423058	-0.302215	0.934317	0.934317
234	DF0000332_4_L1PA13_5end	0.446128	0.00164451	0.996221	-0.80026	1.05037	2.80108	1.87744	0.79838	0.98238	1.40817	1.40817
186	DF0000245_4_L1M4_5end	0.389187	0.00164451	0.996221	-0.76972	0.893888	2.21313	2.1805	0.328774	0.293919	1.2693	1.2693
373	DF0000813_4_MER51E	0.300117	0.00164451	0.996221	-0.740893	0.715021	1.12366	1.9773	0.0698619	0.952649	0.740006	0.952649
197	DF0000263_4_L1MA6_3end	0.487534	0.00164451	0.996221	-0.726664	1.04671	2.38312	2.46487	0.385646	1.80556	1.33046	1.80556
194	DF0000260_4_L1MA4A_3end	0.474189	0.00164451	0.996221	-0.703823	0.983433	2.845	2.66769	0.260266	1.67402	1.41365	1.67402
300	DF0000511_4_LTR3B_v	0.273712	0.00164451	0.996221	-0.690433	0.630789	0.81509	0.88968	0.193276	0.349184	0.602514	0.602514
340	DF0000745_4_MER30B	0.38215	0.00164451	0.996221	-0.68638	0.785384	2.06787	2.87232	0.0289901	1.15943	1.20467	1.20467
250	DF0000351_4_L1PBa1_5end	0.531254	0.00164451	0.996221	-0.680107	1.08627	3.32787	2.16072	0.788486	1.57148	1.45905	1.57148
146	DF0000163_5_HERV1_I	0.326295	0.00164451	0.996221	-0.679415	0.692147	0.543632	1.08172	0.0958059	0.862329	0.492405	0.862329
428	DF0001043_4_MSTB1	0.504215	0.00164451	0.996221	-0.661686	0.990737	2.45031	2.12324	0.543018	1.4201	1.34878	1.4201
320	DF0000618_4_LTR9	0.289939	0.00164451	0.996221	-0.651823	0.615941	1.01358	1.17968	0.0693695	0.656855	0.689397	0.689397
254	DF0000356_4_L1PREC2_5end	0.528035	0.00164451	0.996221	-0.643042	1.01907	2.20282	2.02245	0.581433	1.49557	1.26499	1.49557
180	DF0000228_4_L1M1_orf2	0.497538	0.00164451	0.996221	-0.64091	0.944782	5.36096	0.228018	0.748017	-0.634463	1.03721	1.03721
224	DF0000317_4_L1P2_5end	0.429013	0.00164451	0.996221	-0.630092	0.796696	6.02392	0.27214	0.375517	-0.164694	0.893932	0.893932
149	DF0000171_5_HERV35I	0.496365	0.00164451	0.996221	-0.623987	0.917329	1.32341	1.52938	0.403731	1.27926	0.834924	1.27926
235	DF0000333_4_L1PA14_3end	0.577459	0.00164451	0.996221	-0.609499	1.09406	3.73366	1.64976	0.9534	0.7314	1.44052	1.44052
219	DF0000293_4_L1ME1_3end	0.396956	0.00164451	0.996221	-0.604001	0.713047	1.50589	1.76191	0.0918027	0.868887	0.925068	0.925068
252	DF0000354_4_L1PB_orf2	0.4579	0.00164451	0.996221	-0.601952	0.810918	5.75874	0.239574	0.36909	-0.193508	0.946087	0.946087
151	DF0000173_4_HERV9	0.601351	0.00164451	0.996221	-0.594773	1.13841	3.00114	2.31013	0.68061	1.91135	1.43461	1.91135
222	DF0000315_4_L1P1_5end	0.547924	0.00164451	0.996221	-0.578206	0.962274	5.91089	1.93279	0.499948	1.35199	0.915354	1.35199
173	DF0000205_5_HERVS71	0.577479	0.00164451	0.996221	-0.576257	1.03444	3.51391	3.09286	0.683291	1.22228	1.45685	1.45685
169	DF0000198_4_HERVL	0.494428	0.00164451	0.996221	-0.574285	0.840479	5.03732	1.42606	0.289247	0.879187	1.12356	1.12356
264	DF0000394_4_LTR10C	0.593063	0.00164451	0.996221	-0.561598	1.05089	4.00687	2.04637	0.80936	1.25719	1.39937	1.39937
190	DF0000256_4_L1MA1_3end	0.602997	0.00164451	0.996221	-0.561266	1.07916	4.11328	1.16054	0.95121	-0.0645056	1.37796	1.37796
227	DF0000320_4_L1P3_orf2	0.382058	0.00164451	0.996221	-0.548544	0.627545	7.0343	0.225723	0.0357496	0.157918	0.751876	0.751876
341	DF0000746_5_MER31A	0.393853	0.00164451	0.996221	-0.544999	0.639182	0.897807	1.11525	0.0576476	0.759459	0.638061	0.759459
390	DF0000858_4_MER52D	0.361012	0.00164451	0.996221	-0.532766	0.583254	0.749108	0.859478	0.105542	0.232891	0.574828	0.574828
354	DF0000778_4_L1PA12_5end	0.636307	0.00164451	0.996221	-0.530185	1.12121	3.02514	1.51539	1.07652	-0.389244	1.43771	1.43771
249	DF0000350_4_L1PB4_3end	0.624216	0.00164451	0.996221	-0.519512	1.06048	2.95467	2.32541	0.689115	1.56011	1.42808	1.56011
268	DF0000398_4_LTR10G	0.441137	0.00164451	0.996221	-0.516126	0.670054	0.796616	1.07962	0.0948995	0.803046	0.594702	0.803046
416	DF0001002_4_MLT1A1	0.500852	0.00164451	0.996221	-0.50527	0.750605	1.77697	2.02684	0.0615797	0.788299	1.06523	1.06523
337	DF0000741_4_MER21B	0.598027	0.00164451	0.996221	-0.502619	0.953304	1.4807	1.74879	0.325231	1.49234	0.912172	1.49234
353	DF0000776_5_L1MEc_5end	0.424717	0.00164451	0.996221	-0.494113	0.618985	0.917943	0.823888	0.119428	0.348185	0.646856	0.646856
199	DF0000266_4_L1MA9_3end	0.653217	0.00164451	0.996221	-0.483463	1.07604	3.06751	1.63833	0.87308	0.695422	1.44265	1.44265
365	DF0000801_4_MER4D	0.471332	0.00164451	0.996221	-0.479947	0.666303	1.07738	1.1994	0.169387	0.551501	0.718532	0.718532
334	DF0000737_4_MER20	0.573445	0.00164451	0.996221	-0.465816	0.827402	1.64497	1.65847	0.311162	1.05803	0.997528	1.05803
195	DF0000261_4_L1MA5_3end	0.595064	0.00164451	0.996221	-0.46317	0.871419	2.53253	2.9674	0.151495	1.14597	1.36725	1.36725
375	DF0000815_4_MER50-int	0.658705	0.00164451	0.996221	-0.448076	1.01443	2.13643	2.26071	0.304388	1.75375	1.23613	1.75375
196	DF0000262_4_L1MA5A_3end	0.683143	0.00164451	0.996221	-0.434608	1.06475	3.1601	2.03576	0.699252	1.56813	1.4512	1.56813
397	DF0000877_4_MER5A1	0.569352	0.00164451	0.996221	-0.434185	0.763057	0.940601	1.63939	0.0747324	1.08978	0.65682	1.08978
162	DF0000189_4_HERVK11	0.676162	0.00164451	0.996221	-0.433926	1.03883	3.31608	2.56881	0.69953	1.39957	1.45881	1.45881
157	DF0000184_4_HERVH48	0.712509	0.00164451	0.996221	-0.43207	1.17255	2.71614	2.50231	0.382533	2.36719	1.39721	2.36719
319	DF0000617_4_LTR8B	0.5407	0.00164451	0.996221	-0.42288	0.691257	1.41589	1.35561	0.0760414	0.549714	0.879631	0.879631
225	DF0000318_4_L1P3_5end	0.754152	0.00164451	0.996221	-0.404675	1.29219	4.52178	3.34363	0.282788	3.05673	1.27544	3.05673
372	DF0000811_4_MER51C	0.581466	0.00164451	0.996221	-0.401877	0.729037	1.33509	1.65575	0.0644289	0.99856	0.840532	0.99856
135	DF0000060_4_AluYd8	0.646088	0.00164451	0.996221	-0.393424	0.856753	3.47663	4.88845	0.00988434	1.45109	1.45817	1.45817
322	DF0000625_4_LTR9D	0.519773	0.00164451	0.996221	-0.391329	0.607942	0.784505	0.941418	0.14958	0.327819	0.589607	0.589607
212	DF0000282_4_L1MCa_5end	0.605767	0.00164451	0.996221	-0.385128	0.746191	1.70607	1.68347	0.084342	0.770942	1.02926	1.02926
226	DF0000319_4_L1P3b_5end	0.550035	0.00164451	0.996221	-0.371934	0.622267	0.524137	0.932363	0.075424	0.699009	0.484885	0.699009
265	DF0000395_4_LTR10D	0.601264	0.00164451	0.996221	-0.366872	0.702035	1.4369	1.32248	0.095644	0.566164	0.890062	0.890062
409	DF0000945_4_MER87B	0.665713	0.00164451	0.996221	-0.339997	0.786958	1.15	1.59974	0.0577935	1.18081	0.752344	1.18081
183	DF0000236_4_L1M2_orf2	0.764751	0.00164451	0.996221	-0.319576	1.06793	4.51857	2.25875	0.730198	1.55075	1.27634	1.55075
164	DF0000192_4_HERVK14	0.756574	0.00164451	0.996221	-0.313159	1.01025	2.27652	2.25706	0.297651	1.74354	1.29444	1.74354
237	DF0000336_4_L1PA16_3end	0.782553	0.00164451	0.996221	-0.308995	1.11957	3.47075	2.94126	0.468781	2.0381	1.45834	2.0381
382	DF0000838_4_Tigger2a	0.776052	0.00164451	0.996221	-0.307979	1.08265	3.04429	2.75632	0.558947	1.78532	1.44002	1.78532
345	DF0000760_4_MER41A	0.81209	0.00164451	0.996221	-0.293681	1.23535	3.6378	3.23323	0.429774	2.62241	1.44948	2.62241
398	DF0000882_4_MER61-int	0.802972	0.00164451	0.996221	-0.291141	1.16689	2.50093	2.41239	0.580753	2.14251	1.36062	2.14251
400	DF0000891_4_Tigger1	0.703417	0.00164451	0.996221	-0.287567	0.75534	6.30836	0.159089	0.295915	-0.155282	0.845161	0.845161
139	DF0000073_4_BC200	0.821003	0.00164451	0.996221	-0.281925	1.24605	4.39407	6.88917	1.20617	1.89912	1.31032	1.89912
419	DF0001027_4_MLT2A1	0.788183	0.00164451	0.996221	-0.276533	1.02926	3.68082	2.32783	0.672923	1.33143	1.44584	1.44584
266	DF0000396_4_LTR10E	0.734178	0.00164451	0.996221	-0.275914	0.812532	1.58014	1.85444	0.0538397	1.26658	0.963615	1.26658
414	DF0000977_4_MER85	0.82513	0.00164451	0.996221	-0.256827	1.16237	2.21037	2.79893	0.568678	2.13354	1.26815	2.13354
200	DF0000267_4_L1MB1_3end	0.804786	0.00164451	0.996221	-0.256273	1.03688	2.32604	2.65022	0.280766	1.86947	1.31225	1.86947
153	DF0000175_4_HERVE_a	0.824251	0.00164451	0.996221	-0.252592	1.13739	3.57264	1.78435	1.13337	0.44524	1.45392	1.45392
313	DF0000570_4_LTR6B	0.830243	0.00164451	0.996221	-0.236529	1.10327	3.33982	2.14776	0.975142	0.986737	1.45925	1.45925
429	DF0001044_4_MSTC	0.774586	0.00164451	0.996221	-0.230525	0.804957	2.21565	2.39003	0.0255708	0.976935	1.27034	1.27034
281	DF0000431_4_LTR19A	0.746167	0.00164451	0.996221	-0.230162	0.711042	1.5319	1.45596	0.0726634	0.684984	0.938498	0.938498
423	DF0001032_4_MLT2B4	0.72074	0.00164451	0.996221	-0.225754	0.631532	1.03726	1.14013	0.097523	0.568163	0.700143	0.700143
443	DF0001134_4_MSTB2	0.746912	0.00164451	0.996221	-0.225544	0.698895	1.39066	1.53577	0.0449431	0.931966	0.867276	0.931966
243	DF0000344_4_L1PA7_3end	0.836865	0.00164451	0.996221	-0.2234	1.08497	5.80618	0.148029	1.41804	-1.26863	0.936267	0.936267
368	DF0000806_4_MER4-int	0.867928	0.00164451	0.996221	-0.209328	1.2588	3.89144	2.9281	0.685865	2.48329	1.41937	2.48329
283	DF0000434_4_LTR19-int	0.834658	0.00164451	0.996221	-0.207301	0.993148	2.83794	2.25755	0.559918	1.02222	1.41277	1.41277
211	DF0000280_4_L1MC5_3end	0.7429	0.00164451	0.996221	-0.20162	0.614665	0.892558	1.01542	0.11985	0.501883	0.635777	0.635777
118	DF0000038_4_AluSc8	0.889175	0.00164451	0.996221	-0.194774	1.39775	4.88066	6.56963	0.707283	3.20014	1.16954	3.20014
369	DF0000807_4_MER50	0.83078	0.00164451	0.996221	-0.193973	0.907682	2.12276	1.98663	0.29508	1.35269	1.22997	1.35269
285	DF0000449_4_LTR2	0.855109	0.00164451	0.996221	-0.193631	1.06038	3.63696	2.58305	0.799291	1.16804	1.44954	1.44954
184	DF0000243_4_L1M3f_5end	0.777335	0.00164451	0.996221	-0.188571	0.666815	1.24822	1.20555	0.0903887	0.304358	0.798897	0.798897
393	DF0000865_4_MER57B1	0.84077	0.00164451	0.996221	-0.187373	0.932633	1.24192	1.90141	0.348586	1.39102	0.795892	1.39102
185	DF0000244_4_L1M3_orf2	0.851236	0.00164451	0.996221	-0.186965	0.996929	3.4723	2.92	0.529443	1.13245	1.45829	1.45829
245	DF0000346_4_L1PA8A_3end	0.878541	0.00164451	0.996221	-0.18614	1.21804	3.68298	3.24195	0.612401	2.35485	1.44564	2.35485
457	DF0001317_2_AluYf1	0.857816	0.00164451	0.996221	-0.18597	1.03804	1.74704	3.61278	0.622294	1.53276	1.0502	1.53276
223	DF0000316_4_L1P1_orf2	0.755247	0.00164451	0.996221	-0.183485	0.588604	8.21576	0.277708	0.00488025	0.171052	0.68803	0.68803
111	DF0000017_4_Harlequin	0.857309	0.00164451	0.996221	-0.174972	0.973142	4.48061	1.67981	0.607106	0.879891	1.28691	1.28691
181	DF0000231_4_PABL_A	0.862066	0.00164451	0.996221	-0.174605	1.00495	2.28656	2.21546	0.298773	1.72108	1.29818	1.72108
308	DF0000556_4_LTR5A	0.892556	0.00164451	0.996221	-0.171497	1.26968	4.49546	3.39717	0.674128	2.55003	1.28279	2.55003
454	DF0001293_2_hAT-1_Mam	0.788958	0.00164451	0.996221	-0.168313	0.628822	1.0387	1.29624	0.0752812	0.715552	0.700798	0.715552
451	DF0001240_2_AluYe5	0.87453	0.00164451	0.996221	-0.161653	1.02372	4.11521	3.92978	0.718449	1.29688	1.37755	1.37755
346	DF0000761_4_MER41B	0.854354	0.00164451	0.996221	-0.155173	0.845326	2.7896	3.3442	0.022425	1.375	1.40673	1.40673
213	DF0000285_4_L1MC_orf2	0.893665	0.00164451	0.996221	-0.145975	1.09207	3.47279	2.20778	0.678731	1.7065	1.45828	1.7065
444	DF0001145_2_AluYk3	0.927821	0.00164451	0.996221	-0.123966	1.36848	5.02643	3.98116	1.24493	2.50055	1.12667	2.50055
218	DF0000292_4_L1MD_orf2	0.874024	0.00164451	0.996221	-0.122515	0.772727	1.92683	2.01918	0.0568813	0.987739	1.13733	1.13733
286	DF0000450_4_LTR21A	0.857231	0.00164451	0.996221	-0.113952	0.63342	1.00362	1.09537	0.117537	0.567805	0.684906	0.684906
424	DF0001036_4_MLT2D	0.88394	0.00164451	0.996221	-0.112551	0.77102	0.74834	1.43854	0.152842	1.0361	0.574509	1.0361
210	DF0000279_4_L1MC4a_3end	0.904986	0.00164451	0.996221	-0.110231	0.923478	1.40452	1.71271	0.306475	1.39915	0.874039	1.39915
379	DF0000819_4_THE1C	0.925051	0.00164451	0.996221	-0.104248	1.10817	4.71626	1.19968	1.23699	-0.225111	1.21907	1.21907
177	DF0000217_4_HUERS-P3b	0.92873	0.00164451	0.996221	-0.100136	1.11956	3.34694	2.26442	0.694622	1.81222	1.45934	1.81222
287	DF0000454_4_LTR22A	0.888787	0.00164451	0.996221	-0.0966288	0.690996	1.11187	1.34496	0.120555	0.834397	0.734513	0.834397
421	DF0001030_4_MLT2B2	0.885051	0.00164451	0.996221	-0.0952574	0.658904	0.941968	1.24739	0.0784057	0.789904	0.657423	0.789904
244	DF0000345_4_L1PA8_3end	0.94747	0.00164451	0.996221	-0.0916034	1.39036	4.68146	3.59674	0.966444	2.89978	1.22938	2.89978
407	DF0000937_4_MER83	0.887751	0.00164451	0.996221	-0.0913867	0.647439	1.05666	1.34767	0.0539245	0.784431	0.709007	0.784431
159	DF0000186_5_HERVIP10F	0.935452	0.00164451	0.996221	-0.0907993	1.12115	1.92607	2.13159	0.463037	2.05094	1.13696	2.05094
143	DF0000118_4_ERVL	0.909471	0.00164451	0.996221	-0.0884638	0.778008	1.65262	1.58265	0.209074	0.611065	1.00152	1.00152
426	DF0001041_4_MSTA	0.928864	0.00164451	0.996221	-0.0871221	0.975889	3.46482	4.63703	0.00441174	1.90031	1.45849	1.90031
453	DF0001278_3_HERV9NC	0.935397	0.00164451	0.996221	-0.0862323	1.06386	3.99712	2.75459	0.862385	1.31935	1.40119	1.40119
192	DF0000258_5_L1MA3_3end	0.936119	0.00164451	0.996221	-0.083862	1.04634	3.67398	2.35781	0.592149	1.5975	1.44646	1.5975
198	DF0000265_4_L1MA8_3end	0.939007	0.00164451	0.996221	-0.0787675	1.02939	2.61492	2.01503	0.718828	1.40047	1.38222	1.40047
231	DF0000329_4_L1PA11_3end	0.946853	0.00164451	0.996221	-0.0767218	1.15095	3.59472	2.69972	0.763356	1.88601	1.45255	1.88601
109	DF0000008_4_L1M5_orf2	0.934869	0.00164451	0.996221	-0.0763934	0.93482	2.15653	1.99488	0.447651	1.30013	1.24506	1.30013
312	DF0000565_4_LTR66	0.943073	0.00164451	0.996221	-0.0739323	1.03534	2.0516	2.0911	0.533674	1.6102	1.19703	1.6102
435	DF0001060_4_Ricksha_b	0.914661	0.00164451	0.996221	-0.0734212	0.685149	1.03785	1.49549	0.143975	0.794884	0.70041	0.794884
271	DF0000401_4_LTR12B	0.945313	0.00164451	0.996221	-0.0722266	1.05297	2.2412	1.84252	0.936779	1.21373	1.28072	1.28072
376	DF0000816_5_MER51-int	0.950783	0.00164451	0.996221	-0.0649824	1.0528	2.37532	2.31327	0.337235	1.87956	1.32813	1.87956
217	DF0000290_4_L1MDa_5end	0.941937	0.00164451	0.996221	-0.0639488	0.87799	1.69562	1.62412	0.304167	1.23757	1.02387	1.23757
338	DF0000743_4_MER3	0.939042	0.00164451	0.996221	-0.0623234	0.814955	0.68229	1.2856	0.333858	0.994446	0.547394	0.994446
420	DF0001028_4_MLT2A2	0.959238	0.00164451	0.996221	-0.054629	1.06884	3.92546	2.19774	0.544005	1.74084	1.41385	1.74084
170	DF0000199_5_HERVL18	0.958489	0.00164451	0.996221	-0.0534195	1.02631	1.10039	1.8227	0.371831	1.73481	0.729178	1.73481
355	DF0000781_4_MER41D	0.933992	0.00164451	0.996221	-0.0525571	0.634571	0.938699	1.295	0.0807799	0.72458	0.65598	0.72458
378	DF0000818_4_THE1B	0.963812	0.00164451	0.996221	-0.0524662	1.1564	4.16039	4.96306	0.555809	2.11871	1.36766	2.11871
168	DF0000197_5_HERVKC4	0.957094	0.00164451	0.996221	-0.0510031	0.948011	1.08308	1.6244	0.529281	1.26817	0.721163	1.26817
171	DF0000202_5_HERVL66	0.964343	0.00164451	0.996221	-0.0481004	1.07597	1.59067	2.12212	0.83939	1.47603	0.969118	1.47603
392	DF0000863_4_MER57A1	0.956235	0.00164451	0.996221	-0.041916	0.763788	1.88176	1.94834	0.0510218	0.990358	1.11572	1.11572
242	DF0000343_4_L1PA6_3end	0.966892	0.00164451	0.996221	-0.0413854	0.997075	5.53843	0.25857	0.993738	-0.819641	0.994581	0.994581
175	DF0000214_4_HUERS-P1	0.979191	0.00164451	0.996221	-0.0306347	1.17451	2.3964	2.79257	0.12458	2.63437	1.33434	2.63437
138	DF0000066_4_AluYk4	0.972544	0.00164451	0.996221	-0.0302938	0.880167	2.52656	3.20849	0.183354	0.91384	1.36603	1.36603
335	DF0000739_4_MER21A	0.974327	0.00164451	0.996221	-0.0298959	0.928983	2.09317	1.94688	0.185245	1.54077	1.21643	1.54077
228	DF0000326_4_L1P4_orf2	0.978997	0.00164451	0.996221	-0.027735	1.05353	4.86757	1.21418	1.04632	0.306373	1.17351	1.17351
467	DF0000803_4_MER4D1	0.991858	0.000209192	0.999518	-0.0108824	1.06639	2.74876	2.74556	0.327933	1.94646	1.40152	1.94646
462	DF0000057_4_AluYc	0.992884	0.000209192	0.999518	-0.00703361	0.788672	1.32643	2.59256	0.407636	0.542935	0.836371	0.836371
464	DF0000342_4_L1PA5_3end	0.994634	0.000209192	0.999518	-0.0069735	1.03692	5.88252	1.85336	0.307903	1.84249	0.920916	1.84249
466	DF0000704_4_MER107	0.998404	0.000209192	0.999518	-0.00145592	0.727782	1.68358	1.9456	0.0417031	0.808714	1.01763	1.01763
463	DF0000264_4_L1MA7_3end	0.999174	0.000209192	0.999518	-0.00118041	1.14012	2.66249	2.83384	0.36113	2.2386	1.38964	2.2386
468	DF0001034_4_MLT2C1	0.999518	0.000209192	0.999518	-0.000522911	0.866385	1.04171	1.31414	0.358745	1.1425	0.702171	1.1425
465	DF0000622_4_LTR9A1	0.999378	0.000209192	0.999518	-0.000495384	0.635682	0.999107	1.22735	0.125307	0.682522	0.682875	0.682875
469	DF0000006_4_Helitron1Na_Mam	NA		NA	NA	NA	NA	NA	NA	NA	NA	NA
470	DF0000013_4_ACRO1	NA		NA	NA	NA	NA	NA	NA	NA	NA	NA
471	DF0000014_4_ALRa	NA		NA	NA	NA	NA	NA	NA	NA	NA	NA
472	DF0000018_4_Charlie1	NA		NA	NA	NA	NA	NA	NA	NA	NA	NA
473	DF0000019_4_Charlie2a	NA		NA	NA	NA	NA	NA	NA	NA	NA	NA
474	DF0000020_4_Charlie2b	NA		NA	NA	NA	NA	NA	NA	NA	NA	NA
475	DF0000022_4_Charlie1b	NA		NA	NA	NA	NA	NA	NA	NA	NA	NA
476	DF0000024_5_Charlie4	NA		NA	NA	NA	NA	NA	NA	NA	NA	NA
477	DF0000025_4_Charlie4a	NA		NA	NA	NA	NA	NA	NA	NA	NA	NA
478	DF0000026_4_Charlie4z	NA		NA	NA	NA	NA	NA	NA	NA	NA	NA
479	DF0000027_4_Charlie5	NA		NA	NA	NA	NA	NA	NA	NA	NA	NA
480	DF0000028_4_Tigger16a	NA		NA	NA	NA	NA	NA	NA	NA	NA	NA
481	DF0000039_4_AluSg	NA		NA	NA	NA	NA	NA	NA	NA	NA	NA
482	DF0000047_4_AluSx	NA		NA	NA	NA	NA	NA	NA	NA	NA	NA
483	DF0000067_4_AmnSINE1	NA		NA	NA	NA	NA	NA	NA	NA	NA	NA
484	DF0000068_4_AmnSINE2	NA		NA	NA	NA	NA	NA	NA	NA	NA	NA
485	DF0000069_4_Arthur1	NA		NA	NA	NA	NA	NA	NA	NA	NA	NA
486	DF0000070_4_Arthur1A	NA		NA	NA	NA	NA	NA	NA	NA	NA	NA
487	DF0000071_4_Arthur1B	NA		NA	NA	NA	NA	NA	NA	NA	NA	NA
488	DF0000072_4_Arthur1C	NA		NA	NA	NA	NA	NA	NA	NA	NA	NA
489	DF0000074_4_BLACKJACK	NA		NA	NA	NA	NA	NA	NA	NA	NA	NA
490	DF0000075_4_BSR	NA		NA	NA	NA	NA	NA	NA	NA	NA	NA
491	DF0000076_4_BSRa	NA		NA	NA	NA	NA	NA	NA	NA	NA	NA
492	DF0000077_4_BSRb	NA		NA	NA	NA	NA	NA	NA	NA	NA	NA
493	DF0000078_4_BSRd	NA		NA	NA	NA	NA	NA	NA	NA	NA	NA
494	DF0000079_4_BSRf	NA		NA	NA	NA	NA	NA	NA	NA	NA	NA
495	DF0000080_4_Chap1_Mam	NA		NA	NA	NA	NA	NA	NA	NA	NA	NA
496	DF0000082_4_Charlie10a	NA		NA	NA	NA	NA	NA	NA	NA	NA	NA
497	DF0000083_4_Charlie10b	NA		NA	NA	NA	NA	NA	NA	NA	NA	NA
498	DF0000084_5_Charlie11	NA		NA	NA	NA	NA	NA	NA	NA	NA	NA
499	DF0000086_4_Charlie13a	NA		NA	NA	NA	NA	NA	NA	NA	NA	NA
500	DF0000087_5_Charlie13b	NA		NA	NA	NA	NA	NA	NA	NA	NA	NA
501	DF0000088_4_Charlie14a	NA		NA	NA	NA	NA	NA	NA	NA	NA	NA
502	DF0000089_4_Charlie15a	NA		NA	NA	NA	NA	NA	NA	NA	NA	NA
503	DF0000090_4_Charlie15b	NA		NA	NA	NA	NA	NA	NA	NA	NA	NA
504	DF0000091_4_Charlie16a	NA		NA	NA	NA	NA	NA	NA	NA	NA	NA
505	DF0000092_5_Charlie17	NA		NA	NA	NA	NA	NA	NA	NA	NA	NA
506	DF0000093_4_Charlie17a	NA		NA	NA	NA	NA	NA	NA	NA	NA	NA
507	DF0000095_4_Charlie18a	NA		NA	NA	NA	NA	NA	NA	NA	NA	NA
508	DF0000096_4_Charlie19a	NA		NA	NA	NA	NA	NA	NA	NA	NA	NA
509	DF0000097_4_Charlie20a	NA		NA	NA	NA	NA	NA	NA	NA	NA	NA
510	DF0000098_4_Charlie21a	NA		NA	NA	NA	NA	NA	NA	NA	NA	NA
511	DF0000099_4_Charlie22a	NA		NA	NA	NA	NA	NA	NA	NA	NA	NA
512	DF0000100_4_Charlie23a	NA		NA	NA	NA	NA	NA	NA	NA	NA	NA
513	DF0000101_4_Charlie24	NA		NA	NA	NA	NA	NA	NA	NA	NA	NA
514	DF0000102_4_Charlie25	NA		NA	NA	NA	NA	NA	NA	NA	NA	NA
515	DF0000103_4_Charlie26a	NA		NA	NA	NA	NA	NA	NA	NA	NA	NA
516	DF0000104_4_Charlie29a	NA		NA	NA	NA	NA	NA	NA	NA	NA	NA
517	DF0000106_4_Charlie7a	NA		NA	NA	NA	NA	NA	NA	NA	NA	NA
518	DF0000109_4_Cheshire	NA		NA	NA	NA	NA	NA	NA	NA	NA	NA
519	DF0000110_4_CR1_Mam	NA		NA	NA	NA	NA	NA	NA	NA	NA	NA
520	DF0000111_4_D20S16	NA		NA	NA	NA	NA	NA	NA	NA	NA	NA
521	DF0000113_4_DNA1_Mam	NA		NA	NA	NA	NA	NA	NA	NA	NA	NA
522	DF0000114_5_ERV24B_Prim	NA		NA	NA	NA	NA	NA	NA	NA	NA	NA
523	DF0000115_5_ERV24_Prim	NA		NA	NA	NA	NA	NA	NA	NA	NA	NA
524	DF0000116_4_ERV3-16A3_I	NA		NA	NA	NA	NA	NA	NA	NA	NA	NA
525	DF0000117_4_ERV3-16A3_LTR	NA		NA	NA	NA	NA	NA	NA	NA	NA	NA
526	DF0000119_5_ERVL47	NA		NA	NA	NA	NA	NA	NA	NA	NA	NA
527	DF0000120_4_ERVL-E	NA		NA	NA	NA	NA	NA	NA	NA	NA	NA
528	DF0000121_4_Eulor1	NA		NA	NA	NA	NA	NA	NA	NA	NA	NA
529	DF0000122_4_Eulor10	NA		NA	NA	NA	NA	NA	NA	NA	NA	NA
530	DF0000123_4_Eulor11	NA		NA	NA	NA	NA	NA	NA	NA	NA	NA
531	DF0000124_4_Eulor12	NA		NA	NA	NA	NA	NA	NA	NA	NA	NA
532	DF0000125_4_Eulor2A	NA		NA	NA	NA	NA	NA	NA	NA	NA	NA
533	DF0000126_5_Eulor2B	NA		NA	NA	NA	NA	NA	NA	NA	NA	NA
534	DF0000127_4_Eulor2C	NA		NA	NA	NA	NA	NA	NA	NA	NA	NA
535	DF0000128_4_Eulor3	NA		NA	NA	NA	NA	NA	NA	NA	NA	NA
536	DF0000129_5_Eulor4	NA		NA	NA	NA	NA	NA	NA	NA	NA	NA
537	DF0000130_4_Eulor5A	NA		NA	NA	NA	NA	NA	NA	NA	NA	NA
538	DF0000131_4_Eulor5B	NA		NA	NA	NA	NA	NA	NA	NA	NA	NA
539	DF0000132_4_Eulor6A	NA		NA	NA	NA	NA	NA	NA	NA	NA	NA
540	DF0000133_4_Eulor6B	NA		NA	NA	NA	NA	NA	NA	NA	NA	NA
541	DF0000134_4_Eulor6C	NA		NA	NA	NA	NA	NA	NA	NA	NA	NA
542	DF0000135_4_Eulor6D	NA		NA	NA	NA	NA	NA	NA	NA	NA	NA
543	DF0000136_5_Eulor6E	NA		NA	NA	NA	NA	NA	NA	NA	NA	NA
544	DF0000137_4_Eulor7	NA		NA	NA	NA	NA	NA	NA	NA	NA	NA
545	DF0000138_4_Eulor8	NA		NA	NA	NA	NA	NA	NA	NA	NA	NA
546	DF0000139_4_Eulor9A	NA		NA	NA	NA	NA	NA	NA	NA	NA	NA
547	DF0000140_4_Eulor9B	NA		NA	NA	NA	NA	NA	NA	NA	NA	NA
548	DF0000141_4_Eulor9C	NA		NA	NA	NA	NA	NA	NA	NA	NA	NA
549	DF0000142_4_FAM	NA		NA	NA	NA	NA	NA	NA	NA	NA	NA
550	DF0000143_4_FLAM_A	NA		NA	NA	NA	NA	NA	NA	NA	NA	NA
551	DF0000146_4_FordPrefect_a	NA		NA	NA	NA	NA	NA	NA	NA	NA	NA
552	DF0000148_4_GSAT	NA		NA	NA	NA	NA	NA	NA	NA	NA	NA
553	DF0000150_4_GSATII	NA		NA	NA	NA	NA	NA	NA	NA	NA	NA
554	DF0000152_4_GSATX	NA		NA	NA	NA	NA	NA	NA	NA	NA	NA
555	DF0000154_4_HAL1	NA		NA	NA	NA	NA	NA	NA	NA	NA	NA
556	DF0000155_4_HAL1b	NA		NA	NA	NA	NA	NA	NA	NA	NA	NA
557	DF0000158_4_Helitron1Nb_Mam	NA		NA	NA	NA	NA	NA	NA	NA	NA	NA
558	DF0000159_4_Helitron2Na_Mam	NA		NA	NA	NA	NA	NA	NA	NA	NA	NA
559	DF0000160_4_Helitron3Na_Mam	NA		NA	NA	NA	NA	NA	NA	NA	NA	NA
560	DF0000162_5_HERV16	NA		NA	NA	NA	NA	NA	NA	NA	NA	NA
561	DF0000165_4_HERV1_LTRb	NA		NA	NA	NA	NA	NA	NA	NA	NA	NA
562	DF0000166_4_HERV1_LTRc	NA		NA	NA	NA	NA	NA	NA	NA	NA	NA
563	DF0000167_4_HERV1_LTRd	NA		NA	NA	NA	NA	NA	NA	NA	NA	NA
564	DF0000168_4_HERV1_LTRe	NA		NA	NA	NA	NA	NA	NA	NA	NA	NA
565	DF0000177_4_HERV-Fc1_LTR1	NA		NA	NA	NA	NA	NA	NA	NA	NA	NA
566	DF0000178_4_HERV-Fc1_LTR3	NA		NA	NA	NA	NA	NA	NA	NA	NA	NA
567	DF0000180_5_HERV-Fc2_LTR	NA		NA	NA	NA	NA	NA	NA	NA	NA	NA
568	DF0000190_5_HERVK11D	NA		NA	NA	NA	NA	NA	NA	NA	NA	NA
569	DF0000193_5_HERVK14C	NA		NA	NA	NA	NA	NA	NA	NA	NA	NA
570	DF0000200_5_HERVL32	NA		NA	NA	NA	NA	NA	NA	NA	NA	NA
571	DF0000201_5_HERVL40	NA		NA	NA	NA	NA	NA	NA	NA	NA	NA
572	DF0000203_5_HERVL74	NA		NA	NA	NA	NA	NA	NA	NA	NA	NA
573	DF0000206_4_HSAT4	NA		NA	NA	NA	NA	NA	NA	NA	NA	NA
574	DF0000207_4_HSAT5	NA		NA	NA	NA	NA	NA	NA	NA	NA	NA
575	DF0000209_4_HSAT6	NA		NA	NA	NA	NA	NA	NA	NA	NA	NA
576	DF0000210_4_HSATI	NA		NA	NA	NA	NA	NA	NA	NA	NA	NA
577	DF0000211_4_HSATII	NA		NA	NA	NA	NA	NA	NA	NA	NA	NA
578	DF0000218_4_Kanga1	NA		NA	NA	NA	NA	NA	NA	NA	NA	NA
579	DF0000219_4_Kanga11a	NA		NA	NA	NA	NA	NA	NA	NA	NA	NA
580	DF0000220_4_Kanga1a	NA		NA	NA	NA	NA	NA	NA	NA	NA	NA
581	DF0000221_4_Kanga1b	NA		NA	NA	NA	NA	NA	NA	NA	NA	NA
582	DF0000223_4_Kanga1d	NA		NA	NA	NA	NA	NA	NA	NA	NA	NA
583	DF0000224_4_Kanga2_a	NA		NA	NA	NA	NA	NA	NA	NA	NA	NA
584	DF0000230_4_L1M2a1_5end	NA		NA	NA	NA	NA	NA	NA	NA	NA	NA
585	DF0000232_4_L1M2a_5end	NA		NA	NA	NA	NA	NA	NA	NA	NA	NA
586	DF0000233_4_L1M2b_5end	NA		NA	NA	NA	NA	NA	NA	NA	NA	NA
587	DF0000237_4_L1M3a_5end	NA		NA	NA	NA	NA	NA	NA	NA	NA	NA
588	DF0000238_4_L1M3b_5end	NA		NA	NA	NA	NA	NA	NA	NA	NA	NA
589	DF0000239_4_L1M3c_5end	NA		NA	NA	NA	NA	NA	NA	NA	NA	NA
590	DF0000240_4_L1M3d_5end	NA		NA	NA	NA	NA	NA	NA	NA	NA	NA
591	DF0000241_4_L1M3de_5end	NA		NA	NA	NA	NA	NA	NA	NA	NA	NA
592	DF0000242_4_L1M3e_5end	NA		NA	NA	NA	NA	NA	NA	NA	NA	NA
593	DF0000246_4_L1M4a1_5end	NA		NA	NA	NA	NA	NA	NA	NA	NA	NA
594	DF0000247_4_L1M4a2_5end	NA		NA	NA	NA	NA	NA	NA	NA	NA	NA
595	DF0000251_4_L1M6_5end	NA		NA	NA	NA	NA	NA	NA	NA	NA	NA
596	DF0000252_5_L1M6B_5end	NA		NA	NA	NA	NA	NA	NA	NA	NA	NA
597	DF0000253_4_L1M7_5end	NA		NA	NA	NA	NA	NA	NA	NA	NA	NA
598	DF0000254_4_L1M8_5end	NA		NA	NA	NA	NA	NA	NA	NA	NA	NA
599	DF0000278_4_L1MC4_5end	NA		NA	NA	NA	NA	NA	NA	NA	NA	NA
600	DF0000281_4_L1MC5a_3end	NA		NA	NA	NA	NA	NA	NA	NA	NA	NA
601	DF0000283_4_L1MCb_5end	NA		NA	NA	NA	NA	NA	NA	NA	NA	NA
602	DF0000284_4_L1MCc_5end	NA		NA	NA	NA	NA	NA	NA	NA	NA	NA
603	DF0000288_4_L1MD2_5end	NA		NA	NA	NA	NA	NA	NA	NA	NA	NA
604	DF0000291_4_L1MDb_5end	NA		NA	NA	NA	NA	NA	NA	NA	NA	NA
605	DF0000295_4_L1ME2z_3end	NA		NA	NA	NA	NA	NA	NA	NA	NA	NA
606	DF0000296_4_L1ME3_3end	NA		NA	NA	NA	NA	NA	NA	NA	NA	NA
607	DF0000297_4_L1ME3A_3end	NA		NA	NA	NA	NA	NA	NA	NA	NA	NA
608	DF0000298_4_L1ME3B_3end	NA		NA	NA	NA	NA	NA	NA	NA	NA	NA
609	DF0000299_4_L1ME3C_3end	NA		NA	NA	NA	NA	NA	NA	NA	NA	NA
610	DF0000301_4_L1ME3F_3end	NA		NA	NA	NA	NA	NA	NA	NA	NA	NA
611	DF0000302_4_L1ME3G_3end	NA		NA	NA	NA	NA	NA	NA	NA	NA	NA
612	DF0000303_4_L1ME4a_3end	NA		NA	NA	NA	NA	NA	NA	NA	NA	NA
613	DF0000304_4_L1ME4b_3end	NA		NA	NA	NA	NA	NA	NA	NA	NA	NA
614	DF0000305_4_L1ME4c_3end	NA		NA	NA	NA	NA	NA	NA	NA	NA	NA
615	DF0000306_4_L1ME5_3end	NA		NA	NA	NA	NA	NA	NA	NA	NA	NA
616	DF0000307_4_L1MEa_5end	NA		NA	NA	NA	NA	NA	NA	NA	NA	NA
617	DF0000308_4_L1MEf_5end	NA		NA	NA	NA	NA	NA	NA	NA	NA	NA
618	DF0000309_4_L1MEg1_5end	NA		NA	NA	NA	NA	NA	NA	NA	NA	NA
619	DF0000310_4_L1MEg2_5end	NA		NA	NA	NA	NA	NA	NA	NA	NA	NA
620	DF0000311_4_L1MEg_5end	NA		NA	NA	NA	NA	NA	NA	NA	NA	NA
621	DF0000312_4_L1MEh_5end	NA		NA	NA	NA	NA	NA	NA	NA	NA	NA
622	DF0000313_4_L1MEi_5end	NA		NA	NA	NA	NA	NA	NA	NA	NA	NA
623	DF0000314_4_L1MEj_5end	NA		NA	NA	NA	NA	NA	NA	NA	NA	NA
624	DF0000321_4_L1P4a_5end	NA		NA	NA	NA	NA	NA	NA	NA	NA	NA
625	DF0000322_4_L1P4b_5end	NA		NA	NA	NA	NA	NA	NA	NA	NA	NA
626	DF0000323_5_L1P4c_5end	NA		NA	NA	NA	NA	NA	NA	NA	NA	NA
627	DF0000324_4_L1P4d_5end	NA		NA	NA	NA	NA	NA	NA	NA	NA	NA
628	DF0000325_4_L1P4e_5end	NA		NA	NA	NA	NA	NA	NA	NA	NA	NA
629	DF0000338_4_L1PA17_5end	NA		NA	NA	NA	NA	NA	NA	NA	NA	NA
630	DF0000360_4_L2b_3end	NA		NA	NA	NA	NA	NA	NA	NA	NA	NA
631	DF0000361_4_L2c_3end	NA		NA	NA	NA	NA	NA	NA	NA	NA	NA
632	DF0000362_4_L3	NA		NA	NA	NA	NA	NA	NA	NA	NA	NA
633	DF0000363_4_L3b_3end	NA		NA	NA	NA	NA	NA	NA	NA	NA	NA
634	DF0000364_5_L4_A_Mam	NA		NA	NA	NA	NA	NA	NA	NA	NA	NA
635	DF0000365_4_L4_B_Mam	NA		NA	NA	NA	NA	NA	NA	NA	NA	NA
636	DF0000366_4_L4_C_Mam	NA		NA	NA	NA	NA	NA	NA	NA	NA	NA
637	DF0000367_5_L5	NA		NA	NA	NA	NA	NA	NA	NA	NA	NA
638	DF0000369_4_Looper	NA		NA	NA	NA	NA	NA	NA	NA	NA	NA
639	DF0000373_4_LSAU	NA		NA	NA	NA	NA	NA	NA	NA	NA	NA
640	DF0000374_4_LTR06	NA		NA	NA	NA	NA	NA	NA	NA	NA	NA
641	DF0000376_4_LTR101_Mam	NA		NA	NA	NA	NA	NA	NA	NA	NA	NA
642	DF0000377_4_LTR102_Mam	NA		NA	NA	NA	NA	NA	NA	NA	NA	NA
643	DF0000378_4_LTR103b_Mam	NA		NA	NA	NA	NA	NA	NA	NA	NA	NA
644	DF0000379_4_LTR103_Mam	NA		NA	NA	NA	NA	NA	NA	NA	NA	NA
645	DF0000380_4_LTR104_Mam	NA		NA	NA	NA	NA	NA	NA	NA	NA	NA
646	DF0000381_4_LTR105_Mam	NA		NA	NA	NA	NA	NA	NA	NA	NA	NA
647	DF0000382_4_LTR106_Mam	NA		NA	NA	NA	NA	NA	NA	NA	NA	NA
648	DF0000383_4_LTR107_Mam	NA		NA	NA	NA	NA	NA	NA	NA	NA	NA
649	DF0000384_4_LTR108a_Mam	NA		NA	NA	NA	NA	NA	NA	NA	NA	NA
650	DF0000385_4_LTR108b_Mam	NA		NA	NA	NA	NA	NA	NA	NA	NA	NA
651	DF0000386_4_LTR108c_Mam	NA		NA	NA	NA	NA	NA	NA	NA	NA	NA
652	DF0000387_4_LTR108d_Mam	NA		NA	NA	NA	NA	NA	NA	NA	NA	NA
653	DF0000388_4_LTR108e_Mam	NA		NA	NA	NA	NA	NA	NA	NA	NA	NA
654	DF0000389_5_LTR109A2	NA		NA	NA	NA	NA	NA	NA	NA	NA	NA
655	DF0000391_4_LTR10B	NA		NA	NA	NA	NA	NA	NA	NA	NA	NA
656	DF0000392_4_LTR10B1	NA		NA	NA	NA	NA	NA	NA	NA	NA	NA
657	DF0000393_4_LTR10B2	NA		NA	NA	NA	NA	NA	NA	NA	NA	NA
658	DF0000414_4_LTR16	NA		NA	NA	NA	NA	NA	NA	NA	NA	NA
659	DF0000415_4_LTR16A	NA		NA	NA	NA	NA	NA	NA	NA	NA	NA
660	DF0000416_4_LTR16A1	NA		NA	NA	NA	NA	NA	NA	NA	NA	NA
661	DF0000417_4_LTR16A2	NA		NA	NA	NA	NA	NA	NA	NA	NA	NA
662	DF0000418_4_LTR16B	NA		NA	NA	NA	NA	NA	NA	NA	NA	NA
663	DF0000419_4_LTR16B1	NA		NA	NA	NA	NA	NA	NA	NA	NA	NA
664	DF0000420_4_LTR16B2	NA		NA	NA	NA	NA	NA	NA	NA	NA	NA
665	DF0000421_4_LTR16C	NA		NA	NA	NA	NA	NA	NA	NA	NA	NA
666	DF0000422_4_LTR16D	NA		NA	NA	NA	NA	NA	NA	NA	NA	NA
667	DF0000423_4_LTR16D1	NA		NA	NA	NA	NA	NA	NA	NA	NA	NA
668	DF0000424_4_LTR16D2	NA		NA	NA	NA	NA	NA	NA	NA	NA	NA
669	DF0000425_4_LTR16E1	NA		NA	NA	NA	NA	NA	NA	NA	NA	NA
670	DF0000426_4_LTR16E2	NA		NA	NA	NA	NA	NA	NA	NA	NA	NA
671	DF0000428_4_LTR18A	NA		NA	NA	NA	NA	NA	NA	NA	NA	NA
672	DF0000430_4_LTR18C	NA		NA	NA	NA	NA	NA	NA	NA	NA	NA
673	DF0000433_4_LTR19C	NA		NA	NA	NA	NA	NA	NA	NA	NA	NA
674	DF0000437_4_LTR1B	NA		NA	NA	NA	NA	NA	NA	NA	NA	NA
675	DF0000438_4_LTR1B0	NA		NA	NA	NA	NA	NA	NA	NA	NA	NA
676	DF0000440_4_LTR1C	NA		NA	NA	NA	NA	NA	NA	NA	NA	NA
677	DF0000441_4_LTR1C1	NA		NA	NA	NA	NA	NA	NA	NA	NA	NA
678	DF0000442_4_LTR1C3	NA		NA	NA	NA	NA	NA	NA	NA	NA	NA
679	DF0000444_4_LTR1D1	NA		NA	NA	NA	NA	NA	NA	NA	NA	NA
680	DF0000445_4_LTR1E	NA		NA	NA	NA	NA	NA	NA	NA	NA	NA
681	DF0000446_4_LTR1F	NA		NA	NA	NA	NA	NA	NA	NA	NA	NA
682	DF0000448_4_LTR1F2	NA		NA	NA	NA	NA	NA	NA	NA	NA	NA
683	DF0000451_4_LTR21B	NA		NA	NA	NA	NA	NA	NA	NA	NA	NA
684	DF0000452_4_LTR21C	NA		NA	NA	NA	NA	NA	NA	NA	NA	NA
685	DF0000453_4_LTR22	NA		NA	NA	NA	NA	NA	NA	NA	NA	NA
686	DF0000455_4_LTR22B	NA		NA	NA	NA	NA	NA	NA	NA	NA	NA
687	DF0000456_4_LTR22B1	NA		NA	NA	NA	NA	NA	NA	NA	NA	NA
688	DF0000458_5_LTR22C	NA		NA	NA	NA	NA	NA	NA	NA	NA	NA
689	DF0000459_4_LTR22C0	NA		NA	NA	NA	NA	NA	NA	NA	NA	NA
690	DF0000463_4_LTR23-int	NA		NA	NA	NA	NA	NA	NA	NA	NA	NA
691	DF0000465_4_LTR24B	NA		NA	NA	NA	NA	NA	NA	NA	NA	NA
692	DF0000466_4_LTR24C	NA		NA	NA	NA	NA	NA	NA	NA	NA	NA
693	DF0000469_4_LTR26	NA		NA	NA	NA	NA	NA	NA	NA	NA	NA
694	DF0000470_4_LTR26B	NA		NA	NA	NA	NA	NA	NA	NA	NA	NA
695	DF0000471_4_LTR26C	NA		NA	NA	NA	NA	NA	NA	NA	NA	NA
696	DF0000473_4_LTR26E	NA		NA	NA	NA	NA	NA	NA	NA	NA	NA
697	DF0000475_4_LTR2752	NA		NA	NA	NA	NA	NA	NA	NA	NA	NA
698	DF0000476_4_LTR27B	NA		NA	NA	NA	NA	NA	NA	NA	NA	NA
699	DF0000477_4_LTR27C	NA		NA	NA	NA	NA	NA	NA	NA	NA	NA
700	DF0000478_4_LTR27D	NA		NA	NA	NA	NA	NA	NA	NA	NA	NA
701	DF0000479_4_LTR27E	NA		NA	NA	NA	NA	NA	NA	NA	NA	NA
702	DF0000480_4_LTR28	NA		NA	NA	NA	NA	NA	NA	NA	NA	NA
703	DF0000481_4_LTR28B	NA		NA	NA	NA	NA	NA	NA	NA	NA	NA
704	DF0000483_4_LTR29	NA		NA	NA	NA	NA	NA	NA	NA	NA	NA
705	DF0000487_4_LTR31	NA		NA	NA	NA	NA	NA	NA	NA	NA	NA
706	DF0000489_4_LTR33	NA		NA	NA	NA	NA	NA	NA	NA	NA	NA
707	DF0000490_4_LTR33A	NA		NA	NA	NA	NA	NA	NA	NA	NA	NA
708	DF0000491_4_LTR33A_v	NA		NA	NA	NA	NA	NA	NA	NA	NA	NA
709	DF0000492_4_LTR33B	NA		NA	NA	NA	NA	NA	NA	NA	NA	NA
710	DF0000493_4_LTR33C	NA		NA	NA	NA	NA	NA	NA	NA	NA	NA
711	DF0000494_4_LTR34	NA		NA	NA	NA	NA	NA	NA	NA	NA	NA
712	DF0000497_5_LTR35B	NA		NA	NA	NA	NA	NA	NA	NA	NA	NA
713	DF0000498_4_LTR36	NA		NA	NA	NA	NA	NA	NA	NA	NA	NA
714	DF0000499_4_LTR37A	NA		NA	NA	NA	NA	NA	NA	NA	NA	NA
715	DF0000500_4_LTR37B	NA		NA	NA	NA	NA	NA	NA	NA	NA	NA
716	DF0000501_5_LTR37-int	NA		NA	NA	NA	NA	NA	NA	NA	NA	NA
717	DF0000502_4_LTR38	NA		NA	NA	NA	NA	NA	NA	NA	NA	NA
718	DF0000503_4_LTR38A1	NA		NA	NA	NA	NA	NA	NA	NA	NA	NA
719	DF0000504_4_LTR38B	NA		NA	NA	NA	NA	NA	NA	NA	NA	NA
720	DF0000505_4_LTR38C	NA		NA	NA	NA	NA	NA	NA	NA	NA	NA
721	DF0000506_4_LTR38-int	NA		NA	NA	NA	NA	NA	NA	NA	NA	NA
722	DF0000508_5_LTR39-int	NA		NA	NA	NA	NA	NA	NA	NA	NA	NA
723	DF0000513_4_LTR40a	NA		NA	NA	NA	NA	NA	NA	NA	NA	NA
724	DF0000514_4_LTR40A1	NA		NA	NA	NA	NA	NA	NA	NA	NA	NA
725	DF0000515_4_LTR40b	NA		NA	NA	NA	NA	NA	NA	NA	NA	NA
726	DF0000516_4_LTR40c	NA		NA	NA	NA	NA	NA	NA	NA	NA	NA
727	DF0000517_4_LTR41	NA		NA	NA	NA	NA	NA	NA	NA	NA	NA
728	DF0000518_4_LTR41B	NA		NA	NA	NA	NA	NA	NA	NA	NA	NA
729	DF0000519_4_LTR41C	NA		NA	NA	NA	NA	NA	NA	NA	NA	NA
730	DF0000520_4_LTR42	NA		NA	NA	NA	NA	NA	NA	NA	NA	NA
731	DF0000522_4_LTR43B	NA		NA	NA	NA	NA	NA	NA	NA	NA	NA
732	DF0000523_5_LTR43-int	NA		NA	NA	NA	NA	NA	NA	NA	NA	NA
733	DF0000524_4_LTR44	NA		NA	NA	NA	NA	NA	NA	NA	NA	NA
734	DF0000525_4_LTR45	NA		NA	NA	NA	NA	NA	NA	NA	NA	NA
735	DF0000526_4_LTR45B	NA		NA	NA	NA	NA	NA	NA	NA	NA	NA
736	DF0000527_4_LTR45C	NA		NA	NA	NA	NA	NA	NA	NA	NA	NA
737	DF0000528_4_LTR46	NA		NA	NA	NA	NA	NA	NA	NA	NA	NA
738	DF0000530_4_LTR47A	NA		NA	NA	NA	NA	NA	NA	NA	NA	NA
739	DF0000532_4_LTR47B	NA		NA	NA	NA	NA	NA	NA	NA	NA	NA
740	DF0000533_4_LTR47B2	NA		NA	NA	NA	NA	NA	NA	NA	NA	NA
741	DF0000534_4_LTR47B3	NA		NA	NA	NA	NA	NA	NA	NA	NA	NA
742	DF0000535_4_LTR47B4	NA		NA	NA	NA	NA	NA	NA	NA	NA	NA
743	DF0000536_4_LTR48	NA		NA	NA	NA	NA	NA	NA	NA	NA	NA
744	DF0000537_4_LTR48B	NA		NA	NA	NA	NA	NA	NA	NA	NA	NA
745	DF0000541_4_LTR50	NA		NA	NA	NA	NA	NA	NA	NA	NA	NA
746	DF0000542_4_LTR51	NA		NA	NA	NA	NA	NA	NA	NA	NA	NA
747	DF0000543_4_LTR52	NA		NA	NA	NA	NA	NA	NA	NA	NA	NA
748	DF0000544_5_LTR52-int	NA		NA	NA	NA	NA	NA	NA	NA	NA	NA
749	DF0000545_4_LTR53	NA		NA	NA	NA	NA	NA	NA	NA	NA	NA
750	DF0000546_4_LTR53B	NA		NA	NA	NA	NA	NA	NA	NA	NA	NA
751	DF0000547_5_LTR53-int	NA		NA	NA	NA	NA	NA	NA	NA	NA	NA
752	DF0000549_4_LTR54B	NA		NA	NA	NA	NA	NA	NA	NA	NA	NA
753	DF0000550_4_LTR55	NA		NA	NA	NA	NA	NA	NA	NA	NA	NA
754	DF0000552_4_LTR57	NA		NA	NA	NA	NA	NA	NA	NA	NA	NA
755	DF0000554_4_LTR58	NA		NA	NA	NA	NA	NA	NA	NA	NA	NA
756	DF0000555_4_LTR59	NA		NA	NA	NA	NA	NA	NA	NA	NA	NA
757	DF0000559_5_LTR60	NA		NA	NA	NA	NA	NA	NA	NA	NA	NA
758	DF0000560_4_LTR60B	NA		NA	NA	NA	NA	NA	NA	NA	NA	NA
759	DF0000562_4_LTR62	NA		NA	NA	NA	NA	NA	NA	NA	NA	NA
760	DF0000563_4_LTR64	NA		NA	NA	NA	NA	NA	NA	NA	NA	NA
761	DF0000564_4_LTR65	NA		NA	NA	NA	NA	NA	NA	NA	NA	NA
762	DF0000566_4_LTR67B	NA		NA	NA	NA	NA	NA	NA	NA	NA	NA
763	DF0000567_4_LTR68	NA		NA	NA	NA	NA	NA	NA	NA	NA	NA
764	DF0000568_4_LTR69	NA		NA	NA	NA	NA	NA	NA	NA	NA	NA
765	DF0000573_4_LTR71A	NA		NA	NA	NA	NA	NA	NA	NA	NA	NA
766	DF0000575_4_LTR72	NA		NA	NA	NA	NA	NA	NA	NA	NA	NA
767	DF0000577_4_LTR73	NA		NA	NA	NA	NA	NA	NA	NA	NA	NA
768	DF0000578_4_LTR75	NA		NA	NA	NA	NA	NA	NA	NA	NA	NA
769	DF0000579_4_LTR75_1	NA		NA	NA	NA	NA	NA	NA	NA	NA	NA
770	DF0000580_4_LTR75B	NA		NA	NA	NA	NA	NA	NA	NA	NA	NA
771	DF0000582_4_LTR77	NA		NA	NA	NA	NA	NA	NA	NA	NA	NA
772	DF0000583_4_LTR78	NA		NA	NA	NA	NA	NA	NA	NA	NA	NA
773	DF0000584_4_LTR78B	NA		NA	NA	NA	NA	NA	NA	NA	NA	NA
774	DF0000585_4_LTR79	NA		NA	NA	NA	NA	NA	NA	NA	NA	NA
775	DF0000591_4_LTR80A	NA		NA	NA	NA	NA	NA	NA	NA	NA	NA
776	DF0000592_4_LTR80B	NA		NA	NA	NA	NA	NA	NA	NA	NA	NA
777	DF0000593_4_LTR81	NA		NA	NA	NA	NA	NA	NA	NA	NA	NA
778	DF0000594_4_LTR81A	NA		NA	NA	NA	NA	NA	NA	NA	NA	NA
779	DF0000595_4_LTR81AB	NA		NA	NA	NA	NA	NA	NA	NA	NA	NA
780	DF0000596_4_LTR81B	NA		NA	NA	NA	NA	NA	NA	NA	NA	NA
781	DF0000597_4_LTR81C	NA		NA	NA	NA	NA	NA	NA	NA	NA	NA
782	DF0000598_4_LTR82A	NA		NA	NA	NA	NA	NA	NA	NA	NA	NA
783	DF0000599_4_LTR82B	NA		NA	NA	NA	NA	NA	NA	NA	NA	NA
784	DF0000600_4_LTR83	NA		NA	NA	NA	NA	NA	NA	NA	NA	NA
785	DF0000601_4_LTR84a	NA		NA	NA	NA	NA	NA	NA	NA	NA	NA
786	DF0000602_4_LTR84b	NA		NA	NA	NA	NA	NA	NA	NA	NA	NA
787	DF0000603_4_LTR85a	NA		NA	NA	NA	NA	NA	NA	NA	NA	NA
788	DF0000604_4_LTR85b	NA		NA	NA	NA	NA	NA	NA	NA	NA	NA
789	DF0000605_4_LTR85c	NA		NA	NA	NA	NA	NA	NA	NA	NA	NA
790	DF0000606_4_LTR86A1	NA		NA	NA	NA	NA	NA	NA	NA	NA	NA
791	DF0000607_4_LTR86A2	NA		NA	NA	NA	NA	NA	NA	NA	NA	NA
792	DF0000608_4_LTR86B1	NA		NA	NA	NA	NA	NA	NA	NA	NA	NA
793	DF0000609_4_LTR86B2	NA		NA	NA	NA	NA	NA	NA	NA	NA	NA
794	DF0000610_4_LTR86C	NA		NA	NA	NA	NA	NA	NA	NA	NA	NA
795	DF0000611_4_LTR87	NA		NA	NA	NA	NA	NA	NA	NA	NA	NA
796	DF0000612_4_LTR88a	NA		NA	NA	NA	NA	NA	NA	NA	NA	NA
797	DF0000613_4_LTR88b	NA		NA	NA	NA	NA	NA	NA	NA	NA	NA
798	DF0000614_5_LTR88c	NA		NA	NA	NA	NA	NA	NA	NA	NA	NA
799	DF0000615_4_LTR89	NA		NA	NA	NA	NA	NA	NA	NA	NA	NA
800	DF0000619_5_LTR90A	NA		NA	NA	NA	NA	NA	NA	NA	NA	NA
801	DF0000620_5_LTR90B	NA		NA	NA	NA	NA	NA	NA	NA	NA	NA
802	DF0000621_4_LTR91	NA		NA	NA	NA	NA	NA	NA	NA	NA	NA
803	DF0000624_4_LTR9C	NA		NA	NA	NA	NA	NA	NA	NA	NA	NA
804	DF0000627_4_Charlie7	NA		NA	NA	NA	NA	NA	NA	NA	NA	NA
805	DF0000633_4_HY5	NA		NA	NA	NA	NA	NA	NA	NA	NA	NA
806	DF0000635_4_L1ME3Cz_3end	NA		NA	NA	NA	NA	NA	NA	NA	NA	NA
807	DF0000636_4_tRNA-Ala-GCA	NA		NA	NA	NA	NA	NA	NA	NA	NA	NA
808	DF0000637_4_tRNA-Ala-GCG	NA		NA	NA	NA	NA	NA	NA	NA	NA	NA
809	DF0000638_4_tRNA-Ala-GCY_v	NA		NA	NA	NA	NA	NA	NA	NA	NA	NA
810	DF0000639_4_tRNA-Arg-AGA	NA		NA	NA	NA	NA	NA	NA	NA	NA	NA
811	DF0000640_4_tRNA-Arg-AGG	NA		NA	NA	NA	NA	NA	NA	NA	NA	NA
812	DF0000641_4_tRNA-Arg-CGA	NA		NA	NA	NA	NA	NA	NA	NA	NA	NA
813	DF0000643_4_tRNA-Arg-CGY	NA		NA	NA	NA	NA	NA	NA	NA	NA	NA
814	DF0000645_4_tRNA-Gln-CAA_v	NA		NA	NA	NA	NA	NA	NA	NA	NA	NA
815	DF0000646_4_tRNA-Glu-GAA	NA		NA	NA	NA	NA	NA	NA	NA	NA	NA
816	DF0000647_4_tRNA-Glu-GAG	NA		NA	NA	NA	NA	NA	NA	NA	NA	NA
817	DF0000648_4_tRNA-Gly-GGG	NA		NA	NA	NA	NA	NA	NA	NA	NA	NA
818	DF0000649_4_tRNA-Gly-GGY	NA		NA	NA	NA	NA	NA	NA	NA	NA	NA
819	DF0000650_4_tRNA-His-CAY	NA		NA	NA	NA	NA	NA	NA	NA	NA	NA
820	DF0000651_4_tRNA-Ile-ATC	NA		NA	NA	NA	NA	NA	NA	NA	NA	NA
821	DF0000652_4_tRNA-Leu-CTA	NA		NA	NA	NA	NA	NA	NA	NA	NA	NA
822	DF0000653_4_tRNA-Leu-CTY	NA		NA	NA	NA	NA	NA	NA	NA	NA	NA
823	DF0000654_4_tRNA-Leu-TTA	NA		NA	NA	NA	NA	NA	NA	NA	NA	NA
824	DF0000655_4_tRNA-Leu-TTG	NA		NA	NA	NA	NA	NA	NA	NA	NA	NA
825	DF0000656_4_tRNA-Met	NA		NA	NA	NA	NA	NA	NA	NA	NA	NA
826	DF0000657_4_tRNA-Met_v	NA		NA	NA	NA	NA	NA	NA	NA	NA	NA
827	DF0000658_4_tRNA-Pro-CCG	NA		NA	NA	NA	NA	NA	NA	NA	NA	NA
828	DF0000659_4_tRNA-Ser-AGY	NA		NA	NA	NA	NA	NA	NA	NA	NA	NA
829	DF0000661_4_tRNA-Ser-TCG	NA		NA	NA	NA	NA	NA	NA	NA	NA	NA
830	DF0000662_4_tRNA-Thr-ACA	NA		NA	NA	NA	NA	NA	NA	NA	NA	NA
831	DF0000663_4_tRNA-Thr-ACG	NA		NA	NA	NA	NA	NA	NA	NA	NA	NA
832	DF0000665_4_tRNA-Trp-TGG	NA		NA	NA	NA	NA	NA	NA	NA	NA	NA
833	DF0000666_4_tRNA-Tyr-TAC	NA		NA	NA	NA	NA	NA	NA	NA	NA	NA
834	DF0000667_4_tRNA-Tyr-TAT	NA		NA	NA	NA	NA	NA	NA	NA	NA	NA
835	DF0000668_4_tRNA-Val-GTG	NA		NA	NA	NA	NA	NA	NA	NA	NA	NA
836	DF0000669_4_tRNA-Ala-GCY	NA		NA	NA	NA	NA	NA	NA	NA	NA	NA
837	DF0000670_4_tRNA-Asn-AAC	NA		NA	NA	NA	NA	NA	NA	NA	NA	NA
838	DF0000671_4_tRNA-Asp-GAY	NA		NA	NA	NA	NA	NA	NA	NA	NA	NA
839	DF0000672_4_tRNA-Gln-CAA	NA		NA	NA	NA	NA	NA	NA	NA	NA	NA
840	DF0000673_4_tRNA-Gln-CAG	NA		NA	NA	NA	NA	NA	NA	NA	NA	NA
841	DF0000674_4_tRNA-Glu-GAG_v	NA		NA	NA	NA	NA	NA	NA	NA	NA	NA
842	DF0000676_4_tRNA-Ile-ATA	NA		NA	NA	NA	NA	NA	NA	NA	NA	NA
843	DF0000678_4_tRNA-Leu-CTG	NA		NA	NA	NA	NA	NA	NA	NA	NA	NA
844	DF0000679_4_tRNA-Lys-AAA	NA		NA	NA	NA	NA	NA	NA	NA	NA	NA
845	DF0000680_4_tRNA-Lys-AAG	NA		NA	NA	NA	NA	NA	NA	NA	NA	NA
846	DF0000681_4_tRNA-Met-i	NA		NA	NA	NA	NA	NA	NA	NA	NA	NA
847	DF0000682_4_tRNA-Phe-TTY	NA		NA	NA	NA	NA	NA	NA	NA	NA	NA
848	DF0000683_4_tRNA-Pro-CCA	NA		NA	NA	NA	NA	NA	NA	NA	NA	NA
849	DF0000684_4_tRNA-Pro-CCY	NA		NA	NA	NA	NA	NA	NA	NA	NA	NA
850	DF0000685_4_tRNA-Ser-TCY	NA		NA	NA	NA	NA	NA	NA	NA	NA	NA
851	DF0000686_4_tRNA-Thr-ACY	NA		NA	NA	NA	NA	NA	NA	NA	NA	NA
852	DF0000687_4_tRNA-Val-GTA	NA		NA	NA	NA	NA	NA	NA	NA	NA	NA
853	DF0000688_4_tRNA-Val-GTY	NA		NA	NA	NA	NA	NA	NA	NA	NA	NA
854	DF0000690_4_MADE2	NA		NA	NA	NA	NA	NA	NA	NA	NA	NA
855	DF0000691_4_MamGypLTR1a	NA		NA	NA	NA	NA	NA	NA	NA	NA	NA
856	DF0000692_4_MamGypLTR1b	NA		NA	NA	NA	NA	NA	NA	NA	NA	NA
857	DF0000693_4_MamGypLTR1c	NA		NA	NA	NA	NA	NA	NA	NA	NA	NA
858	DF0000694_4_MamGypLTR1d	NA		NA	NA	NA	NA	NA	NA	NA	NA	NA
859	DF0000695_4_MER101B	NA		NA	NA	NA	NA	NA	NA	NA	NA	NA
860	DF0000696_4_MER102a	NA		NA	NA	NA	NA	NA	NA	NA	NA	NA
861	DF0000697_4_MER102b	NA		NA	NA	NA	NA	NA	NA	NA	NA	NA
862	DF0000698_4_MER102c	NA		NA	NA	NA	NA	NA	NA	NA	NA	NA
863	DF0000701_4_MER104	NA		NA	NA	NA	NA	NA	NA	NA	NA	NA
864	DF0000702_4_MER105	NA		NA	NA	NA	NA	NA	NA	NA	NA	NA
865	DF0000703_4_MER106A	NA		NA	NA	NA	NA	NA	NA	NA	NA	NA
866	DF0000705_4_MER110	NA		NA	NA	NA	NA	NA	NA	NA	NA	NA
867	DF0000706_4_MER110A	NA		NA	NA	NA	NA	NA	NA	NA	NA	NA
868	DF0000707_5_MER110-int	NA		NA	NA	NA	NA	NA	NA	NA	NA	NA
869	DF0000708_4_MER106B	NA		NA	NA	NA	NA	NA	NA	NA	NA	NA
870	DF0000709_4_MER112	NA		NA	NA	NA	NA	NA	NA	NA	NA	NA
871	DF0000710_4_MER113	NA		NA	NA	NA	NA	NA	NA	NA	NA	NA
872	DF0000711_4_MER113A	NA		NA	NA	NA	NA	NA	NA	NA	NA	NA
873	DF0000713_4_MER117	NA		NA	NA	NA	NA	NA	NA	NA	NA	NA
874	DF0000716_4_MER119	NA		NA	NA	NA	NA	NA	NA	NA	NA	NA
875	DF0000719_4_MER121	NA		NA	NA	NA	NA	NA	NA	NA	NA	NA
876	DF0000720_4_MER123	NA		NA	NA	NA	NA	NA	NA	NA	NA	NA
877	DF0000721_4_MER124	NA		NA	NA	NA	NA	NA	NA	NA	NA	NA
878	DF0000722_4_MER125	NA		NA	NA	NA	NA	NA	NA	NA	NA	NA
879	DF0000723_4_MER126	NA		NA	NA	NA	NA	NA	NA	NA	NA	NA
880	DF0000724_4_MER127	NA		NA	NA	NA	NA	NA	NA	NA	NA	NA
881	DF0000725_4_MER129	NA		NA	NA	NA	NA	NA	NA	NA	NA	NA
882	DF0000726_5_MER130	NA		NA	NA	NA	NA	NA	NA	NA	NA	NA
883	DF0000727_4_MER131	NA		NA	NA	NA	NA	NA	NA	NA	NA	NA
884	DF0000728_4_MER132	NA		NA	NA	NA	NA	NA	NA	NA	NA	NA
885	DF0000729_4_MER133A	NA		NA	NA	NA	NA	NA	NA	NA	NA	NA
886	DF0000730_4_MER133B	NA		NA	NA	NA	NA	NA	NA	NA	NA	NA
887	DF0000731_5_MER134	NA		NA	NA	NA	NA	NA	NA	NA	NA	NA
888	DF0000732_4_MER135	NA		NA	NA	NA	NA	NA	NA	NA	NA	NA
889	DF0000733_4_MER136	NA		NA	NA	NA	NA	NA	NA	NA	NA	NA
890	DF0000738_4_MER20B	NA		NA	NA	NA	NA	NA	NA	NA	NA	NA
891	DF0000742_4_MER2B	NA		NA	NA	NA	NA	NA	NA	NA	NA	NA
892	DF0000749_4_MER34A	NA		NA	NA	NA	NA	NA	NA	NA	NA	NA
893	DF0000750_4_MER34A1	NA		NA	NA	NA	NA	NA	NA	NA	NA	NA
894	DF0000753_4_MER34C	NA		NA	NA	NA	NA	NA	NA	NA	NA	NA
895	DF0000754_4_MER34C_v	NA		NA	NA	NA	NA	NA	NA	NA	NA	NA
896	DF0000755_4_MER34C2	NA		NA	NA	NA	NA	NA	NA	NA	NA	NA
897	DF0000756_4_MER34D	NA		NA	NA	NA	NA	NA	NA	NA	NA	NA
898	DF0000757_5_MER34-int	NA		NA	NA	NA	NA	NA	NA	NA	NA	NA
899	DF0000763_4_MER41E	NA		NA	NA	NA	NA	NA	NA	NA	NA	NA
900	DF0000764_4_MER41G	NA		NA	NA	NA	NA	NA	NA	NA	NA	NA
901	DF0000768_4_MER101	NA		NA	NA	NA	NA	NA	NA	NA	NA	NA
902	DF0000769_4_MER21-int	NA		NA	NA	NA	NA	NA	NA	NA	NA	NA
903	DF0000770_4_MER34	NA		NA	NA	NA	NA	NA	NA	NA	NA	NA
904	DF0000771_4_L1ME3D_3end	NA		NA	NA	NA	NA	NA	NA	NA	NA	NA
905	DF0000774_4_L1MEb_5end	NA		NA	NA	NA	NA	NA	NA	NA	NA	NA
906	DF0000777_4_L1MEd_5end	NA		NA	NA	NA	NA	NA	NA	NA	NA	NA
907	DF0000779_4_MARNA	NA		NA	NA	NA	NA	NA	NA	NA	NA	NA
908	DF0000780_4_MER115	NA		NA	NA	NA	NA	NA	NA	NA	NA	NA
909	DF0000784_4_MER44D	NA		NA	NA	NA	NA	NA	NA	NA	NA	NA
910	DF0000785_4_MER45A	NA		NA	NA	NA	NA	NA	NA	NA	NA	NA
911	DF0000786_4_MER45B	NA		NA	NA	NA	NA	NA	NA	NA	NA	NA
912	DF0000787_4_MER45C	NA		NA	NA	NA	NA	NA	NA	NA	NA	NA
913	DF0000788_4_MER45R	NA		NA	NA	NA	NA	NA	NA	NA	NA	NA
914	DF0000789_4_MER46C	NA		NA	NA	NA	NA	NA	NA	NA	NA	NA
915	DF0000791_4_MER47B	NA		NA	NA	NA	NA	NA	NA	NA	NA	NA
916	DF0000792_4_MER47C	NA		NA	NA	NA	NA	NA	NA	NA	NA	NA
917	DF0000800_4_MER4CL34	NA		NA	NA	NA	NA	NA	NA	NA	NA	NA
918	DF0000808_4_MER50C	NA		NA	NA	NA	NA	NA	NA	NA	NA	NA
919	DF0000812_4_MER51D	NA		NA	NA	NA	NA	NA	NA	NA	NA	NA
920	DF0000821_4_Tigger10	NA		NA	NA	NA	NA	NA	NA	NA	NA	NA
921	DF0000822_4_Tigger11a	NA		NA	NA	NA	NA	NA	NA	NA	NA	NA
922	DF0000823_4_Tigger12	NA		NA	NA	NA	NA	NA	NA	NA	NA	NA
923	DF0000824_4_Tigger12A	NA		NA	NA	NA	NA	NA	NA	NA	NA	NA
924	DF0000825_4_Tigger12c	NA		NA	NA	NA	NA	NA	NA	NA	NA	NA
925	DF0000826_4_Tigger13a	NA		NA	NA	NA	NA	NA	NA	NA	NA	NA
926	DF0000827_4_Tigger14a	NA		NA	NA	NA	NA	NA	NA	NA	NA	NA
927	DF0000828_4_Tigger15a	NA		NA	NA	NA	NA	NA	NA	NA	NA	NA
928	DF0000829_4_Tigger16b	NA		NA	NA	NA	NA	NA	NA	NA	NA	NA
929	DF0000830_5_Tigger17	NA		NA	NA	NA	NA	NA	NA	NA	NA	NA
930	DF0000831_4_Tigger17a	NA		NA	NA	NA	NA	NA	NA	NA	NA	NA
931	DF0000832_4_Tigger17b	NA		NA	NA	NA	NA	NA	NA	NA	NA	NA
932	DF0000833_4_Tigger17c	NA		NA	NA	NA	NA	NA	NA	NA	NA	NA
933	DF0000834_4_Tigger18a	NA		NA	NA	NA	NA	NA	NA	NA	NA	NA
934	DF0000835_4_Tigger19a	NA		NA	NA	NA	NA	NA	NA	NA	NA	NA
935	DF0000837_4_Tigger20a	NA		NA	NA	NA	NA	NA	NA	NA	NA	NA
936	DF0000843_4_Tigger3d	NA		NA	NA	NA	NA	NA	NA	NA	NA	NA
937	DF0000845_4_Tigger4a	NA		NA	NA	NA	NA	NA	NA	NA	NA	NA
938	DF0000848_4_Tigger5b	NA		NA	NA	NA	NA	NA	NA	NA	NA	NA
939	DF0000850_4_Tigger6b	NA		NA	NA	NA	NA	NA	NA	NA	NA	NA
940	DF0000851_4_Tigger7	NA		NA	NA	NA	NA	NA	NA	NA	NA	NA
941	DF0000852_4_Tigger8	NA		NA	NA	NA	NA	NA	NA	NA	NA	NA
942	DF0000853_4_Tigger9a	NA		NA	NA	NA	NA	NA	NA	NA	NA	NA
943	DF0000854_4_Tigger9b	NA		NA	NA	NA	NA	NA	NA	NA	NA	NA
944	DF0000860_4_MER54A	NA		NA	NA	NA	NA	NA	NA	NA	NA	NA
945	DF0000861_4_MER54B	NA		NA	NA	NA	NA	NA	NA	NA	NA	NA
946	DF0000866_4_MER57C2	NA		NA	NA	NA	NA	NA	NA	NA	NA	NA
947	DF0000867_4_MER57C1	NA		NA	NA	NA	NA	NA	NA	NA	NA	NA
948	DF0000868_4_MER57D	NA		NA	NA	NA	NA	NA	NA	NA	NA	NA
949	DF0000869_4_MER57E1	NA		NA	NA	NA	NA	NA	NA	NA	NA	NA
950	DF0000870_4_MER57E2	NA		NA	NA	NA	NA	NA	NA	NA	NA	NA
951	DF0000871_5_MER57E3	NA		NA	NA	NA	NA	NA	NA	NA	NA	NA
952	DF0000874_4_MER58C	NA		NA	NA	NA	NA	NA	NA	NA	NA	NA
953	DF0000875_4_MER58D	NA		NA	NA	NA	NA	NA	NA	NA	NA	NA
954	DF0000879_4_MER5C	NA		NA	NA	NA	NA	NA	NA	NA	NA	NA
955	DF0000880_4_MER5C1	NA		NA	NA	NA	NA	NA	NA	NA	NA	NA
956	DF0000881_4_MER6	NA		NA	NA	NA	NA	NA	NA	NA	NA	NA
957	DF0000883_4_MER61A	NA		NA	NA	NA	NA	NA	NA	NA	NA	NA
958	DF0000884_4_MER61B	NA		NA	NA	NA	NA	NA	NA	NA	NA	NA
959	DF0000885_4_MER61C	NA		NA	NA	NA	NA	NA	NA	NA	NA	NA
960	DF0000886_4_MER61D	NA		NA	NA	NA	NA	NA	NA	NA	NA	NA
961	DF0000887_4_MER61E	NA		NA	NA	NA	NA	NA	NA	NA	NA	NA
962	DF0000888_4_MER61F	NA		NA	NA	NA	NA	NA	NA	NA	NA	NA
963	DF0000889_4_MER57F	NA		NA	NA	NA	NA	NA	NA	NA	NA	NA
964	DF0000893_4_MER63A	NA		NA	NA	NA	NA	NA	NA	NA	NA	NA
965	DF0000894_4_MER63B	NA		NA	NA	NA	NA	NA	NA	NA	NA	NA
966	DF0000895_4_MER63C	NA		NA	NA	NA	NA	NA	NA	NA	NA	NA
967	DF0000896_4_MER63D	NA		NA	NA	NA	NA	NA	NA	NA	NA	NA
968	DF0000898_4_MER65B	NA		NA	NA	NA	NA	NA	NA	NA	NA	NA
969	DF0000899_4_MER65C	NA		NA	NA	NA	NA	NA	NA	NA	NA	NA
970	DF0000900_4_MER65D	NA		NA	NA	NA	NA	NA	NA	NA	NA	NA
971	DF0000902_4_MER66A	NA		NA	NA	NA	NA	NA	NA	NA	NA	NA
972	DF0000904_4_MER66C	NA		NA	NA	NA	NA	NA	NA	NA	NA	NA
973	DF0000905_4_MER66D	NA		NA	NA	NA	NA	NA	NA	NA	NA	NA
974	DF0000906_4_MER66-int	NA		NA	NA	NA	NA	NA	NA	NA	NA	NA
975	DF0000907_4_MER67A	NA		NA	NA	NA	NA	NA	NA	NA	NA	NA
976	DF0000908_4_MER67B	NA		NA	NA	NA	NA	NA	NA	NA	NA	NA
977	DF0000909_4_MER67C	NA		NA	NA	NA	NA	NA	NA	NA	NA	NA
978	DF0000910_4_MER67D	NA		NA	NA	NA	NA	NA	NA	NA	NA	NA
979	DF0000912_4_MER68B	NA		NA	NA	NA	NA	NA	NA	NA	NA	NA
980	DF0000913_4_MER68C	NA		NA	NA	NA	NA	NA	NA	NA	NA	NA
981	DF0000916_4_MER6B	NA		NA	NA	NA	NA	NA	NA	NA	NA	NA
982	DF0000917_4_MER6C	NA		NA	NA	NA	NA	NA	NA	NA	NA	NA
983	DF0000918_4_MER70A	NA		NA	NA	NA	NA	NA	NA	NA	NA	NA
984	DF0000919_4_MER70B	NA		NA	NA	NA	NA	NA	NA	NA	NA	NA
985	DF0000920_4_MER70C	NA		NA	NA	NA	NA	NA	NA	NA	NA	NA
986	DF0000921_4_MER70-int	NA		NA	NA	NA	NA	NA	NA	NA	NA	NA
987	DF0000922_4_MER72	NA		NA	NA	NA	NA	NA	NA	NA	NA	NA
988	DF0000923_4_MER72B	NA		NA	NA	NA	NA	NA	NA	NA	NA	NA
989	DF0000924_4_MER73	NA		NA	NA	NA	NA	NA	NA	NA	NA	NA
990	DF0000925_4_MER74A	NA		NA	NA	NA	NA	NA	NA	NA	NA	NA
991	DF0000926_4_MER74B	NA		NA	NA	NA	NA	NA	NA	NA	NA	NA
992	DF0000927_4_MER74C	NA		NA	NA	NA	NA	NA	NA	NA	NA	NA
993	DF0000929_4_MER75A	NA		NA	NA	NA	NA	NA	NA	NA	NA	NA
994	DF0000931_4_MER76	NA		NA	NA	NA	NA	NA	NA	NA	NA	NA
995	DF0000932_5_MER76-int	NA		NA	NA	NA	NA	NA	NA	NA	NA	NA
996	DF0000934_4_MER77B	NA		NA	NA	NA	NA	NA	NA	NA	NA	NA
997	DF0000935_4_MER8	NA		NA	NA	NA	NA	NA	NA	NA	NA	NA
998	DF0000936_4_MER81	NA		NA	NA	NA	NA	NA	NA	NA	NA	NA
999	DF0000938_5_MER83A-int	NA		NA	NA	NA	NA	NA	NA	NA	NA	NA
1000	DF0000941_4_MER83C	NA		NA	NA	NA	NA	NA	NA	NA	NA	NA
1001	DF0000942_4_MER84	NA		NA	NA	NA	NA	NA	NA	NA	NA	NA
1002	DF0000943_4_MER84-int	NA		NA	NA	NA	NA	NA	NA	NA	NA	NA
1003	DF0000944_4_MER87	NA		NA	NA	NA	NA	NA	NA	NA	NA	NA
1004	DF0000946_4_MER88	NA		NA	NA	NA	NA	NA	NA	NA	NA	NA
1005	DF0000947_4_MER89	NA		NA	NA	NA	NA	NA	NA	NA	NA	NA
1006	DF0000948_5_MER89-int	NA		NA	NA	NA	NA	NA	NA	NA	NA	NA
1007	DF0000949_4_MER90	NA		NA	NA	NA	NA	NA	NA	NA	NA	NA
1008	DF0000950_4_MER90a	NA		NA	NA	NA	NA	NA	NA	NA	NA	NA
1009	DF0000951_4_MER91A	NA		NA	NA	NA	NA	NA	NA	NA	NA	NA
1010	DF0000952_4_MER91B	NA		NA	NA	NA	NA	NA	NA	NA	NA	NA
1011	DF0000953_4_MER91C	NA		NA	NA	NA	NA	NA	NA	NA	NA	NA
1012	DF0000954_4_MER92A	NA		NA	NA	NA	NA	NA	NA	NA	NA	NA
1013	DF0000955_4_MER92B	NA		NA	NA	NA	NA	NA	NA	NA	NA	NA
1014	DF0000956_4_MER92C	NA		NA	NA	NA	NA	NA	NA	NA	NA	NA
1015	DF0000957_4_MER92D	NA		NA	NA	NA	NA	NA	NA	NA	NA	NA
1016	DF0000958_4_MER92-int	NA		NA	NA	NA	NA	NA	NA	NA	NA	NA
1017	DF0000959_4_MER94	NA		NA	NA	NA	NA	NA	NA	NA	NA	NA
1018	DF0000960_4_MER94B	NA		NA	NA	NA	NA	NA	NA	NA	NA	NA
1019	DF0000961_4_MER95	NA		NA	NA	NA	NA	NA	NA	NA	NA	NA
1020	DF0000962_4_MER96	NA		NA	NA	NA	NA	NA	NA	NA	NA	NA
1021	DF0000963_4_MER96B	NA		NA	NA	NA	NA	NA	NA	NA	NA	NA
1022	DF0000964_4_MER97a	NA		NA	NA	NA	NA	NA	NA	NA	NA	NA
1023	DF0000965_4_MER97b	NA		NA	NA	NA	NA	NA	NA	NA	NA	NA
1024	DF0000966_5_MER97c	NA		NA	NA	NA	NA	NA	NA	NA	NA	NA
1025	DF0000967_4_MER97d	NA		NA	NA	NA	NA	NA	NA	NA	NA	NA
1026	DF0000968_4_MER99	NA		NA	NA	NA	NA	NA	NA	NA	NA	NA
1027	DF0000973_4_MERX	NA		NA	NA	NA	NA	NA	NA	NA	NA	NA
1028	DF0000978_4_hAT-N1_Mam	NA		NA	NA	NA	NA	NA	NA	NA	NA	NA
1029	DF0000979_5_MamGyp-int	NA		NA	NA	NA	NA	NA	NA	NA	NA	NA
1030	DF0000980_4_MamGypLTR2b	NA		NA	NA	NA	NA	NA	NA	NA	NA	NA
1031	DF0000981_4_MamGypLTR2c	NA		NA	NA	NA	NA	NA	NA	NA	NA	NA
1032	DF0000982_4_MamGypLTR3	NA		NA	NA	NA	NA	NA	NA	NA	NA	NA
1033	DF0000983_4_MamGypLTR3a	NA		NA	NA	NA	NA	NA	NA	NA	NA	NA
1034	DF0000984_4_Mam_R4	NA		NA	NA	NA	NA	NA	NA	NA	NA	NA
1035	DF0000985_4_MamRep1151	NA		NA	NA	NA	NA	NA	NA	NA	NA	NA
1036	DF0000986_4_MamRep137	NA		NA	NA	NA	NA	NA	NA	NA	NA	NA
1037	DF0000987_4_MamRep1527	NA		NA	NA	NA	NA	NA	NA	NA	NA	NA
1038	DF0000988_4_MamRep1879	NA		NA	NA	NA	NA	NA	NA	NA	NA	NA
1039	DF0000989_4_MamRep1894	NA		NA	NA	NA	NA	NA	NA	NA	NA	NA
1040	DF0000990_4_MamRep38	NA		NA	NA	NA	NA	NA	NA	NA	NA	NA
1041	DF0000991_4_MamRep4096	NA		NA	NA	NA	NA	NA	NA	NA	NA	NA
1042	DF0000992_4_MamRep434	NA		NA	NA	NA	NA	NA	NA	NA	NA	NA
1043	DF0000993_4_MamRep488	NA		NA	NA	NA	NA	NA	NA	NA	NA	NA
1044	DF0000994_4_MamRep564	NA		NA	NA	NA	NA	NA	NA	NA	NA	NA
1045	DF0000995_4_MamRep605	NA		NA	NA	NA	NA	NA	NA	NA	NA	NA
1046	DF0000996_4_MamSINE1	NA		NA	NA	NA	NA	NA	NA	NA	NA	NA
1047	DF0000997_4_MamTip1	NA		NA	NA	NA	NA	NA	NA	NA	NA	NA
1048	DF0000998_4_MamTip2	NA		NA	NA	NA	NA	NA	NA	NA	NA	NA
1049	DF0000999_4_MamTip3	NA		NA	NA	NA	NA	NA	NA	NA	NA	NA
1050	DF0001000_4_Merlin1_HS	NA		NA	NA	NA	NA	NA	NA	NA	NA	NA
1051	DF0001005_4_MLT1E	NA		NA	NA	NA	NA	NA	NA	NA	NA	NA
1052	DF0001006_4_MLT1E1	NA		NA	NA	NA	NA	NA	NA	NA	NA	NA
1053	DF0001007_4_MLT1E2	NA		NA	NA	NA	NA	NA	NA	NA	NA	NA
1054	DF0001008_4_MLT1F	NA		NA	NA	NA	NA	NA	NA	NA	NA	NA
1055	DF0001009_4_MLT1F1	NA		NA	NA	NA	NA	NA	NA	NA	NA	NA
1056	DF0001011_5_MLT1F-int	NA		NA	NA	NA	NA	NA	NA	NA	NA	NA
1057	DF0001012_4_MLT1G1	NA		NA	NA	NA	NA	NA	NA	NA	NA	NA
1058	DF0001013_4_MLT1G3	NA		NA	NA	NA	NA	NA	NA	NA	NA	NA
1059	DF0001014_4_MLT1H	NA		NA	NA	NA	NA	NA	NA	NA	NA	NA
1060	DF0001015_4_MLT1H1	NA		NA	NA	NA	NA	NA	NA	NA	NA	NA
1061	DF0001016_4_MLT1H-int	NA		NA	NA	NA	NA	NA	NA	NA	NA	NA
1062	DF0001017_4_MLT1I	NA		NA	NA	NA	NA	NA	NA	NA	NA	NA
1063	DF0001018_4_MLT1J	NA		NA	NA	NA	NA	NA	NA	NA	NA	NA
1064	DF0001019_4_MLT1J1	NA		NA	NA	NA	NA	NA	NA	NA	NA	NA
1065	DF0001020_4_MLT1J2	NA		NA	NA	NA	NA	NA	NA	NA	NA	NA
1066	DF0001021_4_MLT1J-int	NA		NA	NA	NA	NA	NA	NA	NA	NA	NA
1067	DF0001022_4_MLT1K	NA		NA	NA	NA	NA	NA	NA	NA	NA	NA
1068	DF0001023_4_MLT1L	NA		NA	NA	NA	NA	NA	NA	NA	NA	NA
1069	DF0001024_4_MLT1M	NA		NA	NA	NA	NA	NA	NA	NA	NA	NA
1070	DF0001025_4_MLT1N2	NA		NA	NA	NA	NA	NA	NA	NA	NA	NA
1071	DF0001026_4_MLT1O	NA		NA	NA	NA	NA	NA	NA	NA	NA	NA
1072	DF0001029_4_MLT2B1	NA		NA	NA	NA	NA	NA	NA	NA	NA	NA
1073	DF0001033_4_MLT2B5	NA		NA	NA	NA	NA	NA	NA	NA	NA	NA
1074	DF0001037_4_MLT2E	NA		NA	NA	NA	NA	NA	NA	NA	NA	NA
1075	DF0001038_4_MLT2F	NA		NA	NA	NA	NA	NA	NA	NA	NA	NA
1076	DF0001047_4_ORSL	NA		NA	NA	NA	NA	NA	NA	NA	NA	NA
1077	DF0001048_4_ORSL-2a	NA		NA	NA	NA	NA	NA	NA	NA	NA	NA
1078	DF0001049_4_ORSL-2b	NA		NA	NA	NA	NA	NA	NA	NA	NA	NA
1079	DF0001051_5_PABL_B-int	NA		NA	NA	NA	NA	NA	NA	NA	NA	NA
1080	DF0001055_5_PRIMAX-int	NA		NA	NA	NA	NA	NA	NA	NA	NA	NA
1081	DF0001056_4_PrimLTR79	NA		NA	NA	NA	NA	NA	NA	NA	NA	NA
1082	DF0001057_4_REP522	NA		NA	NA	NA	NA	NA	NA	NA	NA	NA
1083	DF0001058_4_Ricksha	NA		NA	NA	NA	NA	NA	NA	NA	NA	NA
1084	DF0001059_4_Ricksha_0	NA		NA	NA	NA	NA	NA	NA	NA	NA	NA
1085	DF0001061_4_Ricksha_c	NA		NA	NA	NA	NA	NA	NA	NA	NA	NA
1086	DF0001062_4_SAR	NA		NA	NA	NA	NA	NA	NA	NA	NA	NA
1087	DF0001063_4_SATR1	NA		NA	NA	NA	NA	NA	NA	NA	NA	NA
1088	DF0001064_4_SATR2	NA		NA	NA	NA	NA	NA	NA	NA	NA	NA
1089	DF0001074_4_U13	NA		NA	NA	NA	NA	NA	NA	NA	NA	NA
1090	DF0001075_4_U14	NA		NA	NA	NA	NA	NA	NA	NA	NA	NA
1091	DF0001081_4_U7	NA		NA	NA	NA	NA	NA	NA	NA	NA	NA
1092	DF0001083_4_UCON1	NA		NA	NA	NA	NA	NA	NA	NA	NA	NA
1093	DF0001085_4_UCON11	NA		NA	NA	NA	NA	NA	NA	NA	NA	NA
1094	DF0001086_4_UCON12	NA		NA	NA	NA	NA	NA	NA	NA	NA	NA
1095	DF0001087_4_UCON12A	NA		NA	NA	NA	NA	NA	NA	NA	NA	NA
1096	DF0001089_4_UCON14	NA		NA	NA	NA	NA	NA	NA	NA	NA	NA
1097	DF0001090_4_UCON15	NA		NA	NA	NA	NA	NA	NA	NA	NA	NA
1098	DF0001091_4_UCON16	NA		NA	NA	NA	NA	NA	NA	NA	NA	NA
1099	DF0001092_5_UCON17	NA		NA	NA	NA	NA	NA	NA	NA	NA	NA
1100	DF0001093_5_UCON18	NA		NA	NA	NA	NA	NA	NA	NA	NA	NA
1101	DF0001094_4_UCON19	NA		NA	NA	NA	NA	NA	NA	NA	NA	NA
1102	DF0001095_4_UCON2	NA		NA	NA	NA	NA	NA	NA	NA	NA	NA
1103	DF0001096_5_UCON20	NA		NA	NA	NA	NA	NA	NA	NA	NA	NA
1104	DF0001097_4_UCON21	NA		NA	NA	NA	NA	NA	NA	NA	NA	NA
1105	DF0001098_5_UCON22	NA		NA	NA	NA	NA	NA	NA	NA	NA	NA
1106	DF0001099_4_UCON24	NA		NA	NA	NA	NA	NA	NA	NA	NA	NA
1107	DF0001100_4_UCON25	NA		NA	NA	NA	NA	NA	NA	NA	NA	NA
1108	DF0001101_4_UCON26	NA		NA	NA	NA	NA	NA	NA	NA	NA	NA
1109	DF0001103_5_UCON28a	NA		NA	NA	NA	NA	NA	NA	NA	NA	NA
1110	DF0001104_4_UCON28b	NA		NA	NA	NA	NA	NA	NA	NA	NA	NA
1111	DF0001105_4_UCON28c	NA		NA	NA	NA	NA	NA	NA	NA	NA	NA
1112	DF0001106_4_UCON29	NA		NA	NA	NA	NA	NA	NA	NA	NA	NA
1113	DF0001107_5_UCON31	NA		NA	NA	NA	NA	NA	NA	NA	NA	NA
1114	DF0001108_4_UCON4	NA		NA	NA	NA	NA	NA	NA	NA	NA	NA
1115	DF0001109_4_UCON5	NA		NA	NA	NA	NA	NA	NA	NA	NA	NA
1116	DF0001110_4_UCON6	NA		NA	NA	NA	NA	NA	NA	NA	NA	NA
1117	DF0001111_4_UCON8	NA		NA	NA	NA	NA	NA	NA	NA	NA	NA
1118	DF0001112_5_UCON9	NA		NA	NA	NA	NA	NA	NA	NA	NA	NA
1119	DF0001113_4_X1_LINE	NA		NA	NA	NA	NA	NA	NA	NA	NA	NA
1120	DF0001116_4_X5B_LINE	NA		NA	NA	NA	NA	NA	NA	NA	NA	NA
1121	DF0001117_4_X6A_LINE	NA		NA	NA	NA	NA	NA	NA	NA	NA	NA
1122	DF0001118_5_X6B_LINE	NA		NA	NA	NA	NA	NA	NA	NA	NA	NA
1123	DF0001119_5_X7A_LINE	NA		NA	NA	NA	NA	NA	NA	NA	NA	NA
1124	DF0001120_4_X7B_LINE	NA		NA	NA	NA	NA	NA	NA	NA	NA	NA
1125	DF0001121_4_X8_LINE	NA		NA	NA	NA	NA	NA	NA	NA	NA	NA
1126	DF0001122_4_X9_LINE	NA		NA	NA	NA	NA	NA	NA	NA	NA	NA
1127	DF0001123_4_Zaphod	NA		NA	NA	NA	NA	NA	NA	NA	NA	NA
1128	DF0001125_5_Zaphod3	NA		NA	NA	NA	NA	NA	NA	NA	NA	NA
1129	DF0001128_4_MLT1E1A	NA		NA	NA	NA	NA	NA	NA	NA	NA	NA
1130	DF0001129_4_MLT1E3	NA		NA	NA	NA	NA	NA	NA	NA	NA	NA
1131	DF0001130_4_MLT1G	NA		NA	NA	NA	NA	NA	NA	NA	NA	NA
1132	DF0001131_4_MLT1H2	NA		NA	NA	NA	NA	NA	NA	NA	NA	NA
1133	DF0001133_4_MSTA1	NA		NA	NA	NA	NA	NA	NA	NA	NA	NA
1134	DF0001135_4_Plat_L3	NA		NA	NA	NA	NA	NA	NA	NA	NA	NA
1135	DF0001136_4_Ricksha_a	NA		NA	NA	NA	NA	NA	NA	NA	NA	NA
1136	DF0001139_4_UCON23	NA		NA	NA	NA	NA	NA	NA	NA	NA	NA
1137	DF0001140_4_UCON7	NA		NA	NA	NA	NA	NA	NA	NA	NA	NA
1138	DF0001141_5_X2_LINE	NA		NA	NA	NA	NA	NA	NA	NA	NA	NA
1139	DF0001142_4_X7C_LINE	NA		NA	NA	NA	NA	NA	NA	NA	NA	NA
1140	DF0001143_4_X7D_LINE	NA		NA	NA	NA	NA	NA	NA	NA	NA	NA
1141	DF0001144_2_L2d2_3end	NA		NA	NA	NA	NA	NA	NA	NA	NA	NA
1142	DF0001146_2_X9b_DNA	NA		NA	NA	NA	NA	NA	NA	NA	NA	NA
1143	DF0001147_2_Tigger19b	NA		NA	NA	NA	NA	NA	NA	NA	NA	NA
1144	DF0001148_2_X2a_DNA	NA		NA	NA	NA	NA	NA	NA	NA	NA	NA
1145	DF0001149_3_MamRTE1	NA		NA	NA	NA	NA	NA	NA	NA	NA	NA
1146	DF0001150_2_X1_LR	NA		NA	NA	NA	NA	NA	NA	NA	NA	NA
1147	DF0001151_2_UCON101	NA		NA	NA	NA	NA	NA	NA	NA	NA	NA
1148	DF0001152_2_hAT-4b_Ther	NA		NA	NA	NA	NA	NA	NA	NA	NA	NA
1149	DF0001153_2_EUTREP16	NA		NA	NA	NA	NA	NA	NA	NA	NA	NA
1150	DF0001155_2_UCON41	NA		NA	NA	NA	NA	NA	NA	NA	NA	NA
1151	DF0001156_2_UCON88	NA		NA	NA	NA	NA	NA	NA	NA	NA	NA
1152	DF0001157_2_UCON83	NA		NA	NA	NA	NA	NA	NA	NA	NA	NA
1153	DF0001158_3_EUTREP4	NA		NA	NA	NA	NA	NA	NA	NA	NA	NA
1154	DF0001159_2_UCON73	NA		NA	NA	NA	NA	NA	NA	NA	NA	NA
1155	DF0001160_3_UCON47	NA		NA	NA	NA	NA	NA	NA	NA	NA	NA
1156	DF0001161_2_X24_LINE	NA		NA	NA	NA	NA	NA	NA	NA	NA	NA
1157	DF0001162_2_X26_DNA	NA		NA	NA	NA	NA	NA	NA	NA	NA	NA
1158	DF0001163_2_MARE10	NA		NA	NA	NA	NA	NA	NA	NA	NA	NA
1159	DF0001164_2_Eutr11	NA		NA	NA	NA	NA	NA	NA	NA	NA	NA
1160	DF0001165_2_X12_DNA	NA		NA	NA	NA	NA	NA	NA	NA	NA	NA
1161	DF0001166_2_MARE11	NA		NA	NA	NA	NA	NA	NA	NA	NA	NA
1162	DF0001167_2_X33a_DNA	NA		NA	NA	NA	NA	NA	NA	NA	NA	NA
1163	DF0001168_2_EuthAT-N1	NA		NA	NA	NA	NA	NA	NA	NA	NA	NA
1164	DF0001170_3_EutTc1-N1	NA		NA	NA	NA	NA	NA	NA	NA	NA	NA
1165	DF0001171_2_MamGypLTR4	NA		NA	NA	NA	NA	NA	NA	NA	NA	NA
1166	DF0001172_2_EuthAT-2	NA		NA	NA	NA	NA	NA	NA	NA	NA	NA
1167	DF0001173_2_UCON96	NA		NA	NA	NA	NA	NA	NA	NA	NA	NA
1168	DF0001175_2_UCON69	NA		NA	NA	NA	NA	NA	NA	NA	NA	NA
1169	DF0001176_2_Charlie29b	NA		NA	NA	NA	NA	NA	NA	NA	NA	NA
1170	DF0001177_2_MamRTE2	NA		NA	NA	NA	NA	NA	NA	NA	NA	NA
1171	DF0001178_3_UCON100	NA		NA	NA	NA	NA	NA	NA	NA	NA	NA
1172	DF0001179_2_UCON34	NA		NA	NA	NA	NA	NA	NA	NA	NA	NA
1173	DF0001180_2_UCON78	NA		NA	NA	NA	NA	NA	NA	NA	NA	NA
1174	DF0001181_2_UCON80_AMi	NA		NA	NA	NA	NA	NA	NA	NA	NA	NA
1175	DF0001183_2_MamRep605b	NA		NA	NA	NA	NA	NA	NA	NA	NA	NA
1176	DF0001184_2_MARE6	NA		NA	NA	NA	NA	NA	NA	NA	NA	NA
1177	DF0001185_2_UCON66	NA		NA	NA	NA	NA	NA	NA	NA	NA	NA
1178	DF0001186_2_UCON51	NA		NA	NA	NA	NA	NA	NA	NA	NA	NA
1179	DF0001187_2_UCON48	NA		NA	NA	NA	NA	NA	NA	NA	NA	NA
1180	DF0001188_2_UCON80	NA		NA	NA	NA	NA	NA	NA	NA	NA	NA
1181	DF0001189_2_UCON60	NA		NA	NA	NA	NA	NA	NA	NA	NA	NA
1182	DF0001190_2_UCON103	NA		NA	NA	NA	NA	NA	NA	NA	NA	NA
1183	DF0001191_2_Tigger23a	NA		NA	NA	NA	NA	NA	NA	NA	NA	NA
1184	DF0001192_3_Zaphod5b	NA		NA	NA	NA	NA	NA	NA	NA	NA	NA
1185	DF0001193_2_Charlie30a	NA		NA	NA	NA	NA	NA	NA	NA	NA	NA
1186	DF0001194_2_EuthAT-N1a	NA		NA	NA	NA	NA	NA	NA	NA	NA	NA
1187	DF0001195_2_UCON92	NA		NA	NA	NA	NA	NA	NA	NA	NA	NA
1188	DF0001196_2_Tigger21a	NA		NA	NA	NA	NA	NA	NA	NA	NA	NA
1189	DF0001198_2_X13_LINE	NA		NA	NA	NA	NA	NA	NA	NA	NA	NA
1190	DF0001199_2_Charlie30b	NA		NA	NA	NA	NA	NA	NA	NA	NA	NA
1191	DF0001200_2_UCON39	NA		NA	NA	NA	NA	NA	NA	NA	NA	NA
1192	DF0001201_2_MamGypsy2-LTR	NA		NA	NA	NA	NA	NA	NA	NA	NA	NA
1193	DF0001202_3_EUTREP14	NA		NA	NA	NA	NA	NA	NA	NA	NA	NA
1194	DF0001203_2_X5a_DNA	NA		NA	NA	NA	NA	NA	NA	NA	NA	NA
1195	DF0001204_2_EUTREP6	NA		NA	NA	NA	NA	NA	NA	NA	NA	NA
1196	DF0001205_3_UCON65	NA		NA	NA	NA	NA	NA	NA	NA	NA	NA
1197	DF0001206_2_Eutr2	NA		NA	NA	NA	NA	NA	NA	NA	NA	NA
1198	DF0001207_2_UCON81	NA		NA	NA	NA	NA	NA	NA	NA	NA	NA
1199	DF0001208_2_Penelope1_Vert	NA		NA	NA	NA	NA	NA	NA	NA	NA	NA
1200	DF0001209_2_Chap1a_Mam	NA		NA	NA	NA	NA	NA	NA	NA	NA	NA
1201	DF0001210_2_UCON93	NA		NA	NA	NA	NA	NA	NA	NA	NA	NA
1202	DF0001211_2_UCON37	NA		NA	NA	NA	NA	NA	NA	NA	NA	NA
1203	DF0001212_2_UCON94	NA		NA	NA	NA	NA	NA	NA	NA	NA	NA
1204	DF0001213_2_UCON89	NA		NA	NA	NA	NA	NA	NA	NA	NA	NA
1205	DF0001214_2_X9a_DNA	NA		NA	NA	NA	NA	NA	NA	NA	NA	NA
1206	DF0001216_2_X21_LINE	NA		NA	NA	NA	NA	NA	NA	NA	NA	NA
1207	DF0001217_2_EUTREP15	NA		NA	NA	NA	NA	NA	NA	NA	NA	NA
1208	DF0001218_2_X20_LINE	NA		NA	NA	NA	NA	NA	NA	NA	NA	NA
1209	DF0001219_2_X24_DNA	NA		NA	NA	NA	NA	NA	NA	NA	NA	NA
1210	DF0001220_2_EUTREP7	NA		NA	NA	NA	NA	NA	NA	NA	NA	NA
1211	DF0001222_2_X10b_DNA	NA		NA	NA	NA	NA	NA	NA	NA	NA	NA
1212	DF0001223_2_EUTREP2	NA		NA	NA	NA	NA	NA	NA	NA	NA	NA
1213	DF0001224_2_UCON40	NA		NA	NA	NA	NA	NA	NA	NA	NA	NA
1214	DF0001225_2_UCON33	NA		NA	NA	NA	NA	NA	NA	NA	NA	NA
1215	DF0001226_2_UCON68	NA		NA	NA	NA	NA	NA	NA	NA	NA	NA
1216	DF0001227_2_UCON64	NA		NA	NA	NA	NA	NA	NA	NA	NA	NA
1217	DF0001228_2_LTR89B	NA		NA	NA	NA	NA	NA	NA	NA	NA	NA
1218	DF0001229_2_X4a_DNA	NA		NA	NA	NA	NA	NA	NA	NA	NA	NA
1219	DF0001231_2_EutTc1-N2	NA		NA	NA	NA	NA	NA	NA	NA	NA	NA
1220	DF0001232_2_UCON63	NA		NA	NA	NA	NA	NA	NA	NA	NA	NA
1221	DF0001233_2_Eutr10	NA		NA	NA	NA	NA	NA	NA	NA	NA	NA
1222	DF0001234_2_EUTREP8	NA		NA	NA	NA	NA	NA	NA	NA	NA	NA
1223	DF0001235_2_X12_LINE	NA		NA	NA	NA	NA	NA	NA	NA	NA	NA
1224	DF0001236_2_MARE4	NA		NA	NA	NA	NA	NA	NA	NA	NA	NA
1225	DF0001237_2_UCON105	NA		NA	NA	NA	NA	NA	NA	NA	NA	NA
1226	DF0001238_2_X32_DNA	NA		NA	NA	NA	NA	NA	NA	NA	NA	NA
1227	DF0001239_2_X34_DNA	NA		NA	NA	NA	NA	NA	NA	NA	NA	NA
1228	DF0001241_2_X6a_DNA	NA		NA	NA	NA	NA	NA	NA	NA	NA	NA
1229	DF0001242_2_X11_DNA	NA		NA	NA	NA	NA	NA	NA	NA	NA	NA
1230	DF0001243_2_Eutr16	NA		NA	NA	NA	NA	NA	NA	NA	NA	NA
1231	DF0001244_2_Charlie31a	NA		NA	NA	NA	NA	NA	NA	NA	NA	NA
1232	DF0001245_2_hAT-N1a_Mam	NA		NA	NA	NA	NA	NA	NA	NA	NA	NA
1233	DF0001246_2_UCON56	NA		NA	NA	NA	NA	NA	NA	NA	NA	NA
1234	DF0001247_2_UCON76	NA		NA	NA	NA	NA	NA	NA	NA	NA	NA
1235	DF0001248_2_X22_DNA	NA		NA	NA	NA	NA	NA	NA	NA	NA	NA
1236	DF0001249_2_Charlie32a	NA		NA	NA	NA	NA	NA	NA	NA	NA	NA
1237	DF0001250_2_L2-2_Mam	NA		NA	NA	NA	NA	NA	NA	NA	NA	NA
1238	DF0001251_3_Tigger22N1	NA		NA	NA	NA	NA	NA	NA	NA	NA	NA
1239	DF0001252_2_X17_LINE	NA		NA	NA	NA	NA	NA	NA	NA	NA	NA
1240	DF0001253_2_MIR1_Amn	NA		NA	NA	NA	NA	NA	NA	NA	NA	NA
1241	DF0001254_2_Zaphod5a	NA		NA	NA	NA	NA	NA	NA	NA	NA	NA
1242	DF0001258_2_Eutr5	NA		NA	NA	NA	NA	NA	NA	NA	NA	NA
1243	DF0001259_2_UCON44	NA		NA	NA	NA	NA	NA	NA	NA	NA	NA
1244	DF0001260_2_UCON57	NA		NA	NA	NA	NA	NA	NA	NA	NA	NA
1245	DF0001261_2_UCON38	NA		NA	NA	NA	NA	NA	NA	NA	NA	NA
1246	DF0001262_2_Eutr15	NA		NA	NA	NA	NA	NA	NA	NA	NA	NA
1247	DF0001263_2_UCON87	NA		NA	NA	NA	NA	NA	NA	NA	NA	NA
1248	DF0001264_2_Eutr2B	NA		NA	NA	NA	NA	NA	NA	NA	NA	NA
1249	DF0001265_3_CR1-16_AMi	NA		NA	NA	NA	NA	NA	NA	NA	NA	NA
1250	DF0001266_2_Eutr18	NA		NA	NA	NA	NA	NA	NA	NA	NA	NA
1251	DF0001267_2_UCON61	NA		NA	NA	NA	NA	NA	NA	NA	NA	NA
1252	DF0001270_2_MER121B	NA		NA	NA	NA	NA	NA	NA	NA	NA	NA
1253	DF0001272_2_UCON70	NA		NA	NA	NA	NA	NA	NA	NA	NA	NA
1254	DF0001273_2_UCON75	NA		NA	NA	NA	NA	NA	NA	NA	NA	NA
1255	DF0001274_2_UCON58	NA		NA	NA	NA	NA	NA	NA	NA	NA	NA
1256	DF0001275_2_OldhAT1	NA		NA	NA	NA	NA	NA	NA	NA	NA	NA
1257	DF0001276_3_Arthur2	NA		NA	NA	NA	NA	NA	NA	NA	NA	NA
1258	DF0001277_2_MARE9	NA		NA	NA	NA	NA	NA	NA	NA	NA	NA
1259	DF0001279_2_UCON35	NA		NA	NA	NA	NA	NA	NA	NA	NA	NA
1260	DF0001280_2_X15_LINE	NA		NA	NA	NA	NA	NA	NA	NA	NA	NA
1261	DF0001281_2_Tigger17d	NA		NA	NA	NA	NA	NA	NA	NA	NA	NA
1262	DF0001282_2_X30_DNA	NA		NA	NA	NA	NA	NA	NA	NA	NA	NA
1263	DF0001283_2_UCON84	NA		NA	NA	NA	NA	NA	NA	NA	NA	NA
1264	DF0001285_2_X6b_DNA	NA		NA	NA	NA	NA	NA	NA	NA	NA	NA
1265	DF0001286_2_MamTip1b	NA		NA	NA	NA	NA	NA	NA	NA	NA	NA
1266	DF0001288_2_UCON62	NA		NA	NA	NA	NA	NA	NA	NA	NA	NA
1267	DF0001289_2_UCON67	NA		NA	NA	NA	NA	NA	NA	NA	NA	NA
1268	DF0001290_2_Zaphod4a	NA		NA	NA	NA	NA	NA	NA	NA	NA	NA
1269	DF0001291_2_CR1-13_AMi	NA		NA	NA	NA	NA	NA	NA	NA	NA	NA
1270	DF0001292_2_X23_DNA	NA		NA	NA	NA	NA	NA	NA	NA	NA	NA
1271	DF0001294_2_UCON99	NA		NA	NA	NA	NA	NA	NA	NA	NA	NA
1272	DF0001295_2_MARE8	NA		NA	NA	NA	NA	NA	NA	NA	NA	NA
1273	DF0001296_2_LTR91A	NA		NA	NA	NA	NA	NA	NA	NA	NA	NA
1274	DF0001297_2_MamTip3B	NA		NA	NA	NA	NA	NA	NA	NA	NA	NA
1275	DF0001298_2_MamTip2b	NA		NA	NA	NA	NA	NA	NA	NA	NA	NA
1276	DF0001299_2_Tigger6	NA		NA	NA	NA	NA	NA	NA	NA	NA	NA
1277	DF0001300_2_CR1-12_AMi	NA		NA	NA	NA	NA	NA	NA	NA	NA	NA
1278	DF0001301_2_UCON85	NA		NA	NA	NA	NA	NA	NA	NA	NA	NA
1279	DF0001304_2_MamGypsy2-I	NA		NA	NA	NA	NA	NA	NA	NA	NA	NA
1280	DF0001305_2_X1_DNA	NA		NA	NA	NA	NA	NA	NA	NA	NA	NA
1281	DF0001307_2_X2b_DNA	NA		NA	NA	NA	NA	NA	NA	NA	NA	NA
1282	DF0001308_3_UCON97	NA		NA	NA	NA	NA	NA	NA	NA	NA	NA
1283	DF0001309_2_X4b_DNA	NA		NA	NA	NA	NA	NA	NA	NA	NA	NA
1284	DF0001311_3_UCON59	NA		NA	NA	NA	NA	NA	NA	NA	NA	NA
1285	DF0001312_3_UCON71	NA		NA	NA	NA	NA	NA	NA	NA	NA	NA
1286	DF0001313_3_Charlie16	NA		NA	NA	NA	NA	NA	NA	NA	NA	NA
1287	DF0001314_2_UCON55	NA		NA	NA	NA	NA	NA	NA	NA	NA	NA
1288	DF0001323_2_Chompy-6_Croc	NA		NA	NA	NA	NA	NA	NA	NA	NA	NA
1289	DF0001325_2_CR1-3_Croc	NA		NA	NA	NA	NA	NA	NA	NA	NA	NA
1290	DF0001326_2_CR1-L3A_Croc	NA		NA	NA	NA	NA	NA	NA	NA	NA	NA
1291	DF0001327_3_CR1-L3B_Croc	NA		NA	NA	NA	NA	NA	NA	NA	NA	NA
1292	DF0001328_2_CR1-11_Crp	NA		NA	NA	NA	NA	NA	NA	NA	NA	NA
1293	DF0001331_2_L2-1_Crp	NA		NA	NA	NA	NA	NA	NA	NA	NA	NA
1294	DF0001333_2_UCON86	NA		NA	NA	NA	NA	NA	NA	NA	NA	NA
1295	DF0001334_2_L2-1_AMi	NA		NA	NA	NA	NA	NA	NA	NA	NA	NA
1296	DF0001336_2_CR1-1_Amn	NA		NA	NA	NA	NA	NA	NA	NA	NA	NA
1297	DF0001337_3_HERV-Fc1_LTR2	NA		NA	NA	NA	NA	NA	NA	NA	NA	NA
1298	DF0001423_1_LmeSINE1c	NA		NA	NA	NA	NA	NA	NA	NA	NA	NA
1299	DF0001474_2_SSU-rRNA_Cel	NA		NA	NA	NA	NA	NA	NA	NA	NA	NA
1300	DF0001731_1_AmnHarb1	NA		NA	NA	NA	NA	NA	NA	NA	NA	NA
1301	DF0001732_1_AmnL2-1	NA		NA	NA	NA	NA	NA	NA	NA	NA	NA
1302	DF0002200_1_UCON87B	NA		NA	NA	NA	NA	NA	NA	NA	NA	NA
1303	DF0003796_1_UCON9B	NA		NA	NA	NA	NA	NA	NA	NA	NA	NA
1304	DF0004193_1_CR1_Amni-1	NA		NA	NA	NA	NA	NA	NA	NA	NA	NA
1305	DF0006271_1_DIRS-1a_Amnio	NA		NA	NA	NA	NA	NA	NA	NA	NA	NA
1306	DF0006272_1_DIRS-1b_Amnio	NA		NA	NA	NA	NA	NA	NA	NA	NA	NA

## Sheet: MM_vs_fibroblasts
TE differential expression. Comparison of MM (multiple myeloma) transcriptome vs fibroblasts transcriptome using the Wald test.
(The column titles legend is presented in the "O" column)
				downregulated	upregulated	q<0.05, significant	q>0.05, non significant
Line #	target_id	pval	-log10(qval)	qval	b	se_b	mean_obs	var_obs	tech_var	sigma_sq	smooth_sigma_sq	final_sigma_sq		Column titles:
2	DF0001040_4_MSR1	6.60217e-06	2.8111	0.00154491	3.25181	0.721642	1.40782	3.13512	0.0254565	1.1318	0.875656	1.1318		1. `target_id`: Unique identifier of the gene or transcript (DfamNo_TE name).
364	DF0000842_4_Tigger3c	0.0702988	0.000862238	0.998017	1.9946	1.102	2.66043	3.4714	0.451442	2.24725	1.38933	2.24725		2. `pval`: p-value reflecting the statistical significance of differences in expression between conditions or groups.
9	DF0000215_4_HUERS-P2	0.0010985	1.1855	0.0652376	1.87017	0.572967	0.849787	1.14016	0.112224	0.364295	0.617311	0.617311		3. `-log10(qval)`: -log10 calculated for qval value (for plotting volcano plot) .
20	DF0000576_4_LTR72B	0.0259783	0.202513	0.627317	1.79247	0.805049	0.85547	2.45732	0.345073	1.09516	0.61975	1.09516		4. `qval`: adjusted p-value, e.g., FDR-adjusted p-value, to account for multiple testing.
87	DF0000175_4_HERVE_a	0.0999486	0.000862238	0.998017	1.7751	1.07902	3.57264	1.78435	1.13337	0.44524	1.45392	1.45392		5. `b`: b-value, estimate of the slope coefficient (magnitude of change) for gene or transcript expression between conditions or groups.
277	DF0000571_4_LTR7	0.0937912	0.000862238	0.998017	1.65046	0.984921	4.27896	5.28904	0.665021	1.49069	1.33976	1.49069		6. `se_b`: Standard error of the slope coefficient estimate.
175	DF0000330_4_L1PA12_3end	0.154564	0.000862238	0.998017	1.57891	1.1091	2.87021	2.77209	0.888607	1.84495	1.41683	1.84495		7. `mean_obs`: Mean value of observed gene or transcript expression.
68	DF0000081_4_Charlie10	0.0958916	0.000862238	0.998017	1.52496	0.915836	1.18558	3.54592	0.0231893	1.84071	0.769115	1.84071		8. `var_obs`: The variance of the observed expression of a gene or transcript.
108	DF0000204_5_HERVP71A	0.0683763	0.000862238	0.998017	1.41923	0.778717	1.86299	2.37821	0.0269472	1.32061	1.10677	1.32061		9. `tech_var`: Technical variance (technical variability) in gene expression.
22	DF0000793_4_MER48	0.0311898	0.202513	0.627317	1.41095	0.654842	1.43009	1.65111	0.066263	0.879347	0.886667	0.886667		10. `sigma_sq`: The variance of the model for the gene or transcript.
402	DF0000974_4_MIR3	0.092739	0.000862238	0.998017	1.35789	0.80773	1.17185	2.67284	0.100529	1.34931	0.762627	1.34931		11. `smooth_sigma_sq`: Model variance after smoothing.
88	DF0000176_4_HERV-Fc1	0.104342	0.000862238	0.998017	1.335	0.821965	1.75966	3.42732	0.16511	1.33628	1.05657	1.33628		12. `final_sigma_sq`: Final value of model variance after appropriate corrections and transformations.
26	DF0001052_4_PRIMA41-int	0.0536467	0.0151842	0.965641	1.32608	0.687201	1.38858	1.70475	0.0586197	0.990814	0.866263	0.990814
377	DF0000865_4_MER57B1	0.145092	0.000862238	0.998017	1.28919	0.884773	1.24192	1.90141	0.348586	1.39102	0.795892	1.39102
437	DF0001072_4_SVA_F	0.191401	0.000862238	0.998017	1.23015	0.941601	5.29385	1.88953	0.916063	0.981352	1.05419	1.05419
368	DF0000849_4_Tigger6a	0.0667331	0.000862238	0.998017	1.152	0.62832	0.702239	1.71275	0.0941498	0.783153	0.555521	0.783153
240	DF0000454_4_LTR22A	0.0815946	0.000862238	0.998017	1.14162	0.655537	1.11187	1.34496	0.120555	0.834397	0.734513	0.834397
279	DF0000574_4_LTR71B	0.190217	0.000862238	0.998017	1.11286	0.849549	1.36352	2.637	0.338448	1.26541	0.854192	1.26541
281	DF0000587_4_LTR7B	0.275051	0.000862238	0.998017	1.10631	1.01357	4.52184	2.45603	0.824557	1.45838	1.27542	1.45838
39	DF0000021_4_Charlie1a	0.146108	0.000862238	0.998017	1.0638	0.731932	1.18567	1.56847	0.0755886	1.11491	0.769156	1.11491
371	DF0000857_4_MER52C	0.0838557	0.000862238	0.998017	1.05432	0.609876	1.09716	1.14995	0.0988743	0.407606	0.727678	0.727678
435	DF0001070_4_SVA_D	0.180937	0.000862238	0.998017	1.03958	0.777037	6.87758	0.586856	0.57336	-0.211173	0.768389	0.768389
381	DF0000877_4_MER5A1	0.160917	0.000862238	0.998017	1.0149	0.7239	0.940601	1.63939	0.0747324	1.08978	0.65682	1.08978
42	DF0000034_4_AluJo	0.230019	0.000862238	0.998017	1.01126	0.842495	1.99248	2.43536	0.408442	0.644934	1.16889	1.16889
103	DF0000196_4_HERVK9	0.301233	0.000862238	0.998017	0.975331	0.943449	5.41035	0.296195	0.952973	-0.749439	1.02502	1.02502
247	DF0000472_4_LTR26D	0.0732818	0.000862238	0.998017	0.965628	0.539134	0.68708	1.04454	0.0965835	0.417989	0.549341	0.549341
248	DF0000474_4_LTR27	0.0917159	0.000862238	0.998017	0.946418	0.561201	0.687813	0.985537	0.140941	0.558942	0.549639	0.558942
182	DF0000339_4_L1PA2_3end	0.312191	0.000862238	0.998017	0.932564	0.922751	5.62453	2.01648	0.644055	1.2481	0.975055	1.2481
275	DF0000569_4_LTR6A	0.224747	0.000862238	0.998017	0.879031	0.724077	1.40896	2.11168	0.0615149	1.10357	0.876219	1.10357
292	DF0000628_4_HERV17	0.454847	0.000862238	0.998017	0.879009	1.17615	4.04353	2.93323	0.668427	2.40566	1.3923	2.40566
207	DF0000390_4_LTR10A	0.338378	0.000862238	0.998017	0.840105	0.87751	1.54144	1.72097	0.602145	1.10902	0.943449	1.10902
219	DF0000405_4_LTR12F	0.286326	0.000862238	0.998017	0.83216	0.780481	2.28634	2.84619	0.0555601	1.23377	1.29811	1.29811
318	DF0000758_4_MER39	0.150247	0.000862238	0.998017	0.823661	0.572519	0.861149	0.979542	0.106204	0.358816	0.622192	0.622192
191	DF0000348_4_L1PB2_3end	0.440839	0.000862238	0.998017	0.80595	1.04563	3.57878	1.65206	0.976111	0.682351	1.45355	1.45355
315	DF0000748_4_MER33	0.195583	0.000862238	0.998017	0.805736	0.622556	0.785886	1.0583	0.122315	0.738964	0.590187	0.738964
104	DF0000197_5_HERVKC4	0.371482	0.000862238	0.998017	0.803761	0.899363	1.08308	1.6244	0.529281	1.26817	0.721163	1.26817
298	DF0000704_4_MER107	0.246319	0.000862238	0.998017	0.800447	0.690435	1.68358	1.9456	0.0417031	0.808714	1.01763	1.01763
86	DF0000174_4_HERVE	0.481785	0.000862238	0.998017	0.793586	1.12816	3.74653	2.62153	0.672975	2.15534	1.43908	2.15534
231	DF0000432_4_LTR19B	0.268937	0.000862238	0.998017	0.783529	0.708746	1.70069	2.25332	0.0271903	1.08908	1.02649	1.08908
461	DF0001316_2_AluYi6_4d	0.396934	0.000862238	0.998017	0.779201	0.919835	6.08683	2.02137	0.997695	0.655359	0.882519	0.882519
92	DF0000183_4_HERVH	0.198412	0.000862238	0.998017	0.769552	0.598366	6.98111	3.09618	0.0383856	0.1715	0.757264	0.757264
333	DF0000783_4_MER44C	0.368932	0.000862238	0.998017	0.763962	0.850287	1.97315	2.51291	0.0501404	1.5565	1.15961	1.5565
341	DF0000801_4_MER4D	0.237745	0.000862238	0.998017	0.746296	0.63211	1.07738	1.1994	0.169387	0.551501	0.718532	0.718532
285	DF0000616_4_LTR8A	0.34173	0.000862238	0.998017	0.736425	0.774571	1.6483	1.62491	0.333982	0.2657	0.999263	0.999263
185	DF0000342_4_L1PA5_3end	0.456216	0.000862238	0.998017	0.732952	0.983706	5.88252	1.85336	0.307903	1.84249	0.920916	1.84249
136	DF0000261_4_L1MA5_3end	0.37709	0.000862238	0.998017	0.7302	0.826701	2.53253	2.9674	0.151495	1.14597	1.36725	1.36725
186	DF0000343_4_L1PA6_3end	0.450213	0.000862238	0.998017	0.714218	0.945909	5.53843	0.25857	0.993738	-0.819641	0.994581	0.994581
260	DF0000512_4_LTR4	0.353898	0.000862238	0.998017	0.713952	0.77013	0.937169	1.53486	0.0765716	1.24143	0.655306	1.24143
99	DF0000191_5_HERVK13	0.496821	0.000862238	0.998017	0.709152	1.04364	3.02486	2.16617	0.77711	1.64328	1.43767	1.64328
459	DF0001303_2_HERV9N	0.517507	0.000862238	0.998017	0.703579	1.08712	3.14903	2.71362	0.711141	1.91517	1.45034	1.91517
466	DF0001335_3_hAT-5_Mam	0.372975	0.000862238	0.998017	0.698148	0.78363	1.18505	1.88334	0.0556359	1.30898	0.768865	1.30898
238	DF0000449_4_LTR2	0.489195	0.000862238	0.998017	0.695717	1.00597	3.63696	2.58305	0.799291	1.16804	1.44954	1.44954
267	DF0000548_4_LTR54	0.446335	0.000862238	0.998017	0.687537	0.902826	0.752855	1.66806	0.191161	1.62016	0.576384	1.62016
122	DF0000235_4_PABL_A-int	0.524788	0.000862238	0.998017	0.684971	1.07703	2.26647	2.29329	0.568691	2.00907	1.29061	2.00907
388	DF0000903_4_MER66B	0.286917	0.000862238	0.998017	0.678816	0.637441	0.542585	0.982455	0.101854	0.801105	0.492	0.801105
93	DF0000184_4_HERVH48	0.544382	0.000862238	0.998017	0.674322	1.11237	2.71614	2.50231	0.382533	2.36719	1.39721	2.36719
89	DF0000179_5_HERV-Fc2	0.389243	0.000862238	0.998017	0.668848	0.776834	1.84223	3.3524	0.244109	0.38217	1.09694	1.09694
224	DF0000410_4_LTR14A	0.332122	0.000862238	0.998017	0.665191	0.685872	1.62093	1.83497	0.060424	0.75427	0.984954	0.984954
325	DF0000767_4_MER44A	0.539121	0.000862238	0.998017	0.664697	1.08232	2.58701	2.35742	0.387577	2.21555	1.37749	2.21555
38	DF0000017_4_Harlequin	0.481552	0.000862238	0.998017	0.649758	0.923204	4.48061	1.67981	0.607106	0.879891	1.28691	1.28691
283	DF0000589_4_LTR7Y	0.531554	0.000862238	0.998017	0.638008	1.01978	4.55175	3.65761	0.342425	1.96856	1.26698	1.96856
213	DF0000399_4_LTR12	0.501056	0.000862238	0.998017	0.623867	0.92723	2.21199	2.24848	0.346696	1.56387	1.26882	1.56387
35	DF0000010_4_L1MC4_3end	0.474846	0.000862238	0.998017	0.613862	0.859008	2.138	1.82992	0.40293	1.18836	1.23684	1.23684
188	DF0000345_4_L1PA8_3end	0.646447	0.000862238	0.998017	0.605037	1.31901	4.68146	3.59674	0.966444	2.89978	1.22938	2.89978
319	DF0000759_4_MER39B	0.400479	0.000862238	0.998017	0.600515	0.714248	1.827	2.03168	0.0439733	0.595316	1.08969	1.08969
189	DF0000346_4_L1PA8A_3end	0.606335	0.000862238	0.998017	0.595461	1.15554	3.68298	3.24195	0.612401	2.35485	1.44564	2.35485
299	DF0000714_4_MER11A	0.557998	0.000862238	0.998017	0.594179	1.01427	3.30586	3.4475	0.249386	2.03672	1.45857	2.03672
436	DF0001071_4_SVA_E	0.651594	0.000862238	0.998017	0.591734	1.31045	4.42288	4.72939	0.514853	3.30134	1.30263	3.30134
204	DF0000371_4_LOR1b	0.417589	0.000862238	0.998017	0.587624	0.724916	1.14088	1.14093	0.356866	0.810917	0.748062	0.810917
282	DF0000588_4_LTR7C	0.538135	0.000862238	0.998017	0.58455	0.949507	2.3175	2.56383	0.280145	1.72333	1.3093	1.72333
95	DF0000186_5_HERVIP10F	0.583809	0.000862238	0.998017	0.582683	1.06362	1.92607	2.13159	0.463037	2.05094	1.13696	2.05094
382	DF0000882_4_MER61-int	0.598812	0.000862238	0.998017	0.582407	1.10701	2.50093	2.41239	0.580753	2.14251	1.36062	2.14251
253	DF0000488_4_LTR32	0.284964	0.000862238	0.998017	0.570538	0.533595	0.645765	0.904117	0.100065	0.472339	0.532655	0.532655
159	DF0000289_4_L1MD3_3end	0.570579	0.000862238	0.998017	0.555356	0.979121	2.53463	2.59204	0.275377	1.85502	1.36767	1.85502
237	DF0000447_4_LTR1F1	0.347248	0.000862238	0.998017	0.548538	0.583588	0.708751	1.17716	0.198648	0.490556	0.558186	0.558186
418	DF0001036_4_MLT2D	0.463993	0.000862238	0.998017	0.535635	0.731454	0.74834	1.43854	0.152842	1.0361	0.574509	1.0361
84	DF0000172_4_HERV4_I	0.61187	0.000862238	0.998017	0.533765	1.05195	2.17027	3.0218	0.284196	2.1749	1.25108	2.1749
432	DF0001067_4_SVA_A	0.614944	0.000862238	0.998017	0.533729	1.06103	5.07692	3.97232	0.436328	2.06542	1.11238	2.06542
276	DF0000570_4_LTR6B	0.610571	0.000862238	0.998017	0.533015	1.04665	3.33982	2.14776	0.975142	0.986737	1.45925	1.45925
141	DF0000266_4_L1MA9_3end	0.601617	0.000862238	0.998017	0.532947	1.02082	3.06751	1.63833	0.87308	0.695422	1.44265	1.44265
190	DF0000347_4_L1PB1_3end	0.604369	0.000862238	0.998017	0.532473	1.02769	4.64422	2.25239	0.854364	1.49261	1.24032	1.49261
417	DF0001035_4_MLT2C2	0.394165	0.000862238	0.998017	0.52471	0.615794	0.990441	1.23646	0.163685	0.516591	0.678985	0.678985
98	DF0000189_4_HERVK11	0.601006	0.000862238	0.998017	0.515383	0.985523	3.31608	2.56881	0.69953	1.39957	1.45881	1.45881
246	DF0000468_4_LTR25-int	0.499912	0.000862238	0.998017	0.515248	0.763751	2.2013	2.65869	0.0319005	1.19643	1.26436	1.26436
234	DF0000436_4_LTR1A2	0.559268	0.000862238	0.998017	0.511777	0.876436	2.2206	2.15949	0.316992	1.38999	1.27238	1.38999
353	DF0000815_4_MER50-int	0.60107	0.000862238	0.998017	0.503189	0.962373	2.13643	2.26071	0.304388	1.75375	1.23613	1.75375
181	DF0000337_4_L1PA17_3end	0.552854	0.000862238	0.998017	0.492876	0.83047	2.2376	2.09283	0.253347	1.13415	1.27928	1.27928
311	DF0000744_4_MER30	0.611585	0.000862238	0.998017	0.490623	0.966149	2.93558	3.09253	0.261674	1.81264	1.42542	1.81264
184	DF0000341_4_L1PA4_3end	0.453589	0.000862238	0.998017	0.49001	0.65383	6.29304	0.380074	0.102382	0.0562292	0.847605	0.847605
112	DF0000214_4_HUERS-P1	0.66459	0.000862238	0.998017	0.483117	1.11424	2.3964	2.79257	0.12458	2.63437	1.33434	2.63437
176	DF0000331_4_L1PA13_3end	0.682139	0.000862238	0.998017	0.477211	1.16522	3.77749	4.26484	0.527808	2.48938	1.43541	2.48938
221	DF0000407_4_LTR13_v	0.595156	0.000862238	0.998017	0.466961	0.878772	3.01334	3.01042	0.279877	0.297886	1.43621	1.43621
174	DF0000329_4_L1PA11_3end	0.672146	0.000862238	0.998017	0.462091	1.09189	3.59472	2.69972	0.763356	1.88601	1.45255	1.88601
152	DF0000277_4_L1MC3_3end	0.598382	0.000862238	0.998017	0.460429	0.87413	2.91394	2.96474	0.275509	0.658676	1.4225	1.4225
443	DF0001126_4_MLT1A	0.609878	0.000862238	0.998017	0.45678	0.895211	2.64199	2.4606	0.180445	1.60045	1.38653	1.60045
290	DF0000625_4_LTR9D	0.429351	0.000862238	0.998017	0.455802	0.576744	0.784505	0.941418	0.14958	0.327819	0.589607	0.589607
217	DF0000403_4_LTR12D	0.655012	0.000862238	0.998017	0.449621	1.00629	4.02993	2.04506	0.855308	1.26733	1.39496	1.39496
81	DF0000169_4_HERV3	0.681956	0.000862238	0.998017	0.447881	1.09294	2.45271	2.45285	0.34756	2.30692	1.34938	2.30692
144	DF0000269_4_L1MB3_3end	0.671	0.000862238	0.998017	0.446619	1.05142	3.89359	3.32542	0.32042	2.13622	1.41903	2.13622
280	DF0000581_5_LTR76	0.618367	0.000862238	0.998017	0.446369	0.896024	1.44956	1.74346	0.30507	1.47906	0.896405	1.47906
123	DF0000236_4_L1M2_orf2	0.660038	0.000862238	0.998017	0.445635	1.01313	4.51857	2.25875	0.730198	1.55075	1.27634	1.55075
172	DF0000327_4_L1PA10_3end	0.728047	0.000862238	0.998017	0.436445	1.25514	4.26232	4.03773	0.586326	2.91454	1.34383	2.91454
343	DF0000803_4_MER4D1	0.670762	0.000862238	0.998017	0.430064	1.01167	2.74876	2.74556	0.327933	1.94646	1.40152	1.94646
457	DF0001278_3_HERV9NC	0.684315	0.000862238	0.998017	0.410348	1.00926	3.99712	2.75459	0.862385	1.31935	1.40119	1.40119
85	DF0000173_4_HERV9	0.706268	0.000862238	0.998017	0.40702	1.07999	3.00114	2.31013	0.68061	1.91135	1.43461	1.91135
216	DF0000402_4_LTR12C	0.568076	0.000862238	0.998017	0.403087	0.70607	6.34118	0.197822	0.267864	-0.153348	0.839992	0.839992
334	DF0000790_4_MER47A	0.608191	0.000862238	0.998017	0.391508	0.763683	2.19086	2.40105	0.0360866	1.21595	1.25994	1.25994
156	DF0000285_4_L1MC_orf2	0.710542	0.000862238	0.998017	0.384499	1.03603	3.47279	2.20778	0.678731	1.7065	1.45828	1.7065
288	DF0000622_4_LTR9A1	0.528839	0.000862238	0.998017	0.379795	0.603061	0.999107	1.22735	0.125307	0.682522	0.682875	0.682875
179	DF0000335_4_L1PA15_3end	0.697241	0.000862238	0.998017	0.376194	0.966962	3.46931	2.97973	0.619437	1.07745	1.45837	1.45837
249	DF0000482_4_LTR28C	0.547119	0.000862238	0.998017	0.371765	0.617464	0.355852	0.886733	0.148278	0.698969	0.422154	0.698969
266	DF0000540_4_LTR5	0.736413	0.000862238	0.998017	0.368424	1.09452	3.53778	2.21813	1.2064	0.658127	1.45578	1.45578
363	DF0000841_4_Tigger3b	0.759224	0.000862238	0.998017	0.361697	1.18009	3.56909	3.1942	0.376259	2.71843	1.45412	2.71843
339	DF0000798_4_MER4B-int	0.699693	0.000862238	0.998017	0.359259	0.931364	1.80088	1.96528	0.322454	1.60519	1.07704	1.60519
149	DF0000274_4_L1MB8_3end	0.696961	0.000862238	0.998017	0.358913	0.921645	3.30734	2.72541	0.429014	0.784181	1.45861	1.45861
183	DF0000340_4_L1PA3_3end	0.578326	0.000862238	0.998017	0.35861	0.645177	6.37241	0.615564	0.0898457	0.142693	0.835163	0.835163
147	DF0000272_4_L1MB5_3end	0.723293	0.000862238	0.998017	0.353888	0.999509	3.08599	2.55933	0.524193	1.69585	1.4446	1.69585
403	DF0000975_4_MIRb	0.604434	0.000862238	0.998017	0.350018	0.675666	1.37384	1.57162	0.155353	0.534872	0.859146	0.859146
261	DF0000521_4_LTR43	0.638774	0.000862238	0.998017	0.346393	0.737928	1.04783	1.51611	0.0668243	1.14326	0.704964	1.14326
222	DF0000408_4_LTR13A	0.741457	0.000862238	0.998017	0.3457	1.04782	3.94978	1.74995	1.03012	0.60692	1.40971	1.40971
300	DF0000715_4_MER11B	0.749768	0.000862238	0.998017	0.342073	1.07251	3.64231	2.39466	0.571695	1.9845	1.44912	1.9845
180	DF0000336_4_L1PA16_3end	0.747968	0.000862238	0.998017	0.341279	1.06212	3.47075	2.94126	0.468781	2.0381	1.45834	2.0381
366	DF0000846_4_Tigger4b	0.69833	0.000862238	0.998017	0.338966	0.874578	2.37444	2.5457	0.371889	0.617543	1.32786	1.32786
303	DF0000734_4_MER1A	0.738733	0.000862238	0.998017	0.333221	0.99907	4.43246	3.34031	0.753948	1.46414	1.30005	1.46414
408	DF0001003_4_MLT1C	0.700943	0.000862238	0.998017	0.331586	0.863397	2.57497	2.46461	0.281222	1.36763	1.37534	1.37534
79	DF0000163_5_HERV1_I	0.619188	0.000862238	0.998017	0.326345	0.656628	0.543632	1.08172	0.0958059	0.862329	0.492405	0.862329
29	DF0000001_4_MIR	0.710189	0.000862238	0.998017	0.325141	0.874968	2.3132	3.42913	0.0445902	1.65668	1.3078	1.65668
218	DF0000404_4_LTR12E	0.735739	0.000862238	0.998017	0.32469	0.962039	3.44268	3.06358	0.597718	0.985815	1.45899	1.45899
404	DF0000976_4_MIRc	0.708836	0.000862238	0.998017	0.324436	0.868825	2.34997	2.6523	0.357259	0.512851	1.3202	1.3202
262	DF0000529_5_LTR46-int	0.770873	0.000862238	0.998017	0.322036	1.10577	2.13755	2.59806	0.476778	2.24039	1.23663	2.24039
450	DF0001154_2_AluYm1	0.795641	0.000862238	0.998017	0.318654	1.23036	6.43065	3.88942	0.736937	2.62701	0.826378	2.62701
131	DF0000256_4_L1MA1_3end	0.762955	0.000862238	0.998017	0.308775	1.02378	4.11328	1.16054	0.95121	-0.0645056	1.37796	1.37796
53	DF0000046_4_AluSq4	0.729992	0.000862238	0.998017	0.30772	0.89159	3.86902	5.54473	0.303593	1.46292	1.42283	1.46292
427	DF0001053_4_PRIMA4-int	0.590258	0.000862238	0.998017	0.306275	0.568797	7.66599	0.283333	0.0144058	0.130611	0.704549	0.704549
139	DF0000264_4_L1MA7_3end	0.779457	0.000862238	0.998017	0.302879	1.08161	2.66249	2.83384	0.36113	2.2386	1.38964	2.2386
101	DF0000194_5_HERVK22	0.774899	0.000862238	0.998017	0.301398	1.05394	4.00707	2.22441	0.863249	1.60516	1.39933	1.60516
140	DF0000265_4_L1MA8_3end	0.759197	0.000862238	0.998017	0.299353	0.976568	2.61492	2.01503	0.718828	1.40047	1.38222	1.40047
208	DF0000394_4_LTR10C	0.775094	0.000862238	0.998017	0.28485	0.99696	4.00687	2.04637	0.80936	1.25719	1.39937	1.39937
187	DF0000344_4_L1PA7_3end	0.783366	0.000862238	0.998017	0.282988	1.02929	5.80618	0.148029	1.41804	-1.26863	0.936267	0.936267
133	DF0000258_5_L1MA3_3end	0.776819	0.000862238	0.998017	0.281381	0.992644	3.67398	2.35781	0.592149	1.5975	1.44646	1.5975
228	DF0000427_4_LTR17	0.750327	0.000862238	0.998017	0.280929	0.882848	3.36461	3.72188	0.272544	0.534101	1.4595	1.4595
412	DF0001028_4_MLT2A2	0.785396	0.000862238	0.998017	0.276104	1.01399	3.92546	2.19774	0.544005	1.74084	1.41385	1.74084
370	DF0000856_4_MER52A	0.625183	0.000862238	0.998017	0.270945	0.554627	0.804019	1.02986	0.0857541	0.446816	0.597827	0.597827
214	DF0000400_4_LTR12_v	0.745536	0.000862238	0.998017	0.267181	0.823283	2.75526	3.2252	0.103846	1.20604	1.40237	1.40237
132	DF0000257_4_L1MA2_3end	0.791692	0.000862238	0.998017	0.26499	1.00331	3.94771	2.60184	0.697106	1.53987	1.41006	1.53987
338	DF0000797_4_MER4B	0.722659	0.000862238	0.998017	0.263807	0.743314	1.96788	2.01939	0.0707351	1.0549	1.15708	1.15708
143	DF0000268_4_L1MB2_3end	0.81677	0.000862238	0.998017	0.254291	1.09749	3.82498	3.47193	0.403748	2.2729	1.4292	2.2729
433	DF0001068_4_SVA_B	0.860004	0.000862238	0.998017	0.25098	1.42303	4.98287	5.3376	0.186717	4.31334	1.13923	4.31334
203	DF0000370_4_LOR1a	0.795609	0.000862238	0.998017	0.248184	0.958111	2.10875	1.92786	0.568868	1.47108	1.22359	1.47108
161	DF0000292_4_L1MD_orf2	0.73522	0.000862238	0.998017	0.247917	0.733073	1.92683	2.01918	0.0568813	0.987739	1.13733	1.13733
375	DF0000863_4_MER57A1	0.735115	0.000862238	0.998017	0.245151	0.724593	1.88176	1.94834	0.0510218	0.990358	1.11572	1.11572
150	DF0000275_4_L1MC1_3end	0.80753	0.000862238	0.998017	0.242187	0.994141	4.1502	1.93626	0.826331	1.10241	1.36993	1.36993
171	DF0000326_4_L1P4_orf2	0.810144	0.000862238	0.998017	0.240111	0.999462	4.86757	1.21418	1.04632	0.306373	1.17351	1.17351
100	DF0000192_4_HERVK14	0.804926	0.000862238	0.998017	0.236703	0.958403	2.27652	2.25706	0.297651	1.74354	1.29444	1.74354
34	DF0000008_4_L1M5_orf2	0.794012	0.000862238	0.998017	0.231559	0.886848	2.15653	1.99488	0.447651	1.30013	1.24506	1.30013
284	DF0000590_4_LTR8	0.823705	0.000862238	0.998017	0.229349	1.02947	3.25087	3.43043	0.278102	2.07705	1.45665	2.07705
145	DF0000270_4_L1MB4_3end	0.791017	0.000862238	0.998017	0.222813	0.840834	3.06286	3.75816	0.0104705	1.56064	1.44214	1.56064
434	DF0001069_4_SVA_C	0.812436	0.000862238	0.998017	0.222709	0.938574	6.11343	1.81935	0.685091	1.27251	0.877802	1.27251
344	DF0000804_4_MER4E	0.820818	0.000862238	0.998017	0.219496	0.969109	2.66684	2.71391	0.335818	1.75123	1.39028	1.75123
444	DF0001127_4_MLT1B	0.782976	0.000862238	0.998017	0.213951	0.776752	2.34635	2.51303	0.0217345	1.1015	1.31903	1.31903
115	DF0000225_4_L1HS_3end	0.880611	0.000862238	0.998017	0.213773	1.4233	4.23452	3.83787	0.34464	4.15712	1.35053	4.15712
137	DF0000262_4_L1MA5A_3end	0.833732	0.000862238	0.998017	0.21204	1.01011	3.1601	2.03576	0.699252	1.56813	1.4512	1.56813
169	DF0000319_4_L1P3b_5end	0.726066	0.000862238	0.998017	0.206832	0.590335	0.524137	0.932363	0.075424	0.699009	0.484885	0.699009
200	DF0000357_4_L1PREC2_orf2	0.804206	0.000862238	0.998017	0.193752	0.781549	5.81573	0.275167	0.423058	-0.302215	0.934317	0.934317
153	DF0000279_4_L1MC4a_3end	0.829696	0.000862238	0.998017	0.188439	0.876088	1.40452	1.71271	0.306475	1.39915	0.874039	1.39915
170	DF0000320_4_L1P3_orf2	0.75249	0.000862238	0.998017	0.187746	0.595341	7.0343	0.225723	0.0357496	0.157918	0.751876	0.751876
464	DF0001320_2_AluYj4	0.80703	0.000862238	0.998017	0.182522	0.747249	7.27549	0.380555	0.510641	-0.249413	0.730206	0.730206
173	DF0000328_4_L1PA10_5end	0.863192	0.000862238	0.998017	0.17306	1.00434	3.99012	2.09402	0.589402	1.65217	1.40249	1.65217
422	DF0001043_4_MSTB1	0.854612	0.000862238	0.998017	0.172223	0.939896	2.45031	2.12324	0.543018	1.4201	1.34878	1.4201
320	DF0000760_4_MER41A	0.884562	0.000862238	0.998017	0.170155	1.17196	3.6378	3.23323	0.429774	2.62241	1.44948	2.62241
383	DF0000890_4_MER57-int	0.870791	0.000862238	0.998017	0.166429	1.02321	2.80185	2.84739	0.269619	2.05694	1.40826	2.05694
118	DF0000228_4_L1M1_orf2	0.853834	0.000862238	0.998017	0.165124	0.896299	5.36096	0.228018	0.748017	-0.634463	1.03721	1.03721
287	DF0000618_4_LTR9	0.785673	0.000862238	0.998017	0.1589	0.584333	1.01358	1.17968	0.0693695	0.656855	0.689397	0.689397
416	DF0001034_4_MLT2C1	0.860195	0.000862238	0.998017	0.144762	0.821925	1.04171	1.31414	0.358745	1.1425	0.702171	1.1425
460	DF0001310_3_HERVIP10B3	0.891706	0.000862238	0.998017	0.144282	1.05976	1.92355	2.16169	0.428567	2.06721	1.13575	2.06721
355	DF0000817_4_THE1-int	0.860703	0.000862238	0.998017	0.141227	0.804808	6.29848	0.162618	0.592635	-0.522282	0.846735	0.846735
359	DF0000836_4_Tigger2	0.898412	0.000862238	0.998017	0.139454	1.09233	3.532	2.95587	0.559652	2.09186	1.45605	2.09186
166	DF0000316_4_L1P1_orf2	0.803084	0.000862238	0.998017	0.139241	0.558399	8.21576	0.277708	0.00488025	0.171052	0.68803	0.68803
342	DF0000802_4_MER4D0	0.884355	0.000862238	0.998017	0.136187	0.936307	2.27813	2.48518	0.342862	1.6053	1.29504	1.6053
305	DF0000736_4_MER2	0.888881	0.000862238	0.998017	0.133787	0.957539	2.86166	2.86059	0.265213	1.7723	1.41575	1.7723
293	DF0000629_4_MADE1	0.829212	0.000862238	0.998017	0.12893	0.597691	0.941749	1.21902	0.136528	0.507311	0.657326	0.657326
429	DF0001060_4_Ricksha_b	0.846203	0.000862238	0.998017	0.126076	0.64999	1.03785	1.49549	0.143975	0.794884	0.70041	0.794884
64	DF0000063_4_AluYh9	0.908424	0.000862238	0.998017	0.123749	1.07583	5.11529	4.1732	0.530268	2.04174	1.10171	2.04174
106	DF0000199_5_HERVL18	0.898991	0.000862238	0.998017	0.123591	0.973646	1.10039	1.8227	0.371831	1.73481	0.729178	1.73481
406	DF0001001_4_MLT1A0	0.911311	0.000862238	0.998017	0.117899	1.05848	3.40499	1.53464	1.03027	0.465096	1.45948	1.45948
135	DF0000260_4_L1MA4A_3end	0.899759	0.000862238	0.998017	0.117522	0.932967	2.845	2.66769	0.260266	1.67402	1.41365	1.67402
357	DF0000819_4_THE1C	0.911911	0.000862238	0.998017	0.116304	1.0513	4.71626	1.19968	1.23699	-0.225111	1.21907	1.21907
421	DF0001042_4_MSTB	0.905984	0.000862238	0.998017	0.114013	0.965351	2.87736	2.85395	0.291935	1.77896	1.41774	1.77896
243	DF0000461_4_LTR22E	0.86134	0.000862238	0.998017	0.10459	0.598794	1.06745	1.1213	0.0828262	0.642989	0.71396	0.71396
400	DF0000971_4_MER9a3	0.924798	0.000862238	0.998017	0.103569	1.09722	3.43125	3.51863	0.591174	2.08416	1.45919	2.08416
97	DF0000188_5_HERVK	0.909947	0.000862238	0.998017	0.098633	0.872048	4.80321	1.25469	0.496921	0.0536692	1.19301	1.19301
309	DF0000741_4_MER21B	0.916164	0.000862238	0.998017	0.0952012	0.904383	1.4807	1.74879	0.325231	1.49234	0.912172	1.49234
454	DF0001221_2_MLT1C2	0.890031	0.000862238	0.998017	0.0950449	0.687412	1.58607	1.49011	0.0833662	0.727415	0.966713	0.966713
362	DF0000840_4_Tigger3	0.907154	0.000862238	0.998017	0.0930562	0.797884	1.96686	2.34425	0.0329472	1.38176	1.15658	1.38176
193	DF0000350_4_L1PB4_3end	0.9312	0.000862238	0.998017	0.0868577	1.00606	2.95467	2.32541	0.689115	1.56011	1.42808	1.56011
192	DF0000349_4_L1PB3_3end	0.920528	0.000862238	0.998017	0.0859868	0.861862	2.73683	2.54077	0.250711	1.27932	1.39997	1.39997
74	DF0000144_4_FLAM_C	0.954555	0.000862238	0.998017	0.0786672	1.38042	5.28072	6.50708	1.1059	3.12866	1.05756	3.12866
96	DF0000187_4_HERVIP10FH	0.938586	0.000862238	0.998017	0.0775716	1.0068	3.33443	2.06841	0.793404	1.0072	1.45917	1.45917
426	DF0001050_4_PABL_B	0.939804	0.000862238	0.998017	0.0743155	0.984098	1.15086	1.99129	0.591645	1.56046	0.752748	1.56046
197	DF0000354_4_L1PB_orf2	0.923118	0.000862238	0.998017	0.0742436	0.769305	5.75874	0.239574	0.36909	-0.193508	0.946087	0.946087
257	DF0000509_4_LTR3A	0.93182	0.000862238	0.998017	0.0731387	0.854867	2.23407	2.39877	0.346135	0.513282	1.27786	1.27786
295	DF0000689_4_LTR3	0.920573	0.000862238	0.998017	0.0729512	0.731622	1.07959	1.48818	0.277678	0.911813	0.719553	0.911813
94	DF0000185_5_HERVI	0.92423	0.000862238	0.998017	0.0708112	0.744539	0.948684	1.26287	0.102617	1.12925	0.660391	1.12925
390	DF0000915_4_MER6A	0.91996	0.000862238	0.998017	0.0696653	0.693298	1.47688	1.57385	0.121529	0.94661	0.910223	0.94661
250	DF0000484_4_LTR2B	0.954432	0.000862238	0.998017	0.069445	1.21532	3.50584	3.07617	0.801472	2.48073	1.45717	2.48073
69	DF0000085_5_Charlie12	0.931193	0.000862238	0.998017	0.0660636	0.765125	2.20806	2.37505	0.0337376	0.859236	1.26719	1.26719
33	DF0000007_4_AluJb	0.952144	0.000862238	0.998017	0.0625877	1.04287	5.55427	3.07062	0.680901	1.73592	0.990933	1.73592
215	DF0000401_4_LTR12B	0.953085	0.000862238	0.998017	0.0587706	0.998936	2.2412	1.84252	0.936779	1.21373	1.28072	1.28072
220	DF0000406_4_LTR13	0.952434	0.000862238	0.998017	0.0584946	0.980617	5.63742	0.31049	1.16471	-1.04935	0.972197	0.972197
451	DF0001169_2_AluYk2	0.965106	0.000862238	0.998017	0.0536292	1.2259	3.91221	4.97598	0.440009	2.89959	1.41604	2.89959
109	DF0000205_5_HERVS71	0.963311	0.000862238	0.998017	0.0451415	0.981358	3.51391	3.09286	0.683291	1.22228	1.45685	1.45685
129	DF0000250_4_L1M4_orf2	0.964878	0.000862238	0.998017	0.0429926	0.976381	4.1663	1.954	0.752154	1.24269	1.36633	1.36633
157	DF0000286_4_L1MD1_3end	0.96586	0.000862238	0.998017	0.0415299	0.970303	3.11046	2.93672	0.645196	1.09205	1.447	1.447
239	DF0000450_4_LTR21A	0.949703	0.000862238	0.998017	0.0379052	0.600915	1.00362	1.09537	0.117537	0.567805	0.684906	0.684906
105	DF0000198_4_HERVL	0.969875	0.000862238	0.998017	0.0301122	0.797348	5.03732	1.42606	0.289247	0.879187	1.12356	1.12356
384	DF0000891_4_Tigger1	0.967001	0.000862238	0.998017	0.0296448	0.716578	6.30836	0.159089	0.295915	-0.155282	0.845161	0.845161
50	DF0000043_4_AluSq	0.984339	0.000862238	0.998017	0.0261875	1.33412	7.226	4.8344	1.30657	2.64872	0.734287	2.64872
392	DF0000930_4_MER75B	0.969771	0.000862238	0.998017	0.0260301	0.686882	0.668454	1.41406	0.110851	0.93761	0.541789	0.93761
411	DF0001027_4_MLT2A1	0.980373	0.000862238	0.998017	0.0240223	0.976444	3.68082	2.32783	0.672923	1.33143	1.44584	1.44584
125	DF0000244_4_L1M3_orf2	0.987063	0.000862238	0.998017	0.0153356	0.94577	3.4723	2.92	0.529443	1.13245	1.45829	1.45829
75	DF0000147_4_FRAM	0.989936	0.000862238	0.998017	0.0146237	1.15936	3.36184	5.53805	0.397324	2.58957	1.45948	2.58957
301	DF0000717_4_MER11C	0.989164	0.000862238	0.998017	0.0140284	1.03294	4.81058	1.20577	1.18027	0.0697847	1.19078	1.19078
40	DF0000023_4_Charlie3	0.989915	0.000862238	0.998017	0.0098324	0.777915	2.35271	2.47749	0.0236982	1.0492	1.32108	1.32108
467	DF0001428_2_LSU-rRNA_Cel	0.99107	0.000862238	0.998017	0.00853122	0.762236	10.5737	1.88652	0.00128036	1.28984	0.93788	1.28984
268	DF0000551_4_LTR56	0.988556	0.000862238	0.998017	0.00766937	0.534695	0.554943	0.887638	0.0976207	0.537709	0.496793	0.537709
378	DF0000872_4_MER58A	0.995208	0.000862238	0.998017	0.0060048	0.999725	2.83548	2.03883	0.808538	1.03771	1.41246	1.41246
468	DF0000333_4_L1PA14_3end	0.998026	0.000858323	0.998026	0.00256838	1.03791	3.73366	1.64976	0.9534	0.7314	1.44052	1.44052
6	DF0000002_4_AluY	0.0016405	1.1855	0.0652376	-5.70064	1.81053	4.14811	12.1143	1.93795	5.3465	1.37039	5.3465
7	DF0000012_4_5S	0.00157153	1.1855	0.0652376	-5.27773	1.66956	3.90088	18.0081	0.00713318	6.18719	1.41787	6.18719
3	DF0000073_4_BC200	1.07687e-05	2.77471	0.00167992	-5.20262	1.18211	4.39407	6.88917	1.20617	1.89912	1.31032	1.89912
1	DF0000145_4_FordPrefect	1.09721e-06	3.28946	0.000513494	-4.27615	0.877456	1.6376	5.34966	0.0647226	1.64623	0.993672	1.64623
4	DF0000631_4_HY3	0.000150015	1.75568	0.0175518	-4.01384	1.05877	2.5383	7.0103	0.0151348	2.47596	1.3684	2.47596
5	DF0000016_4_7SLRNA	0.000201028	1.72547	0.0188162	-3.99118	1.07356	8.34581	6.63559	0.689256	1.8719	0.687531	1.8719
36	DF0000011_4_7SK	0.111984	0.000862238	0.998017	-3.53258	2.22267	5.11079	15.0702	0.00687004	10.9715	1.10295	10.9715
24	DF0001076_4_U2	0.0299476	0.202513	0.627317	-3.41907	1.57504	4.09315	10.0225	0.498434	5.01435	1.38221	5.01435
12	DF0000675_4_tRNA-Gly-GGA	0.00167276	1.1855	0.0652376	-3.39369	1.07979	1.30425	5.03945	0.0946748	2.49632	0.825725	2.49632
15	DF0001080_4_U6	0.00986136	0.511909	0.307674	-3.30884	1.28217	3.6392	8.29763	0.253059	3.4002	1.44937	3.4002
10	DF0000630_4_HY1	0.0015966	1.1855	0.0652376	-3.20044	1.01391	1.75547	5.45213	0.0560003	2.22848	1.05446	2.22848
13	DF0000055_4_AluYb8	0.00236063	1.07067	0.0849826	-2.94142	0.967364	5.59224	2.24067	1.09725	0.540451	0.982292	0.982292
14	DF0000632_4_HY4	0.00525968	0.754923	0.175824	-2.83877	1.01723	2.46537	5.92047	0.323937	1.97552	1.35247	1.97552
17	DF0000359_4_L2a_3end	0.0148712	0.387858	0.409394	-2.79222	1.14646	3.60968	5.08488	0.425713	2.49514	1.45154	2.49514
11	DF0000644_4_tRNA-Cys-TGY	0.00151707	1.1855	0.0652376	-2.60947	0.822813	0.959113	2.8317	0.103386	1.4011	0.665012	1.4011
438	DF0001073_4_U1	0.129303	0.000862238	0.998017	-2.60038	1.71432	3.56789	14.6893	0.0183584	6.51252	1.45419	6.51252
440	DF0001078_4_U4	0.14132	0.000862238	0.998017	-2.44114	1.65963	2.24929	9.33011	0.17161	5.94921	1.28393	5.94921
8	DF0000057_4_AluYc	0.00113556	1.1855	0.0652376	-2.43509	0.7482	1.32643	2.59256	0.407636	0.542935	0.836371	0.836371
18	DF0001082_4_U8	0.0220637	0.241349	0.573655	-2.39964	1.04821	1.62722	4.78307	0.0339442	2.40771	0.988244	2.40771
21	DF0000677_4_tRNA-Ile-ATT	0.0285753	0.202513	0.627317	-2.21193	1.01034	1.2101	2.98097	0.314728	1.95368	0.780741	1.95368
28	DF0001215_2_L2d_3end	0.0583474	0.010891	0.975234	-2.13384	1.12718	3.72468	4.11334	0.723769	2.09963	1.44149	2.09963
23	DF0000878_4_MER5B	0.0321701	0.202513	0.627317	-1.86683	0.871417	1.57655	3.85482	0.0335756	1.65391	0.961741	1.65391
324	DF0000766_5_MER31-int	0.162131	0.000862238	0.998017	-1.67617	1.19903	4.3157	4.30599	0.871032	2.32378	1.33059	2.32378
37	DF0000015_4_ALRb	0.247003	0.000862238	0.998017	-1.6259	1.40448	1.76763	6.06072	0.602403	3.78105	1.06057	3.78105
54	DF0000048_4_AluSx1	0.290771	0.000862238	0.998017	-1.57453	1.49042	1.47723	5.78553	2.22156	2.71477	0.910405	2.71477
16	DF0000222_4_Kanga1c	0.0113764	0.477871	0.332758	-1.56575	0.618648	1.02264	2.44706	0.0502845	0.800215	0.693498	0.800215
441	DF0001079_4_U5	0.253963	0.000862238	0.998017	-1.54932	1.35813	1.85158	9.00092	0.0468287	4.05207	1.10136	4.05207
63	DF0000060_4_AluYd8	0.0973686	0.000862238	0.998017	-1.3474	0.812787	3.47663	4.88845	0.00988434	1.45109	1.45817	1.45817
25	DF0000107_4_Charlie8	0.0354988	0.17748	0.664538	-1.25817	0.598383	0.993489	1.27505	0.115343	0.655631	0.680352	0.680352
127	DF0000248_4_L1M4b_5end	0.149837	0.000862238	0.998017	-1.24441	0.864107	2.24905	2.34221	0.321985	1.33731	1.28383	1.33731
27	DF0000914_4_MER68-int	0.0576193	0.010891	0.975234	-1.23052	0.648124	0.750862	1.34114	0.0767	0.856778	0.575556	0.856778
72	DF0000108_5_Charlie9	0.190297	0.000862238	0.998017	-1.1991	0.915554	3.02997	3.07513	0.424452	1.06638	1.4383	1.4383
445	DF0001132_4_MLT1-int	0.14609	0.000862238	0.998017	-1.19136	0.819659	1.1986	1.64017	0.333814	1.15917	0.775282	1.15917
269	DF0000553_4_LTR57-int	0.264864	0.000862238	0.998017	-1.14863	1.03019	1.16834	2.29463	0.360878	1.99757	0.760975	1.99757
126	DF0000245_4_L1M4_5end	0.182744	0.000862238	0.998017	-1.12986	0.848017	2.21313	2.1805	0.328774	0.293919	1.2693	1.2693
19	DF0000464_4_LTR24	0.0287992	0.202513	0.627317	-1.0957	0.501183	0.267108	0.735341	0.0758621	0.482326	0.390673	0.482326
331	DF0000781_4_MER41D	0.069413	0.000862238	0.998017	-1.09308	0.602007	0.938699	1.295	0.0807799	0.72458	0.65598	0.72458
273	DF0000561_4_LTR61	0.235231	0.000862238	0.998017	-1.08005	0.909901	1.84262	1.74243	0.568516	1.27131	1.09712	1.27131
379	DF0000873_4_MER58B	0.116972	0.000862238	0.998017	-1.07025	0.682727	1.32719	1.81568	0.0866437	0.949171	0.836736	0.949171
263	DF0000531_4_LTR47A2	0.172322	0.000862238	0.998017	-1.03908	0.761353	1.33247	1.9324	0.0558165	1.23231	0.839274	1.23231
258	DF0000510_4_LTR3B	0.114248	0.000862238	0.998017	-1.0169	0.643858	1.24443	2.07549	0.124144	0.680673	0.797086	0.797086
162	DF0000293_4_L1ME1_3end	0.140506	0.000862238	0.998017	-0.997034	0.676455	1.50589	1.76191	0.0918027	0.868887	0.925068	0.925068
310	DF0000743_4_MER3	0.203354	0.000862238	0.998017	-0.983468	0.773135	0.68229	1.2856	0.333858	0.994446	0.547394	0.994446
77	DF0000157_4_HAL1ME	0.33903	0.000862238	0.998017	-0.956307	1.00023	2.7315	3.24109	0.284021	1.93924	1.39927	1.93924
270	DF0000556_4_LTR5A	0.433752	0.000862238	0.998017	-0.942884	1.20452	4.49546	3.39717	0.674128	2.55003	1.28279	2.55003
254	DF0000495_4_LTR35	0.210359	0.000862238	0.998017	-0.940424	0.75079	1.26485	1.99873	0.0870408	1.16559	0.806843	1.16559
128	DF0000249_4_L1M4c_5end	0.200286	0.000862238	0.998017	-0.933168	0.728619	1.87972	2.00444	0.0650004	0.763851	1.11474	1.11474
387	DF0000901_4_MER65-int	0.233591	0.000862238	0.998017	-0.922171	0.77418	1.27144	1.63914	0.521901	0.508576	0.809997	0.809997
119	DF0000229_4_L1M2_5end	0.234552	0.000862238	0.998017	-0.896667	0.754316	2.1056	2.41688	0.0422743	1.02692	1.22215	1.22215
286	DF0000617_4_LTR8B	0.172334	0.000862238	0.998017	-0.894977	0.655784	1.41589	1.35561	0.0760414	0.549714	0.879631	0.879631
163	DF0000294_4_L1ME2_3end	0.205079	0.000862238	0.998017	-0.892933	0.704643	1.63044	1.70518	0.113454	0.733066	0.989928	0.989928
462	DF0001317_2_AluYf1	0.36713	0.000862238	0.998017	-0.888127	0.98477	1.74704	3.61278	0.622294	1.53276	1.0502	1.53276
67	DF0000066_4_AluYk4	0.2973	0.000862238	0.998017	-0.87027	0.835	2.52656	3.20849	0.183354	0.91384	1.36603	1.36603
308	DF0000740_4_MER21C	0.193913	0.000862238	0.998017	-0.856503	0.65931	1.45137	1.66338	0.0686614	0.757198	0.897317	0.897317
317	DF0000752_5_MER34B-int	0.513874	0.000862238	0.998017	-0.82638	1.26587	2.8496	3.69056	0.789894	2.77105	1.41423	2.77105
296	DF0000699_4_MER103C	0.164589	0.000862238	0.998017	-0.802728	0.577584	0.937523	1.22028	0.0858789	0.553018	0.655462	0.655462
230	DF0000431_4_LTR19A	0.235765	0.000862238	0.998017	-0.799777	0.674554	1.5319	1.45596	0.0726634	0.684984	0.938498	0.938498
65	DF0000064_4_AluYk11	0.379039	0.000862238	0.998017	-0.799305	0.908643	6.3728	2.06775	0.65466	1.18008	0.835103	1.18008
30	DF0000003_4_AluSc	0.481532	0.000862238	0.998017	-0.797835	1.13355	7.31097	3.19232	0.8957	1.95969	0.727396	1.95969
124	DF0000243_4_L1M3f_5end	0.212252	0.000862238	0.998017	-0.789098	0.632597	1.24822	1.20555	0.0903887	0.304358	0.798897	0.798897
394	DF0000937_4_MER83	0.209693	0.000862238	0.998017	-0.770477	0.614215	1.05666	1.34767	0.0539245	0.784431	0.709007	0.784431
138	DF0000263_4_L1MA6_3end	0.442173	0.000862238	0.998017	-0.763147	0.992996	2.38312	2.46487	0.385646	1.80556	1.33046	1.80556
397	DF0000945_4_MER87B	0.313492	0.000862238	0.998017	-0.752488	0.746574	1.15	1.59974	0.0577935	1.18081	0.752344	1.18081
453	DF0001197_2_AluYi6	0.481828	0.000862238	0.998017	-0.748837	1.06465	5.02959	5.46439	1.01697	1.50186	1.12576	1.50186
302	DF0000718_4_MER11D	0.510632	0.000862238	0.998017	-0.744715	1.13204	3.25965	4.35526	0.537543	2.31025	1.45703	2.31025
256	DF0000507_4_LTR39	0.333235	0.000862238	0.998017	-0.721239	0.745376	2.02897	2.45001	0.0483251	1.15979	1.18631	1.18631
316	DF0000751_4_MER34B	0.180719	0.000862238	0.998017	-0.709604	0.530131	0.377832	0.83471	0.07159	0.552941	0.430124	0.552941
142	DF0000267_4_L1MB1_3end	0.485116	0.000862238	0.998017	-0.686697	0.98367	2.32604	2.65022	0.280766	1.86947	1.31225	1.86947
332	DF0000782_4_MER44B	0.329088	0.000862238	0.998017	-0.672773	0.68935	0.697345	1.3768	0.343334	0.712674	0.553522	0.712674
226	DF0000412_4_LTR14C	0.269298	0.000862238	0.998017	-0.660399	0.597819	1.00715	1.07141	0.107697	0.452463	0.686496	0.686496
46	DF0000038_4_AluSc8	0.619843	0.000862238	0.998017	-0.657806	1.32602	4.88066	6.56963	0.707283	3.20014	1.16954	3.20014
202	DF0000368_4_LFSINE_Vert	0.572554	0.000862238	0.998017	-0.65434	1.15957	4.76052	4.65853	0.567678	2.42034	1.20585	2.42034
194	DF0000351_4_L1PBa1_5end	0.52836	0.000862238	0.998017	-0.649759	1.03053	3.32787	2.16072	0.788486	1.57148	1.45905	1.57148
41	DF0000029_4_ALR	0.502314	0.000862238	0.998017	-0.646652	0.963925	2.96799	3.72729	0.634786	1.28492	1.43	1.43
327	DF0000773_4_L1PA14_5end	0.511787	0.000862238	0.998017	-0.636555	0.970273	2.10756	1.92324	0.571993	1.52007	1.22305	1.52007
449	DF0001145_2_AluYk3	0.629564	0.000862238	0.998017	-0.626201	1.29825	5.02643	3.98116	1.24493	2.50055	1.12667	2.50055
199	DF0000356_4_L1PREC2_5end	0.52213	0.000862238	0.998017	-0.6188	0.966774	2.20282	2.02245	0.581433	1.49557	1.26499	1.49557
430	DF0001065_4_SST1	0.480125	0.000862238	0.998017	-0.612617	0.867606	2.75394	3.54369	0.260806	1.41195	1.40219	1.41195
158	DF0000287_4_L1MD2_3end	0.459733	0.000862238	0.998017	-0.612183	0.828073	1.83266	2.26981	0.203701	1.32009	1.0924	1.32009
51	DF0000044_4_AluSq10	0.660344	0.000862238	0.998017	-0.606269	1.37965	6.70778	4.30888	1.1631	3.06673	0.788492	3.06673
414	DF0001031_4_MLT2B3	0.374895	0.000862238	0.998017	-0.598058	0.673989	1.49072	1.54641	0.0921825	0.742497	0.917286	0.917286
55	DF0000049_4_AluSx3	0.560593	0.000862238	0.998017	-0.597643	1.02695	6.56435	2.34531	1.5363	0.455667	0.807301	0.807301
274	DF0000565_4_LTR66	0.544701	0.000862238	0.998017	-0.594947	0.982214	2.0516	2.0911	0.533674	1.6102	1.19703	1.6102
44	DF0000036_4_AluJr4	0.552146	0.000862238	0.998017	-0.58699	0.987288	5.52332	3.15533	0.69232	1.47376	0.998085	1.47376
90	DF0000181_5_HERVFH19	0.524342	0.000862238	0.998017	-0.58591	0.920278	1.42035	2.03762	0.303708	1.57832	0.881836	1.57832
463	DF0001318_2_AluYh3	0.600908	0.000862238	0.998017	-0.585506	1.11931	5.47567	4.54604	1.14732	1.6368	1.00928	1.6368
154	DF0000280_4_L1MC5_3end	0.320319	0.000862238	0.998017	-0.579509	0.583123	0.892558	1.01542	0.11985	0.501883	0.635777	0.635777
419	DF0001039_4_MLT-int	0.330949	0.000862238	0.998017	-0.574763	0.591196	1.02983	1.34106	0.0799301	0.655924	0.696764	0.696764
71	DF0000105_4_Charlie6	0.456997	0.000862238	0.998017	-0.568083	0.763756	1.40171	2.27907	0.0363313	1.25994	0.872663	1.25994
229	DF0000429_4_LTR18B	0.366067	0.000862238	0.998017	-0.566811	0.627098	1.21307	1.63339	0.091744	0.705213	0.782149	0.782149
393	DF0000933_4_MER77	0.510738	0.000862238	0.998017	-0.542556	0.824944	0.677731	1.66193	0.326319	1.18598	0.545545	1.18598
350	DF0000811_4_MER51C	0.434637	0.000862238	0.998017	-0.540354	0.691625	1.33509	1.65575	0.0644289	0.99856	0.840532	0.99856
91	DF0000182_5_HERVFH21	0.579841	0.000862238	0.998017	-0.539213	0.973981	5.43013	3.17011	0.53359	1.5745	1.02021	1.5745
423	DF0001044_4_MSTC	0.480996	0.000862238	0.998017	-0.538144	0.763649	2.21565	2.39003	0.0255708	0.976935	1.27034	1.27034
223	DF0000409_4_LTR14	0.449721	0.000862238	0.998017	-0.534161	0.706674	1.72937	1.74241	0.0685381	0.728293	1.04121	1.04121
376	DF0000864_4_MER57B2	0.351537	0.000862238	0.998017	-0.521964	0.560281	0.783204	1.27215	0.108528	0.565872	0.589061	0.589061
313	DF0000746_5_MER31A	0.390324	0.000862238	0.998017	-0.5209	0.606381	0.897807	1.11525	0.0576476	0.759459	0.638061	0.759459
177	DF0000332_4_L1PA13_5end	0.60323	0.000862238	0.998017	-0.517925	0.996467	2.80108	1.87744	0.79838	0.98238	1.40817	1.40817
114	DF0000217_4_HUERS-P3b	0.633405	0.000862238	0.998017	-0.506563	1.06211	3.34694	2.26442	0.694622	1.81222	1.45934	1.81222
164	DF0000300_4_L1ME3E_3end	0.516133	0.000862238	0.998017	-0.496192	0.764174	1.2303	1.91722	0.0593669	1.23833	0.790347	1.23833
326	DF0000772_5_LSU-rRNA_Hsa	0.596509	0.000862238	0.998017	-0.481191	0.908889	11.945	2.7073	0.000208829	1.83552	1.535	1.83552
168	DF0000318_4_L1P3_5end	0.698195	0.000862238	0.998017	-0.475345	1.22588	4.52178	3.34363	0.282788	3.05673	1.27544	3.05673
307	DF0000739_4_MER21A	0.589693	0.000862238	0.998017	-0.475274	0.88131	2.09317	1.94688	0.185245	1.54077	1.21643	1.54077
76	DF0000156_4_HAL1M8	0.37575	0.000862238	0.998017	-0.472678	0.533644	0.593887	0.692459	0.120803	0.351777	0.512032	0.512032
121	DF0000234_4_L1M2c_5end	0.386229	0.000862238	0.998017	-0.468827	0.541073	0.673018	0.964197	0.0815184	0.569059	0.543635	0.569059
244	DF0000462_4_LTR23	0.396939	0.000862238	0.998017	-0.46355	0.54722	0.769795	1.01398	0.0819993	0.5202	0.583444	0.583444
32	DF0000005_4_THE1A	0.62623	0.000862238	0.998017	-0.457987	0.940347	5.70526	0.483934	1.00759	-0.733474	0.957419	0.957419
195	DF0000352_4_L1PBa_5end	0.66471	0.000862238	0.998017	-0.457838	1.05634	3.47994	2.26811	0.689607	1.79007	1.45807	1.79007
354	DF0000816_5_MER51-int	0.654043	0.000862238	0.998017	-0.447605	0.998778	2.37532	2.31327	0.337235	1.87956	1.32813	1.87956
82	DF0000170_5_HERV30	0.443149	0.000862238	0.998017	-0.441302	0.575446	0.613499	0.935185	0.0895343	0.646329	0.519785	0.646329
62	DF0000058_4_AluYc3	0.700034	0.000862238	0.998017	-0.440135	1.14239	4.05034	3.8574	0.625004	2.27514	1.39095	2.27514
117	DF0000227_4_L1M1_5end	0.66079	0.000862238	0.998017	-0.434717	0.990642	4.20373	2.03219	0.823051	0.943195	1.35777	1.35777
389	DF0000911_4_MER68	0.621256	0.000862238	0.998017	-0.431138	0.872622	2.08516	2.44929	0.340053	1.3521	1.21273	1.3521
56	DF0000050_4_AluSx4	0.638999	0.000862238	0.998017	-0.427343	0.910986	6.47415	0.252147	1.02421	-0.843479	0.820006	0.820006
113	DF0000216_4_HUERS-P3	0.635151	0.000862238	0.998017	-0.423612	0.892773	1.96102	1.94519	0.335895	1.43531	1.15377	1.43531
415	DF0001032_4_MLT2B4	0.481554	0.000862238	0.998017	-0.421667	0.599124	1.03726	1.14013	0.097523	0.568163	0.700143	0.700143
31	DF0000004_4_Tigger3a	0.711293	0.000862238	0.998017	-0.42062	1.13644	3.88431	1.52099	1.44952	0.000177582	1.42049	1.42049
399	DF0000970_4_MER9a2	0.694222	0.000862238	0.998017	-0.416971	1.06064	2.73642	3.00836	0.0753894	2.42451	1.39991	2.42451
407	DF0001002_4_MLT1A1	0.558873	0.000862238	0.998017	-0.416226	0.712086	1.77697	2.02684	0.0615797	0.788299	1.06523	1.06523
439	DF0001077_4_U3	0.869724	0.000862238	0.998017	-0.413332	2.52018	3.59985	22.833	0.0256365	14.0884	1.45221	14.0884
278	DF0000572_4_LTR70	0.580937	0.000862238	0.998017	-0.410786	0.744156	1.19465	2.07199	0.101877	1.12872	0.773409	1.12872
47	DF0000040_4_AluSg4	0.700314	0.000862238	0.998017	-0.396385	1.02985	4.97914	3.85507	1.14413	1.21273	1.14031	1.21273
391	DF0000928_4_MER75	0.658254	0.000862238	0.998017	-0.392526	0.887414	2.31057	3.0727	0.0609384	1.68907	1.30688	1.68907
297	DF0000700_4_MER101-int	0.718619	0.000862238	0.998017	-0.384942	1.06838	2.81195	3.5095	0.269206	2.26731	1.40953	2.26731
372	DF0000858_4_MER52D	0.494701	0.000862238	0.998017	-0.377837	0.553323	0.749108	0.859478	0.105542	0.232891	0.574828	0.574828
306	DF0000737_4_MER20	0.632284	0.000862238	0.998017	-0.375607	0.784943	1.64497	1.65847	0.311162	1.05803	0.997528	1.05803
337	DF0000796_4_MER4A1_v	0.695589	0.000862238	0.998017	-0.375582	0.959876	2.4064	2.03652	0.565586	1.48188	1.33717	1.48188
59	DF0000053_4_AluYa5	0.521153	0.000862238	0.998017	-0.374607	0.583891	7.93259	0.275234	0.0639601	0.101312	0.69366	0.69366
251	DF0000485_4_LTR2C	0.737562	0.000862238	0.998017	-0.371609	1.109	2.2787	3.53205	0.0220433	2.71104	1.29525	2.71104
401	DF0000972_4_MER9B	0.71467	0.000862238	0.998017	-0.37075	1.01411	1.43117	2.24448	0.294702	1.99067	0.887206	1.99067
458	DF0001293_2_hAT-1_Mam	0.551561	0.000862238	0.998017	-0.355201	0.596553	1.0387	1.29624	0.0752812	0.715552	0.700798	0.715552
395	DF0000939_4_MER83B	0.596254	0.000862238	0.998017	-0.354858	0.669802	0.636737	1.59879	0.467928	0.244436	0.52904	0.52904
252	DF0000486_4_LTR30	0.618179	0.000862238	0.998017	-0.354404	0.711037	1.78555	2.1248	0.0540011	0.684582	1.06949	1.06949
210	DF0000396_4_LTR10E	0.647338	0.000862238	0.998017	-0.352629	0.770836	1.58014	1.85444	0.0538397	1.26658	0.963615	1.26658
456	DF0001256_2_THE1D-int	0.70416	0.000862238	0.998017	-0.348866	0.918767	5.3714	0.198653	0.84124	-0.770448	1.03461	1.03461
245	DF0000467_4_LTR25	0.580654	0.000862238	0.998017	-0.34409	0.622867	0.657433	1.1053	0.0677872	0.794353	0.537343	0.794353
452	DF0001174_2_AluYe6	0.679308	0.000862238	0.998017	-0.340723	0.824182	2.81853	3.36791	0.0991566	1.03179	1.41035	1.41035
289	DF0000623_4_LTR9B	0.694476	0.000862238	0.998017	-0.340377	0.866564	2.15281	1.97408	0.264705	1.40404	1.24342	1.40404
196	DF0000353_4_L1PBb_5end	0.514658	0.000862238	0.998017	-0.340218	0.522125	0.489943	0.713397	0.13399	0.347955	0.471821	0.471821
242	DF0000460_4_LTR22C2	0.699415	0.000862238	0.998017	-0.339724	0.879863	0.801966	1.60116	0.33165	1.3887	0.59696	1.3887
146	DF0000271_4_L1MB4_5end	0.691716	0.000862238	0.998017	-0.332785	0.839247	1.23715	1.73216	0.362663	1.20253	0.793613	1.20253
321	DF0000761_4_MER41B	0.687141	0.000862238	0.998017	-0.322975	0.801947	2.7896	3.3442	0.022425	1.375	1.40673	1.40673
340	DF0000799_4_MER4C	0.693083	0.000862238	0.998017	-0.311206	0.788514	1.72664	1.99695	0.341855	0.775889	1.03982	1.03982
227	DF0000413_4_LTR15	0.754323	0.000862238	0.998017	-0.308928	0.987165	2.80354	4.25011	0.0453305	2.12021	1.40848	2.12021
206	DF0000375_4_LTR1	0.61697	0.000862238	0.998017	-0.307655	0.615125	0.941934	1.36314	0.0920753	0.748768	0.657408	0.748768
386	DF0000897_4_MER65A	0.63087	0.000862238	0.998017	-0.298051	0.620291	1.16943	1.21205	0.0935373	0.42095	0.761486	0.761486
294	DF0000634_4_AluYg6	0.736172	0.000862238	0.998017	-0.293331	0.870607	6.08545	1.85777	0.801583	0.800653	0.882766	0.882766
205	DF0000372_4_LOR1-int	0.766184	0.000862238	0.998017	-0.290118	0.975615	2.50634	3.55133	0.0130447	2.10212	1.36179	2.10212
265	DF0000539_4_LTR49-int	0.687845	0.000862238	0.998017	-0.288297	0.717547	1.41132	1.45262	0.266788	0.433561	0.877377	0.877377
304	DF0000735_4_MER1B	0.780824	0.000862238	0.998017	-0.27996	1.00616	3.45313	2.16224	0.790903	0.968102	1.45878	1.45878
120	DF0000231_4_PABL_A	0.769405	0.000862238	0.998017	-0.279486	0.95338	2.28656	2.21546	0.298773	1.72108	1.29818	1.72108
431	DF0001066_5_SSU-rRNA_Hsa	0.792561	0.000862238	0.998017	-0.273175	1.03874	11.6572	3.22247	0.000559018	2.39718	1.36068	2.39718
83	DF0000171_5_HERV35I	0.754213	0.000862238	0.998017	-0.272468	0.870255	1.32341	1.52938	0.403731	1.27926	0.834924	1.27926
346	DF0000806_4_MER4-int	0.819925	0.000862238	0.998017	-0.271851	1.1942	3.89144	2.9281	0.685865	2.48329	1.41937	2.48329
413	DF0001030_4_MLT2B2	0.664569	0.000862238	0.998017	-0.271048	0.625092	0.941968	1.24739	0.0784057	0.789904	0.657423	0.789904
360	DF0000838_4_Tigger2a	0.792281	0.000862238	0.998017	-0.270484	1.02709	3.04429	2.75632	0.558947	1.78532	1.44002	1.78532
398	DF0000969_4_MER9a1	0.804793	0.000862238	0.998017	-0.265318	1.07351	2.52312	2.95438	0.408627	2.15232	1.36533	2.15232
57	DF0000051_4_AluSz	0.73067	0.000862238	0.998017	-0.25837	0.750566	7.72664	0.404038	0.550287	-0.331179	0.701599	0.701599
448	DF0001138_4_U17	0.917107	0.000862238	0.998017	-0.254909	2.4492	4.10124	14.8989	0.565308	12.7649	1.38051	12.7649
58	DF0000052_4_AluSz6	0.7301	0.000862238	0.998017	-0.253977	0.73618	6.87525	0.333201	0.43571	-0.249597	0.76865	0.76865
167	DF0000317_4_L1P2_5end	0.737704	0.000862238	0.998017	-0.253118	0.755812	6.02392	0.27214	0.375517	-0.164694	0.893932	0.893932
323	DF0000765_4_MER41-int	0.805977	0.000862238	0.998017	-0.25255	1.02822	2.67801	2.69288	0.29754	2.05187	1.3919	2.05187
347	DF0000807_4_MER50	0.778622	0.000862238	0.998017	-0.242069	0.861103	2.12276	1.98663	0.29508	1.35269	1.22997	1.35269
111	DF0000213_4_HSMAR2	0.814534	0.000862238	0.998017	-0.241644	1.03011	4.12405	2.08979	0.70483	1.65322	1.37565	1.65322
61	DF0000056_4_AluYb9	0.820924	0.000862238	0.998017	-0.240812	1.06386	5.70876	3.12678	1.16865	1.34646	0.956669	1.34646
428	DF0001054_4_PRIMA4_LTR	0.774274	0.000862238	0.998017	-0.239985	0.836803	1.73226	1.60721	0.322477	1.23361	1.04269	1.23361
314	DF0000747_4_MER31B	0.649661	0.000862238	0.998017	-0.237075	0.521923	0.602541	0.868346	0.0898945	0.450876	0.515447	0.515447
351	DF0000813_4_MER51E	0.729018	0.000862238	0.998017	-0.234995	0.678329	1.12366	1.9773	0.0698619	0.952649	0.740006	0.952649
420	DF0001041_4_MSTA	0.800595	0.000862238	0.998017	-0.233839	0.925809	3.46482	4.63703	0.00441174	1.90031	1.45849	1.90031
45	DF0000037_4_AluSc5	0.776649	0.000862238	0.998017	-0.233447	0.8229	7.34729	0.42415	0.780192	-0.486144	0.724619	0.724619
60	DF0000054_4_AluYa8	0.809693	0.000862238	0.998017	-0.23308	0.967856	4.68048	3.50401	0.851988	1.1529	1.22967	1.22967
385	DF0000892_4_MER4A	0.849615	0.000862238	0.998017	-0.2186	1.1529	2.83801	3.51369	0.156361	2.79735	1.41278	2.79735
160	DF0000290_4_L1MDa_5end	0.793508	0.000862238	0.998017	-0.218028	0.832935	1.69562	1.62412	0.304167	1.23757	1.02387	1.23757
447	DF0001137_4_TAR1	0.762184	0.000862238	0.998017	-0.215678	0.712717	1.80456	2.30348	0.0499746	0.711831	1.07884	1.07884
345	DF0000805_4_MER4E1	0.859682	0.000862238	0.998017	-0.214298	1.21223	3.08372	3.2135	0.41357	2.852	1.44437	2.852
335	DF0000794_4_MER49	0.847187	0.000862238	0.998017	-0.213515	1.10797	2.6295	3.15756	0.320909	2.40709	1.38458	2.40709
425	DF0001046_4_MST-int	0.834743	0.000862238	0.998017	-0.21015	1.00732	3.29724	2.63661	0.496868	1.75802	1.45834	1.75802
211	DF0000397_4_LTR10F	0.839522	0.000862238	0.998017	-0.197968	0.977596	2.26891	2.23046	0.418696	1.70507	1.29155	1.70507
78	DF0000161_4_HERV15	0.764398	0.000862238	0.998017	-0.195094	0.650942	1.35044	2.16229	0.0523493	0.889263	0.847905	0.889263
212	DF0000398_4_LTR10G	0.761172	0.000862238	0.998017	-0.193207	0.635669	0.796616	1.07962	0.0948995	0.803046	0.594702	0.803046
373	DF0000859_4_MER53	0.731875	0.000862238	0.998017	-0.188178	0.549211	0.666652	1.0762	0.083581	0.586714	0.541061	0.586714
259	DF0000511_4_LTR3B_v	0.755916	0.000862238	0.998017	-0.186017	0.598419	0.81509	0.88968	0.193276	0.349184	0.602514	0.602514
369	DF0000855_4_MER52-int	0.77227	0.000862238	0.998017	-0.185644	0.641462	0.773191	1.23868	0.0615516	0.852835	0.584865	0.852835
236	DF0000443_4_LTR1D	0.759185	0.000862238	0.998017	-0.171612	0.559815	0.713583	0.716088	0.136262	0.232477	0.560167	0.560167
151	DF0000276_4_L1MC2_3end	0.868868	0.000862238	0.998017	-0.160814	0.974061	3.26691	2.46922	0.370619	1.73781	1.45732	1.73781
312	DF0000745_4_MER30B	0.830877	0.000862238	0.998017	-0.159132	0.745081	2.06787	2.87232	0.0289901	1.15943	1.20467	1.20467
465	DF0001321_2_AluYh7	0.869502	0.000862238	0.998017	-0.154589	0.940942	5.52316	1.62245	0.96937	0.702222	0.998122	0.998122
374	DF0000862_4_MER57A-int	0.863579	0.000862238	0.998017	-0.151836	0.883692	2.09863	2.00853	0.466777	1.26858	1.21895	1.26858
209	DF0000395_4_LTR10D	0.819944	0.000862238	0.998017	-0.151595	0.666009	1.4369	1.32248	0.095644	0.566164	0.890062	0.890062
405	DF0000977_4_MER85	0.890764	0.000862238	0.998017	-0.151445	1.10272	2.21037	2.79893	0.568678	2.13354	1.26815	2.13354
442	DF0001124_5_Zaphod2	0.813674	0.000862238	0.998017	-0.148397	0.629631	1.30052	1.45444	0.0570333	0.645197	0.823935	0.823935
348	DF0000809_4_MER51A	0.873771	0.000862238	0.998017	-0.147658	0.929424	2.38348	2.21257	0.165979	1.75364	1.33057	1.75364
424	DF0001045_4_MSTD	0.854779	0.000862238	0.998017	-0.146217	0.798895	1.9131	1.98816	0.287562	0.99567	1.13073	1.13073
410	DF0001010_4_MLT1F2	0.797868	0.000862238	0.998017	-0.141288	0.551673	0.743198	0.908387	0.10394	0.215363	0.572377	0.572377
396	DF0000940_4_MER83B-int	0.833096	0.000862238	0.998017	-0.137763	0.653736	0.720547	1.33275	0.0668842	0.882827	0.563027	0.882827
446	DF0001134_4_MSTB2	0.835641	0.000862238	0.998017	-0.13756	0.66303	1.39066	1.53577	0.0449431	0.931966	0.867276	0.931966
361	DF0000839_4_Tigger2b_Pri	0.896774	0.000862238	0.998017	-0.132208	1.01904	1.5821	2.11535	0.752211	1.55544	0.964638	1.55544
232	DF0000434_4_LTR19-int	0.889621	0.000862238	0.998017	-0.13076	0.942183	2.83794	2.25755	0.559918	1.02222	1.41277	1.41277
48	DF0000041_4_AluSg7	0.847351	0.000862238	0.998017	-0.125298	0.6509	7.80973	0.35722	0.243482	-0.0400054	0.69801	0.69801
116	DF0000226_4_L1HS_5end	0.838065	0.000862238	0.998017	-0.12346	0.6041	6.84191	0.568007	0.0385512	0.334645	0.77242	0.77242
349	DF0000810_4_MER51B	0.874219	0.000862238	0.998017	-0.120615	0.761933	1.79606	2.15059	0.0298609	1.26023	1.07468	1.26023
367	DF0000847_4_Tigger5	0.861881	0.000862238	0.998017	-0.112011	0.643816	1.32677	1.94001	0.0845749	0.82413	0.836535	0.836535
365	DF0000844_4_Tigger4	0.88971	0.000862238	0.998017	-0.110441	0.796428	2.73661	3.29845	0.00961079	1.38294	1.39994	1.39994
264	DF0000538_4_LTR49	0.873805	0.000862238	0.998017	-0.106023	0.667539	1.47638	1.36089	0.08027	0.396919	0.90997	0.90997
455	DF0001240_2_AluYe5	0.915902	0.000862238	0.998017	-0.102554	0.971184	4.11521	3.92978	0.718449	1.29688	1.37755	1.37755
49	DF0000042_4_AluSp	0.871998	0.000862238	0.998017	-0.0908542	0.563889	8.06303	0.233013	0.0163004	0.114937	0.6903	0.6903
409	DF0001004_4_MLT1D	0.895985	0.000862238	0.998017	-0.0907135	0.693875	1.70362	1.72138	0.0419198	0.594939	1.028	1.028
70	DF0000094_4_Charlie17b	0.909506	0.000862238	0.998017	-0.0881803	0.775816	1.87881	2.8606	0.0310596	1.30648	1.11431	1.30648
102	DF0000195_5_HERVK3	0.933714	0.000862238	0.998017	-0.0876392	1.0537	3.4634	2.05919	1.00875	1.31806	1.45853	1.45853
130	DF0000255_4_L1MA10_3end	0.91538	0.000862238	0.998017	-0.0862309	0.811545	1.23421	1.58007	0.457033	1.00653	0.792212	1.00653
43	DF0000035_4_AluJr	0.930474	0.000862238	0.998017	-0.0820261	0.940142	2.68221	2.79143	0.325575	1.63857	1.39251	1.63857
272	DF0000558_4_LTR5_Hs	0.930989	0.000862238	0.998017	-0.0811254	0.936773	5.11819	1.40821	0.849186	0.745145	1.10091	1.10091
66	DF0000065_4_AluYk12	0.933313	0.000862238	0.998017	-0.0804984	0.962009	6.36795	2.92921	1.22073	0.434122	0.835848	0.835848
328	DF0000775_4_ERVL-B4	0.934455	0.000862238	0.998017	-0.0782503	0.951479	1.99806	2.2633	0.336835	1.67497	1.17156	1.67497
165	DF0000315_4_L1P1_5end	0.932465	0.000862238	0.998017	-0.0773616	0.912893	5.91089	1.93279	0.499948	1.35199	0.915354	1.35199
358	DF0000820_4_THE1D	0.944949	0.000862238	0.998017	-0.070419	1.01981	3.30301	3.50927	0.361932	1.94921	1.4585	1.94921
356	DF0000818_4_THE1B	0.951394	0.000862238	0.998017	-0.066872	1.09706	4.16039	4.96306	0.555809	2.11871	1.36766	2.11871
107	DF0000202_5_HERVL66	0.950115	0.000862238	0.998017	-0.0638611	1.02075	1.59067	2.12212	0.83939	1.47603	0.969118	1.47603
201	DF0000358_4_L2	0.908605	0.000862238	0.998017	-0.0634995	0.553141	0.745521	0.973029	0.106584	0.510666	0.573339	0.573339
235	DF0000439_4_LTR1B1	0.926658	0.000862238	0.998017	-0.0573476	0.623003	1.17452	1.56829	0.0986262	0.306258	0.763891	0.763891
329	DF0000776_5_L1MEc_5end	0.927743	0.000862238	0.998017	-0.0532519	0.58722	0.917943	0.823888	0.119428	0.348185	0.646856	0.646856
241	DF0000457_4_LTR22B2	0.952396	0.000862238	0.998017	-0.0525167	0.879702	1.01496	1.59405	0.346669	1.37305	0.690022	1.37305
73	DF0000118_4_ERVL	0.945238	0.000862238	0.998017	-0.0506974	0.738083	1.65262	1.58265	0.209074	0.611065	1.00152	1.00152
291	DF0000626_4_CER	0.942241	0.000862238	0.998017	-0.0480883	0.663707	1.49014	2.45918	0.0619152	0.715285	0.91699	0.91699
225	DF0000411_5_LTR14B	0.961328	0.000862238	0.998017	-0.0418708	0.863553	2.43526	2.6826	0.312209	0.467276	1.34495	1.34495
52	DF0000045_4_AluSq2	0.973967	0.000862238	0.998017	-0.0414589	1.27046	6.44601	6.18862	1.0568	2.53	0.824109	2.53
178	DF0000334_4_L1PA15-16_5end	0.946033	0.000862238	0.998017	-0.0404184	0.597114	1.08808	1.18908	0.0688504	0.628938	0.723473	0.723473
336	DF0000795_4_MER4A1	0.969832	0.000862238	0.998017	-0.0403733	1.06752	3.64254	1.61664	1.08335	0.638221	1.44911	1.44911
322	DF0000762_4_MER41C	0.959195	0.000862238	0.998017	-0.0383722	0.749986	1.58101	1.86244	0.0425952	1.20736	0.964069	1.20736
148	DF0000273_4_L1MB7_3end	0.966916	0.000862238	0.998017	-0.0376946	0.908815	3.64432	4.16572	0.092536	1.7429	1.44896	1.7429
80	DF0000164_4_HERV1_LTRa	0.9566	0.000862238	0.998017	-0.0366117	0.672758	0.988549	1.36361	0.0914342	0.91435	0.678138	0.91435
233	DF0000435_4_LTR1A1	0.954622	0.000862238	0.998017	-0.0351961	0.618521	1.22867	1.51462	0.0605764	0.634696	0.789574	0.789574
380	DF0000876_4_MER5A	0.972954	0.000862238	0.998017	-0.0321111	0.947133	1.48877	2.28087	0.297714	1.69575	0.91629	1.69575
134	DF0000259_4_L1MA4_3end	0.974875	0.000862238	0.998017	-0.0299835	0.952	3.09789	2.29091	0.568212	1.15966	1.44579	1.44579
110	DF0000212_4_HSMAR1	0.976956	0.000862238	0.998017	-0.0281399	0.974208	5.37006	1.89501	1.07412	0.38589	1.03494	1.03494
352	DF0000814_4_MER50B	0.966874	0.000862238	0.998017	-0.0242252	0.583324	0.8708	0.865187	0.129796	0.334008	0.626352	0.626352
155	DF0000282_4_L1MCa_5end	0.974593	0.000862238	0.998017	-0.0225459	0.707899	1.70607	1.68347	0.084342	0.770942	1.02926	1.02926
271	DF0000557_4_LTR5B	0.985745	0.000862238	0.998017	-0.0197697	1.10653	3.67848	3.1912	0.39899	2.32194	1.44605	2.32194
198	DF0000355_4_L1PREC2_3end	0.991051	0.000862238	0.998017	-0.0119735	1.06759	4.29537	2.12143	1.19706	1.02907	1.33569	1.33569
330	DF0000778_4_L1PA12_5end	0.99425	0.000862238	0.998017	-0.00766571	1.06367	3.02514	1.51539	1.07652	-0.389244	1.43771	1.43771
255	DF0000496_4_LTR35A	0.995884	0.000862238	0.998017	-0.00366876	0.711198	0.907912	1.91328	0.0691735	1.05483	0.642468	1.05483
469	DF0000006_4_Helitron1Na_Mam	NA		NA	NA	NA	NA	NA	NA	NA	NA	NA
470	DF0000013_4_ACRO1	NA		NA	NA	NA	NA	NA	NA	NA	NA	NA
471	DF0000014_4_ALRa	NA		NA	NA	NA	NA	NA	NA	NA	NA	NA
472	DF0000018_4_Charlie1	NA		NA	NA	NA	NA	NA	NA	NA	NA	NA
473	DF0000019_4_Charlie2a	NA		NA	NA	NA	NA	NA	NA	NA	NA	NA
474	DF0000020_4_Charlie2b	NA		NA	NA	NA	NA	NA	NA	NA	NA	NA
475	DF0000022_4_Charlie1b	NA		NA	NA	NA	NA	NA	NA	NA	NA	NA
476	DF0000024_5_Charlie4	NA		NA	NA	NA	NA	NA	NA	NA	NA	NA
477	DF0000025_4_Charlie4a	NA		NA	NA	NA	NA	NA	NA	NA	NA	NA
478	DF0000026_4_Charlie4z	NA		NA	NA	NA	NA	NA	NA	NA	NA	NA
479	DF0000027_4_Charlie5	NA		NA	NA	NA	NA	NA	NA	NA	NA	NA
480	DF0000028_4_Tigger16a	NA		NA	NA	NA	NA	NA	NA	NA	NA	NA
481	DF0000039_4_AluSg	NA		NA	NA	NA	NA	NA	NA	NA	NA	NA
482	DF0000047_4_AluSx	NA		NA	NA	NA	NA	NA	NA	NA	NA	NA
483	DF0000067_4_AmnSINE1	NA		NA	NA	NA	NA	NA	NA	NA	NA	NA
484	DF0000068_4_AmnSINE2	NA		NA	NA	NA	NA	NA	NA	NA	NA	NA
485	DF0000069_4_Arthur1	NA		NA	NA	NA	NA	NA	NA	NA	NA	NA
486	DF0000070_4_Arthur1A	NA		NA	NA	NA	NA	NA	NA	NA	NA	NA
487	DF0000071_4_Arthur1B	NA		NA	NA	NA	NA	NA	NA	NA	NA	NA
488	DF0000072_4_Arthur1C	NA		NA	NA	NA	NA	NA	NA	NA	NA	NA
489	DF0000074_4_BLACKJACK	NA		NA	NA	NA	NA	NA	NA	NA	NA	NA
490	DF0000075_4_BSR	NA		NA	NA	NA	NA	NA	NA	NA	NA	NA
491	DF0000076_4_BSRa	NA		NA	NA	NA	NA	NA	NA	NA	NA	NA
492	DF0000077_4_BSRb	NA		NA	NA	NA	NA	NA	NA	NA	NA	NA
493	DF0000078_4_BSRd	NA		NA	NA	NA	NA	NA	NA	NA	NA	NA
494	DF0000079_4_BSRf	NA		NA	NA	NA	NA	NA	NA	NA	NA	NA
495	DF0000080_4_Chap1_Mam	NA		NA	NA	NA	NA	NA	NA	NA	NA	NA
496	DF0000082_4_Charlie10a	NA		NA	NA	NA	NA	NA	NA	NA	NA	NA
497	DF0000083_4_Charlie10b	NA		NA	NA	NA	NA	NA	NA	NA	NA	NA
498	DF0000084_5_Charlie11	NA		NA	NA	NA	NA	NA	NA	NA	NA	NA
499	DF0000086_4_Charlie13a	NA		NA	NA	NA	NA	NA	NA	NA	NA	NA
500	DF0000087_5_Charlie13b	NA		NA	NA	NA	NA	NA	NA	NA	NA	NA
501	DF0000088_4_Charlie14a	NA		NA	NA	NA	NA	NA	NA	NA	NA	NA
502	DF0000089_4_Charlie15a	NA		NA	NA	NA	NA	NA	NA	NA	NA	NA
503	DF0000090_4_Charlie15b	NA		NA	NA	NA	NA	NA	NA	NA	NA	NA
504	DF0000091_4_Charlie16a	NA		NA	NA	NA	NA	NA	NA	NA	NA	NA
505	DF0000092_5_Charlie17	NA		NA	NA	NA	NA	NA	NA	NA	NA	NA
506	DF0000093_4_Charlie17a	NA		NA	NA	NA	NA	NA	NA	NA	NA	NA
507	DF0000095_4_Charlie18a	NA		NA	NA	NA	NA	NA	NA	NA	NA	NA
508	DF0000096_4_Charlie19a	NA		NA	NA	NA	NA	NA	NA	NA	NA	NA
509	DF0000097_4_Charlie20a	NA		NA	NA	NA	NA	NA	NA	NA	NA	NA
510	DF0000098_4_Charlie21a	NA		NA	NA	NA	NA	NA	NA	NA	NA	NA
511	DF0000099_4_Charlie22a	NA		NA	NA	NA	NA	NA	NA	NA	NA	NA
512	DF0000100_4_Charlie23a	NA		NA	NA	NA	NA	NA	NA	NA	NA	NA
513	DF0000101_4_Charlie24	NA		NA	NA	NA	NA	NA	NA	NA	NA	NA
514	DF0000102_4_Charlie25	NA		NA	NA	NA	NA	NA	NA	NA	NA	NA
515	DF0000103_4_Charlie26a	NA		NA	NA	NA	NA	NA	NA	NA	NA	NA
516	DF0000104_4_Charlie29a	NA		NA	NA	NA	NA	NA	NA	NA	NA	NA
517	DF0000106_4_Charlie7a	NA		NA	NA	NA	NA	NA	NA	NA	NA	NA
518	DF0000109_4_Cheshire	NA		NA	NA	NA	NA	NA	NA	NA	NA	NA
519	DF0000110_4_CR1_Mam	NA		NA	NA	NA	NA	NA	NA	NA	NA	NA
520	DF0000111_4_D20S16	NA		NA	NA	NA	NA	NA	NA	NA	NA	NA
521	DF0000113_4_DNA1_Mam	NA		NA	NA	NA	NA	NA	NA	NA	NA	NA
522	DF0000114_5_ERV24B_Prim	NA		NA	NA	NA	NA	NA	NA	NA	NA	NA
523	DF0000115_5_ERV24_Prim	NA		NA	NA	NA	NA	NA	NA	NA	NA	NA
524	DF0000116_4_ERV3-16A3_I	NA		NA	NA	NA	NA	NA	NA	NA	NA	NA
525	DF0000117_4_ERV3-16A3_LTR	NA		NA	NA	NA	NA	NA	NA	NA	NA	NA
526	DF0000119_5_ERVL47	NA		NA	NA	NA	NA	NA	NA	NA	NA	NA
527	DF0000120_4_ERVL-E	NA		NA	NA	NA	NA	NA	NA	NA	NA	NA
528	DF0000121_4_Eulor1	NA		NA	NA	NA	NA	NA	NA	NA	NA	NA
529	DF0000122_4_Eulor10	NA		NA	NA	NA	NA	NA	NA	NA	NA	NA
530	DF0000123_4_Eulor11	NA		NA	NA	NA	NA	NA	NA	NA	NA	NA
531	DF0000124_4_Eulor12	NA		NA	NA	NA	NA	NA	NA	NA	NA	NA
532	DF0000125_4_Eulor2A	NA		NA	NA	NA	NA	NA	NA	NA	NA	NA
533	DF0000126_5_Eulor2B	NA		NA	NA	NA	NA	NA	NA	NA	NA	NA
534	DF0000127_4_Eulor2C	NA		NA	NA	NA	NA	NA	NA	NA	NA	NA
535	DF0000128_4_Eulor3	NA		NA	NA	NA	NA	NA	NA	NA	NA	NA
536	DF0000129_5_Eulor4	NA		NA	NA	NA	NA	NA	NA	NA	NA	NA
537	DF0000130_4_Eulor5A	NA		NA	NA	NA	NA	NA	NA	NA	NA	NA
538	DF0000131_4_Eulor5B	NA		NA	NA	NA	NA	NA	NA	NA	NA	NA
539	DF0000132_4_Eulor6A	NA		NA	NA	NA	NA	NA	NA	NA	NA	NA
540	DF0000133_4_Eulor6B	NA		NA	NA	NA	NA	NA	NA	NA	NA	NA
541	DF0000134_4_Eulor6C	NA		NA	NA	NA	NA	NA	NA	NA	NA	NA
542	DF0000135_4_Eulor6D	NA		NA	NA	NA	NA	NA	NA	NA	NA	NA
543	DF0000136_5_Eulor6E	NA		NA	NA	NA	NA	NA	NA	NA	NA	NA
544	DF0000137_4_Eulor7	NA		NA	NA	NA	NA	NA	NA	NA	NA	NA
545	DF0000138_4_Eulor8	NA		NA	NA	NA	NA	NA	NA	NA	NA	NA
546	DF0000139_4_Eulor9A	NA		NA	NA	NA	NA	NA	NA	NA	NA	NA
547	DF0000140_4_Eulor9B	NA		NA	NA	NA	NA	NA	NA	NA	NA	NA
548	DF0000141_4_Eulor9C	NA		NA	NA	NA	NA	NA	NA	NA	NA	NA
549	DF0000142_4_FAM	NA		NA	NA	NA	NA	NA	NA	NA	NA	NA
550	DF0000143_4_FLAM_A	NA		NA	NA	NA	NA	NA	NA	NA	NA	NA
551	DF0000146_4_FordPrefect_a	NA		NA	NA	NA	NA	NA	NA	NA	NA	NA
552	DF0000148_4_GSAT	NA		NA	NA	NA	NA	NA	NA	NA	NA	NA
553	DF0000150_4_GSATII	NA		NA	NA	NA	NA	NA	NA	NA	NA	NA
554	DF0000152_4_GSATX	NA		NA	NA	NA	NA	NA	NA	NA	NA	NA
555	DF0000154_4_HAL1	NA		NA	NA	NA	NA	NA	NA	NA	NA	NA
556	DF0000155_4_HAL1b	NA		NA	NA	NA	NA	NA	NA	NA	NA	NA
557	DF0000158_4_Helitron1Nb_Mam	NA		NA	NA	NA	NA	NA	NA	NA	NA	NA
558	DF0000159_4_Helitron2Na_Mam	NA		NA	NA	NA	NA	NA	NA	NA	NA	NA
559	DF0000160_4_Helitron3Na_Mam	NA		NA	NA	NA	NA	NA	NA	NA	NA	NA
560	DF0000162_5_HERV16	NA		NA	NA	NA	NA	NA	NA	NA	NA	NA
561	DF0000165_4_HERV1_LTRb	NA		NA	NA	NA	NA	NA	NA	NA	NA	NA
562	DF0000166_4_HERV1_LTRc	NA		NA	NA	NA	NA	NA	NA	NA	NA	NA
563	DF0000167_4_HERV1_LTRd	NA		NA	NA	NA	NA	NA	NA	NA	NA	NA
564	DF0000168_4_HERV1_LTRe	NA		NA	NA	NA	NA	NA	NA	NA	NA	NA
565	DF0000177_4_HERV-Fc1_LTR1	NA		NA	NA	NA	NA	NA	NA	NA	NA	NA
566	DF0000178_4_HERV-Fc1_LTR3	NA		NA	NA	NA	NA	NA	NA	NA	NA	NA
567	DF0000180_5_HERV-Fc2_LTR	NA		NA	NA	NA	NA	NA	NA	NA	NA	NA
568	DF0000190_5_HERVK11D	NA		NA	NA	NA	NA	NA	NA	NA	NA	NA
569	DF0000193_5_HERVK14C	NA		NA	NA	NA	NA	NA	NA	NA	NA	NA
570	DF0000200_5_HERVL32	NA		NA	NA	NA	NA	NA	NA	NA	NA	NA
571	DF0000201_5_HERVL40	NA		NA	NA	NA	NA	NA	NA	NA	NA	NA
572	DF0000203_5_HERVL74	NA		NA	NA	NA	NA	NA	NA	NA	NA	NA
573	DF0000206_4_HSAT4	NA		NA	NA	NA	NA	NA	NA	NA	NA	NA
574	DF0000207_4_HSAT5	NA		NA	NA	NA	NA	NA	NA	NA	NA	NA
575	DF0000209_4_HSAT6	NA		NA	NA	NA	NA	NA	NA	NA	NA	NA
576	DF0000210_4_HSATI	NA		NA	NA	NA	NA	NA	NA	NA	NA	NA
577	DF0000211_4_HSATII	NA		NA	NA	NA	NA	NA	NA	NA	NA	NA
578	DF0000218_4_Kanga1	NA		NA	NA	NA	NA	NA	NA	NA	NA	NA
579	DF0000219_4_Kanga11a	NA		NA	NA	NA	NA	NA	NA	NA	NA	NA
580	DF0000220_4_Kanga1a	NA		NA	NA	NA	NA	NA	NA	NA	NA	NA
581	DF0000221_4_Kanga1b	NA		NA	NA	NA	NA	NA	NA	NA	NA	NA
582	DF0000223_4_Kanga1d	NA		NA	NA	NA	NA	NA	NA	NA	NA	NA
583	DF0000224_4_Kanga2_a	NA		NA	NA	NA	NA	NA	NA	NA	NA	NA
584	DF0000230_4_L1M2a1_5end	NA		NA	NA	NA	NA	NA	NA	NA	NA	NA
585	DF0000232_4_L1M2a_5end	NA		NA	NA	NA	NA	NA	NA	NA	NA	NA
586	DF0000233_4_L1M2b_5end	NA		NA	NA	NA	NA	NA	NA	NA	NA	NA
587	DF0000237_4_L1M3a_5end	NA		NA	NA	NA	NA	NA	NA	NA	NA	NA
588	DF0000238_4_L1M3b_5end	NA		NA	NA	NA	NA	NA	NA	NA	NA	NA
589	DF0000239_4_L1M3c_5end	NA		NA	NA	NA	NA	NA	NA	NA	NA	NA
590	DF0000240_4_L1M3d_5end	NA		NA	NA	NA	NA	NA	NA	NA	NA	NA
591	DF0000241_4_L1M3de_5end	NA		NA	NA	NA	NA	NA	NA	NA	NA	NA
592	DF0000242_4_L1M3e_5end	NA		NA	NA	NA	NA	NA	NA	NA	NA	NA
593	DF0000246_4_L1M4a1_5end	NA		NA	NA	NA	NA	NA	NA	NA	NA	NA
594	DF0000247_4_L1M4a2_5end	NA		NA	NA	NA	NA	NA	NA	NA	NA	NA
595	DF0000251_4_L1M6_5end	NA		NA	NA	NA	NA	NA	NA	NA	NA	NA
596	DF0000252_5_L1M6B_5end	NA		NA	NA	NA	NA	NA	NA	NA	NA	NA
597	DF0000253_4_L1M7_5end	NA		NA	NA	NA	NA	NA	NA	NA	NA	NA
598	DF0000254_4_L1M8_5end	NA		NA	NA	NA	NA	NA	NA	NA	NA	NA
599	DF0000278_4_L1MC4_5end	NA		NA	NA	NA	NA	NA	NA	NA	NA	NA
600	DF0000281_4_L1MC5a_3end	NA		NA	NA	NA	NA	NA	NA	NA	NA	NA
601	DF0000283_4_L1MCb_5end	NA		NA	NA	NA	NA	NA	NA	NA	NA	NA
602	DF0000284_4_L1MCc_5end	NA		NA	NA	NA	NA	NA	NA	NA	NA	NA
603	DF0000288_4_L1MD2_5end	NA		NA	NA	NA	NA	NA	NA	NA	NA	NA
604	DF0000291_4_L1MDb_5end	NA		NA	NA	NA	NA	NA	NA	NA	NA	NA
605	DF0000295_4_L1ME2z_3end	NA		NA	NA	NA	NA	NA	NA	NA	NA	NA
606	DF0000296_4_L1ME3_3end	NA		NA	NA	NA	NA	NA	NA	NA	NA	NA
607	DF0000297_4_L1ME3A_3end	NA		NA	NA	NA	NA	NA	NA	NA	NA	NA
608	DF0000298_4_L1ME3B_3end	NA		NA	NA	NA	NA	NA	NA	NA	NA	NA
609	DF0000299_4_L1ME3C_3end	NA		NA	NA	NA	NA	NA	NA	NA	NA	NA
610	DF0000301_4_L1ME3F_3end	NA		NA	NA	NA	NA	NA	NA	NA	NA	NA
611	DF0000302_4_L1ME3G_3end	NA		NA	NA	NA	NA	NA	NA	NA	NA	NA
612	DF0000303_4_L1ME4a_3end	NA		NA	NA	NA	NA	NA	NA	NA	NA	NA
613	DF0000304_4_L1ME4b_3end	NA		NA	NA	NA	NA	NA	NA	NA	NA	NA
614	DF0000305_4_L1ME4c_3end	NA		NA	NA	NA	NA	NA	NA	NA	NA	NA
615	DF0000306_4_L1ME5_3end	NA		NA	NA	NA	NA	NA	NA	NA	NA	NA
616	DF0000307_4_L1MEa_5end	NA		NA	NA	NA	NA	NA	NA	NA	NA	NA
617	DF0000308_4_L1MEf_5end	NA		NA	NA	NA	NA	NA	NA	NA	NA	NA
618	DF0000309_4_L1MEg1_5end	NA		NA	NA	NA	NA	NA	NA	NA	NA	NA
619	DF0000310_4_L1MEg2_5end	NA		NA	NA	NA	NA	NA	NA	NA	NA	NA
620	DF0000311_4_L1MEg_5end	NA		NA	NA	NA	NA	NA	NA	NA	NA	NA
621	DF0000312_4_L1MEh_5end	NA		NA	NA	NA	NA	NA	NA	NA	NA	NA
622	DF0000313_4_L1MEi_5end	NA		NA	NA	NA	NA	NA	NA	NA	NA	NA
623	DF0000314_4_L1MEj_5end	NA		NA	NA	NA	NA	NA	NA	NA	NA	NA
624	DF0000321_4_L1P4a_5end	NA		NA	NA	NA	NA	NA	NA	NA	NA	NA
625	DF0000322_4_L1P4b_5end	NA		NA	NA	NA	NA	NA	NA	NA	NA	NA
626	DF0000323_5_L1P4c_5end	NA		NA	NA	NA	NA	NA	NA	NA	NA	NA
627	DF0000324_4_L1P4d_5end	NA		NA	NA	NA	NA	NA	NA	NA	NA	NA
628	DF0000325_4_L1P4e_5end	NA		NA	NA	NA	NA	NA	NA	NA	NA	NA
629	DF0000338_4_L1PA17_5end	NA		NA	NA	NA	NA	NA	NA	NA	NA	NA
630	DF0000360_4_L2b_3end	NA		NA	NA	NA	NA	NA	NA	NA	NA	NA
631	DF0000361_4_L2c_3end	NA		NA	NA	NA	NA	NA	NA	NA	NA	NA
632	DF0000362_4_L3	NA		NA	NA	NA	NA	NA	NA	NA	NA	NA
633	DF0000363_4_L3b_3end	NA		NA	NA	NA	NA	NA	NA	NA	NA	NA
634	DF0000364_5_L4_A_Mam	NA		NA	NA	NA	NA	NA	NA	NA	NA	NA
635	DF0000365_4_L4_B_Mam	NA		NA	NA	NA	NA	NA	NA	NA	NA	NA
636	DF0000366_4_L4_C_Mam	NA		NA	NA	NA	NA	NA	NA	NA	NA	NA
637	DF0000367_5_L5	NA		NA	NA	NA	NA	NA	NA	NA	NA	NA
638	DF0000369_4_Looper	NA		NA	NA	NA	NA	NA	NA	NA	NA	NA
639	DF0000373_4_LSAU	NA		NA	NA	NA	NA	NA	NA	NA	NA	NA
640	DF0000374_4_LTR06	NA		NA	NA	NA	NA	NA	NA	NA	NA	NA
641	DF0000376_4_LTR101_Mam	NA		NA	NA	NA	NA	NA	NA	NA	NA	NA
642	DF0000377_4_LTR102_Mam	NA		NA	NA	NA	NA	NA	NA	NA	NA	NA
643	DF0000378_4_LTR103b_Mam	NA		NA	NA	NA	NA	NA	NA	NA	NA	NA
644	DF0000379_4_LTR103_Mam	NA		NA	NA	NA	NA	NA	NA	NA	NA	NA
645	DF0000380_4_LTR104_Mam	NA		NA	NA	NA	NA	NA	NA	NA	NA	NA
646	DF0000381_4_LTR105_Mam	NA		NA	NA	NA	NA	NA	NA	NA	NA	NA
647	DF0000382_4_LTR106_Mam	NA		NA	NA	NA	NA	NA	NA	NA	NA	NA
648	DF0000383_4_LTR107_Mam	NA		NA	NA	NA	NA	NA	NA	NA	NA	NA
649	DF0000384_4_LTR108a_Mam	NA		NA	NA	NA	NA	NA	NA	NA	NA	NA
650	DF0000385_4_LTR108b_Mam	NA		NA	NA	NA	NA	NA	NA	NA	NA	NA
651	DF0000386_4_LTR108c_Mam	NA		NA	NA	NA	NA	NA	NA	NA	NA	NA
652	DF0000387_4_LTR108d_Mam	NA		NA	NA	NA	NA	NA	NA	NA	NA	NA
653	DF0000388_4_LTR108e_Mam	NA		NA	NA	NA	NA	NA	NA	NA	NA	NA
654	DF0000389_5_LTR109A2	NA		NA	NA	NA	NA	NA	NA	NA	NA	NA
655	DF0000391_4_LTR10B	NA		NA	NA	NA	NA	NA	NA	NA	NA	NA
656	DF0000392_4_LTR10B1	NA		NA	NA	NA	NA	NA	NA	NA	NA	NA
657	DF0000393_4_LTR10B2	NA		NA	NA	NA	NA	NA	NA	NA	NA	NA
658	DF0000414_4_LTR16	NA		NA	NA	NA	NA	NA	NA	NA	NA	NA
659	DF0000415_4_LTR16A	NA		NA	NA	NA	NA	NA	NA	NA	NA	NA
660	DF0000416_4_LTR16A1	NA		NA	NA	NA	NA	NA	NA	NA	NA	NA
661	DF0000417_4_LTR16A2	NA		NA	NA	NA	NA	NA	NA	NA	NA	NA
662	DF0000418_4_LTR16B	NA		NA	NA	NA	NA	NA	NA	NA	NA	NA
663	DF0000419_4_LTR16B1	NA		NA	NA	NA	NA	NA	NA	NA	NA	NA
664	DF0000420_4_LTR16B2	NA		NA	NA	NA	NA	NA	NA	NA	NA	NA
665	DF0000421_4_LTR16C	NA		NA	NA	NA	NA	NA	NA	NA	NA	NA
666	DF0000422_4_LTR16D	NA		NA	NA	NA	NA	NA	NA	NA	NA	NA
667	DF0000423_4_LTR16D1	NA		NA	NA	NA	NA	NA	NA	NA	NA	NA
668	DF0000424_4_LTR16D2	NA		NA	NA	NA	NA	NA	NA	NA	NA	NA
669	DF0000425_4_LTR16E1	NA		NA	NA	NA	NA	NA	NA	NA	NA	NA
670	DF0000426_4_LTR16E2	NA		NA	NA	NA	NA	NA	NA	NA	NA	NA
671	DF0000428_4_LTR18A	NA		NA	NA	NA	NA	NA	NA	NA	NA	NA
672	DF0000430_4_LTR18C	NA		NA	NA	NA	NA	NA	NA	NA	NA	NA
673	DF0000433_4_LTR19C	NA		NA	NA	NA	NA	NA	NA	NA	NA	NA
674	DF0000437_4_LTR1B	NA		NA	NA	NA	NA	NA	NA	NA	NA	NA
675	DF0000438_4_LTR1B0	NA		NA	NA	NA	NA	NA	NA	NA	NA	NA
676	DF0000440_4_LTR1C	NA		NA	NA	NA	NA	NA	NA	NA	NA	NA
677	DF0000441_4_LTR1C1	NA		NA	NA	NA	NA	NA	NA	NA	NA	NA
678	DF0000442_4_LTR1C3	NA		NA	NA	NA	NA	NA	NA	NA	NA	NA
679	DF0000444_4_LTR1D1	NA		NA	NA	NA	NA	NA	NA	NA	NA	NA
680	DF0000445_4_LTR1E	NA		NA	NA	NA	NA	NA	NA	NA	NA	NA
681	DF0000446_4_LTR1F	NA		NA	NA	NA	NA	NA	NA	NA	NA	NA
682	DF0000448_4_LTR1F2	NA		NA	NA	NA	NA	NA	NA	NA	NA	NA
683	DF0000451_4_LTR21B	NA		NA	NA	NA	NA	NA	NA	NA	NA	NA
684	DF0000452_4_LTR21C	NA		NA	NA	NA	NA	NA	NA	NA	NA	NA
685	DF0000453_4_LTR22	NA		NA	NA	NA	NA	NA	NA	NA	NA	NA
686	DF0000455_4_LTR22B	NA		NA	NA	NA	NA	NA	NA	NA	NA	NA
687	DF0000456_4_LTR22B1	NA		NA	NA	NA	NA	NA	NA	NA	NA	NA
688	DF0000458_5_LTR22C	NA		NA	NA	NA	NA	NA	NA	NA	NA	NA
689	DF0000459_4_LTR22C0	NA		NA	NA	NA	NA	NA	NA	NA	NA	NA
690	DF0000463_4_LTR23-int	NA		NA	NA	NA	NA	NA	NA	NA	NA	NA
691	DF0000465_4_LTR24B	NA		NA	NA	NA	NA	NA	NA	NA	NA	NA
692	DF0000466_4_LTR24C	NA		NA	NA	NA	NA	NA	NA	NA	NA	NA
693	DF0000469_4_LTR26	NA		NA	NA	NA	NA	NA	NA	NA	NA	NA
694	DF0000470_4_LTR26B	NA		NA	NA	NA	NA	NA	NA	NA	NA	NA
695	DF0000471_4_LTR26C	NA		NA	NA	NA	NA	NA	NA	NA	NA	NA
696	DF0000473_4_LTR26E	NA		NA	NA	NA	NA	NA	NA	NA	NA	NA
697	DF0000475_4_LTR2752	NA		NA	NA	NA	NA	NA	NA	NA	NA	NA
698	DF0000476_4_LTR27B	NA		NA	NA	NA	NA	NA	NA	NA	NA	NA
699	DF0000477_4_LTR27C	NA		NA	NA	NA	NA	NA	NA	NA	NA	NA
700	DF0000478_4_LTR27D	NA		NA	NA	NA	NA	NA	NA	NA	NA	NA
701	DF0000479_4_LTR27E	NA		NA	NA	NA	NA	NA	NA	NA	NA	NA
702	DF0000480_4_LTR28	NA		NA	NA	NA	NA	NA	NA	NA	NA	NA
703	DF0000481_4_LTR28B	NA		NA	NA	NA	NA	NA	NA	NA	NA	NA
704	DF0000483_4_LTR29	NA		NA	NA	NA	NA	NA	NA	NA	NA	NA
705	DF0000487_4_LTR31	NA		NA	NA	NA	NA	NA	NA	NA	NA	NA
706	DF0000489_4_LTR33	NA		NA	NA	NA	NA	NA	NA	NA	NA	NA
707	DF0000490_4_LTR33A	NA		NA	NA	NA	NA	NA	NA	NA	NA	NA
708	DF0000491_4_LTR33A_v	NA		NA	NA	NA	NA	NA	NA	NA	NA	NA
709	DF0000492_4_LTR33B	NA		NA	NA	NA	NA	NA	NA	NA	NA	NA
710	DF0000493_4_LTR33C	NA		NA	NA	NA	NA	NA	NA	NA	NA	NA
711	DF0000494_4_LTR34	NA		NA	NA	NA	NA	NA	NA	NA	NA	NA
712	DF0000497_5_LTR35B	NA		NA	NA	NA	NA	NA	NA	NA	NA	NA
713	DF0000498_4_LTR36	NA		NA	NA	NA	NA	NA	NA	NA	NA	NA
714	DF0000499_4_LTR37A	NA		NA	NA	NA	NA	NA	NA	NA	NA	NA
715	DF0000500_4_LTR37B	NA		NA	NA	NA	NA	NA	NA	NA	NA	NA
716	DF0000501_5_LTR37-int	NA		NA	NA	NA	NA	NA	NA	NA	NA	NA
717	DF0000502_4_LTR38	NA		NA	NA	NA	NA	NA	NA	NA	NA	NA
718	DF0000503_4_LTR38A1	NA		NA	NA	NA	NA	NA	NA	NA	NA	NA
719	DF0000504_4_LTR38B	NA		NA	NA	NA	NA	NA	NA	NA	NA	NA
720	DF0000505_4_LTR38C	NA		NA	NA	NA	NA	NA	NA	NA	NA	NA
721	DF0000506_4_LTR38-int	NA		NA	NA	NA	NA	NA	NA	NA	NA	NA
722	DF0000508_5_LTR39-int	NA		NA	NA	NA	NA	NA	NA	NA	NA	NA
723	DF0000513_4_LTR40a	NA		NA	NA	NA	NA	NA	NA	NA	NA	NA
724	DF0000514_4_LTR40A1	NA		NA	NA	NA	NA	NA	NA	NA	NA	NA
725	DF0000515_4_LTR40b	NA		NA	NA	NA	NA	NA	NA	NA	NA	NA
726	DF0000516_4_LTR40c	NA		NA	NA	NA	NA	NA	NA	NA	NA	NA
727	DF0000517_4_LTR41	NA		NA	NA	NA	NA	NA	NA	NA	NA	NA
728	DF0000518_4_LTR41B	NA		NA	NA	NA	NA	NA	NA	NA	NA	NA
729	DF0000519_4_LTR41C	NA		NA	NA	NA	NA	NA	NA	NA	NA	NA
730	DF0000520_4_LTR42	NA		NA	NA	NA	NA	NA	NA	NA	NA	NA
731	DF0000522_4_LTR43B	NA		NA	NA	NA	NA	NA	NA	NA	NA	NA
732	DF0000523_5_LTR43-int	NA		NA	NA	NA	NA	NA	NA	NA	NA	NA
733	DF0000524_4_LTR44	NA		NA	NA	NA	NA	NA	NA	NA	NA	NA
734	DF0000525_4_LTR45	NA		NA	NA	NA	NA	NA	NA	NA	NA	NA
735	DF0000526_4_LTR45B	NA		NA	NA	NA	NA	NA	NA	NA	NA	NA
736	DF0000527_4_LTR45C	NA		NA	NA	NA	NA	NA	NA	NA	NA	NA
737	DF0000528_4_LTR46	NA		NA	NA	NA	NA	NA	NA	NA	NA	NA
738	DF0000530_4_LTR47A	NA		NA	NA	NA	NA	NA	NA	NA	NA	NA
739	DF0000532_4_LTR47B	NA		NA	NA	NA	NA	NA	NA	NA	NA	NA
740	DF0000533_4_LTR47B2	NA		NA	NA	NA	NA	NA	NA	NA	NA	NA
741	DF0000534_4_LTR47B3	NA		NA	NA	NA	NA	NA	NA	NA	NA	NA
742	DF0000535_4_LTR47B4	NA		NA	NA	NA	NA	NA	NA	NA	NA	NA
743	DF0000536_4_LTR48	NA		NA	NA	NA	NA	NA	NA	NA	NA	NA
744	DF0000537_4_LTR48B	NA		NA	NA	NA	NA	NA	NA	NA	NA	NA
745	DF0000541_4_LTR50	NA		NA	NA	NA	NA	NA	NA	NA	NA	NA
746	DF0000542_4_LTR51	NA		NA	NA	NA	NA	NA	NA	NA	NA	NA
747	DF0000543_4_LTR52	NA		NA	NA	NA	NA	NA	NA	NA	NA	NA
748	DF0000544_5_LTR52-int	NA		NA	NA	NA	NA	NA	NA	NA	NA	NA
749	DF0000545_4_LTR53	NA		NA	NA	NA	NA	NA	NA	NA	NA	NA
750	DF0000546_4_LTR53B	NA		NA	NA	NA	NA	NA	NA	NA	NA	NA
751	DF0000547_5_LTR53-int	NA		NA	NA	NA	NA	NA	NA	NA	NA	NA
752	DF0000549_4_LTR54B	NA		NA	NA	NA	NA	NA	NA	NA	NA	NA
753	DF0000550_4_LTR55	NA		NA	NA	NA	NA	NA	NA	NA	NA	NA
754	DF0000552_4_LTR57	NA		NA	NA	NA	NA	NA	NA	NA	NA	NA
755	DF0000554_4_LTR58	NA		NA	NA	NA	NA	NA	NA	NA	NA	NA
756	DF0000555_4_LTR59	NA		NA	NA	NA	NA	NA	NA	NA	NA	NA
757	DF0000559_5_LTR60	NA		NA	NA	NA	NA	NA	NA	NA	NA	NA
758	DF0000560_4_LTR60B	NA		NA	NA	NA	NA	NA	NA	NA	NA	NA
759	DF0000562_4_LTR62	NA		NA	NA	NA	NA	NA	NA	NA	NA	NA
760	DF0000563_4_LTR64	NA		NA	NA	NA	NA	NA	NA	NA	NA	NA
761	DF0000564_4_LTR65	NA		NA	NA	NA	NA	NA	NA	NA	NA	NA
762	DF0000566_4_LTR67B	NA		NA	NA	NA	NA	NA	NA	NA	NA	NA
763	DF0000567_4_LTR68	NA		NA	NA	NA	NA	NA	NA	NA	NA	NA
764	DF0000568_4_LTR69	NA		NA	NA	NA	NA	NA	NA	NA	NA	NA
765	DF0000573_4_LTR71A	NA		NA	NA	NA	NA	NA	NA	NA	NA	NA
766	DF0000575_4_LTR72	NA		NA	NA	NA	NA	NA	NA	NA	NA	NA
767	DF0000577_4_LTR73	NA		NA	NA	NA	NA	NA	NA	NA	NA	NA
768	DF0000578_4_LTR75	NA		NA	NA	NA	NA	NA	NA	NA	NA	NA
769	DF0000579_4_LTR75_1	NA		NA	NA	NA	NA	NA	NA	NA	NA	NA
770	DF0000580_4_LTR75B	NA		NA	NA	NA	NA	NA	NA	NA	NA	NA
771	DF0000582_4_LTR77	NA		NA	NA	NA	NA	NA	NA	NA	NA	NA
772	DF0000583_4_LTR78	NA		NA	NA	NA	NA	NA	NA	NA	NA	NA
773	DF0000584_4_LTR78B	NA		NA	NA	NA	NA	NA	NA	NA	NA	NA
774	DF0000585_4_LTR79	NA		NA	NA	NA	NA	NA	NA	NA	NA	NA
775	DF0000591_4_LTR80A	NA		NA	NA	NA	NA	NA	NA	NA	NA	NA
776	DF0000592_4_LTR80B	NA		NA	NA	NA	NA	NA	NA	NA	NA	NA
777	DF0000593_4_LTR81	NA		NA	NA	NA	NA	NA	NA	NA	NA	NA
778	DF0000594_4_LTR81A	NA		NA	NA	NA	NA	NA	NA	NA	NA	NA
779	DF0000595_4_LTR81AB	NA		NA	NA	NA	NA	NA	NA	NA	NA	NA
780	DF0000596_4_LTR81B	NA		NA	NA	NA	NA	NA	NA	NA	NA	NA
781	DF0000597_4_LTR81C	NA		NA	NA	NA	NA	NA	NA	NA	NA	NA
782	DF0000598_4_LTR82A	NA		NA	NA	NA	NA	NA	NA	NA	NA	NA
783	DF0000599_4_LTR82B	NA		NA	NA	NA	NA	NA	NA	NA	NA	NA
784	DF0000600_4_LTR83	NA		NA	NA	NA	NA	NA	NA	NA	NA	NA
785	DF0000601_4_LTR84a	NA		NA	NA	NA	NA	NA	NA	NA	NA	NA
786	DF0000602_4_LTR84b	NA		NA	NA	NA	NA	NA	NA	NA	NA	NA
787	DF0000603_4_LTR85a	NA		NA	NA	NA	NA	NA	NA	NA	NA	NA
788	DF0000604_4_LTR85b	NA		NA	NA	NA	NA	NA	NA	NA	NA	NA
789	DF0000605_4_LTR85c	NA		NA	NA	NA	NA	NA	NA	NA	NA	NA
790	DF0000606_4_LTR86A1	NA		NA	NA	NA	NA	NA	NA	NA	NA	NA
791	DF0000607_4_LTR86A2	NA		NA	NA	NA	NA	NA	NA	NA	NA	NA
792	DF0000608_4_LTR86B1	NA		NA	NA	NA	NA	NA	NA	NA	NA	NA
793	DF0000609_4_LTR86B2	NA		NA	NA	NA	NA	NA	NA	NA	NA	NA
794	DF0000610_4_LTR86C	NA		NA	NA	NA	NA	NA	NA	NA	NA	NA
795	DF0000611_4_LTR87	NA		NA	NA	NA	NA	NA	NA	NA	NA	NA
796	DF0000612_4_LTR88a	NA		NA	NA	NA	NA	NA	NA	NA	NA	NA
797	DF0000613_4_LTR88b	NA		NA	NA	NA	NA	NA	NA	NA	NA	NA
798	DF0000614_5_LTR88c	NA		NA	NA	NA	NA	NA	NA	NA	NA	NA
799	DF0000615_4_LTR89	NA		NA	NA	NA	NA	NA	NA	NA	NA	NA
800	DF0000619_5_LTR90A	NA		NA	NA	NA	NA	NA	NA	NA	NA	NA
801	DF0000620_5_LTR90B	NA		NA	NA	NA	NA	NA	NA	NA	NA	NA
802	DF0000621_4_LTR91	NA		NA	NA	NA	NA	NA	NA	NA	NA	NA
803	DF0000624_4_LTR9C	NA		NA	NA	NA	NA	NA	NA	NA	NA	NA
804	DF0000627_4_Charlie7	NA		NA	NA	NA	NA	NA	NA	NA	NA	NA
805	DF0000633_4_HY5	NA		NA	NA	NA	NA	NA	NA	NA	NA	NA
806	DF0000635_4_L1ME3Cz_3end	NA		NA	NA	NA	NA	NA	NA	NA	NA	NA
807	DF0000636_4_tRNA-Ala-GCA	NA		NA	NA	NA	NA	NA	NA	NA	NA	NA
808	DF0000637_4_tRNA-Ala-GCG	NA		NA	NA	NA	NA	NA	NA	NA	NA	NA
809	DF0000638_4_tRNA-Ala-GCY_v	NA		NA	NA	NA	NA	NA	NA	NA	NA	NA
810	DF0000639_4_tRNA-Arg-AGA	NA		NA	NA	NA	NA	NA	NA	NA	NA	NA
811	DF0000640_4_tRNA-Arg-AGG	NA		NA	NA	NA	NA	NA	NA	NA	NA	NA
812	DF0000641_4_tRNA-Arg-CGA	NA		NA	NA	NA	NA	NA	NA	NA	NA	NA
813	DF0000643_4_tRNA-Arg-CGY	NA		NA	NA	NA	NA	NA	NA	NA	NA	NA
814	DF0000645_4_tRNA-Gln-CAA_v	NA		NA	NA	NA	NA	NA	NA	NA	NA	NA
815	DF0000646_4_tRNA-Glu-GAA	NA		NA	NA	NA	NA	NA	NA	NA	NA	NA
816	DF0000647_4_tRNA-Glu-GAG	NA		NA	NA	NA	NA	NA	NA	NA	NA	NA
817	DF0000648_4_tRNA-Gly-GGG	NA		NA	NA	NA	NA	NA	NA	NA	NA	NA
818	DF0000649_4_tRNA-Gly-GGY	NA		NA	NA	NA	NA	NA	NA	NA	NA	NA
819	DF0000650_4_tRNA-His-CAY	NA		NA	NA	NA	NA	NA	NA	NA	NA	NA
820	DF0000651_4_tRNA-Ile-ATC	NA		NA	NA	NA	NA	NA	NA	NA	NA	NA
821	DF0000652_4_tRNA-Leu-CTA	NA		NA	NA	NA	NA	NA	NA	NA	NA	NA
822	DF0000653_4_tRNA-Leu-CTY	NA		NA	NA	NA	NA	NA	NA	NA	NA	NA
823	DF0000654_4_tRNA-Leu-TTA	NA		NA	NA	NA	NA	NA	NA	NA	NA	NA
824	DF0000655_4_tRNA-Leu-TTG	NA		NA	NA	NA	NA	NA	NA	NA	NA	NA
825	DF0000656_4_tRNA-Met	NA		NA	NA	NA	NA	NA	NA	NA	NA	NA
826	DF0000657_4_tRNA-Met_v	NA		NA	NA	NA	NA	NA	NA	NA	NA	NA
827	DF0000658_4_tRNA-Pro-CCG	NA		NA	NA	NA	NA	NA	NA	NA	NA	NA
828	DF0000659_4_tRNA-Ser-AGY	NA		NA	NA	NA	NA	NA	NA	NA	NA	NA
829	DF0000661_4_tRNA-Ser-TCG	NA		NA	NA	NA	NA	NA	NA	NA	NA	NA
830	DF0000662_4_tRNA-Thr-ACA	NA		NA	NA	NA	NA	NA	NA	NA	NA	NA
831	DF0000663_4_tRNA-Thr-ACG	NA		NA	NA	NA	NA	NA	NA	NA	NA	NA
832	DF0000665_4_tRNA-Trp-TGG	NA		NA	NA	NA	NA	NA	NA	NA	NA	NA
833	DF0000666_4_tRNA-Tyr-TAC	NA		NA	NA	NA	NA	NA	NA	NA	NA	NA
834	DF0000667_4_tRNA-Tyr-TAT	NA		NA	NA	NA	NA	NA	NA	NA	NA	NA
835	DF0000668_4_tRNA-Val-GTG	NA		NA	NA	NA	NA	NA	NA	NA	NA	NA
836	DF0000669_4_tRNA-Ala-GCY	NA		NA	NA	NA	NA	NA	NA	NA	NA	NA
837	DF0000670_4_tRNA-Asn-AAC	NA		NA	NA	NA	NA	NA	NA	NA	NA	NA
838	DF0000671_4_tRNA-Asp-GAY	NA		NA	NA	NA	NA	NA	NA	NA	NA	NA
839	DF0000672_4_tRNA-Gln-CAA	NA		NA	NA	NA	NA	NA	NA	NA	NA	NA
840	DF0000673_4_tRNA-Gln-CAG	NA		NA	NA	NA	NA	NA	NA	NA	NA	NA
841	DF0000674_4_tRNA-Glu-GAG_v	NA		NA	NA	NA	NA	NA	NA	NA	NA	NA
842	DF0000676_4_tRNA-Ile-ATA	NA		NA	NA	NA	NA	NA	NA	NA	NA	NA
843	DF0000678_4_tRNA-Leu-CTG	NA		NA	NA	NA	NA	NA	NA	NA	NA	NA
844	DF0000679_4_tRNA-Lys-AAA	NA		NA	NA	NA	NA	NA	NA	NA	NA	NA
845	DF0000680_4_tRNA-Lys-AAG	NA		NA	NA	NA	NA	NA	NA	NA	NA	NA
846	DF0000681_4_tRNA-Met-i	NA		NA	NA	NA	NA	NA	NA	NA	NA	NA
847	DF0000682_4_tRNA-Phe-TTY	NA		NA	NA	NA	NA	NA	NA	NA	NA	NA
848	DF0000683_4_tRNA-Pro-CCA	NA		NA	NA	NA	NA	NA	NA	NA	NA	NA
849	DF0000684_4_tRNA-Pro-CCY	NA		NA	NA	NA	NA	NA	NA	NA	NA	NA
850	DF0000685_4_tRNA-Ser-TCY	NA		NA	NA	NA	NA	NA	NA	NA	NA	NA
851	DF0000686_4_tRNA-Thr-ACY	NA		NA	NA	NA	NA	NA	NA	NA	NA	NA
852	DF0000687_4_tRNA-Val-GTA	NA		NA	NA	NA	NA	NA	NA	NA	NA	NA
853	DF0000688_4_tRNA-Val-GTY	NA		NA	NA	NA	NA	NA	NA	NA	NA	NA
854	DF0000690_4_MADE2	NA		NA	NA	NA	NA	NA	NA	NA	NA	NA
855	DF0000691_4_MamGypLTR1a	NA		NA	NA	NA	NA	NA	NA	NA	NA	NA
856	DF0000692_4_MamGypLTR1b	NA		NA	NA	NA	NA	NA	NA	NA	NA	NA
857	DF0000693_4_MamGypLTR1c	NA		NA	NA	NA	NA	NA	NA	NA	NA	NA
858	DF0000694_4_MamGypLTR1d	NA		NA	NA	NA	NA	NA	NA	NA	NA	NA
859	DF0000695_4_MER101B	NA		NA	NA	NA	NA	NA	NA	NA	NA	NA
860	DF0000696_4_MER102a	NA		NA	NA	NA	NA	NA	NA	NA	NA	NA
861	DF0000697_4_MER102b	NA		NA	NA	NA	NA	NA	NA	NA	NA	NA
862	DF0000698_4_MER102c	NA		NA	NA	NA	NA	NA	NA	NA	NA	NA
863	DF0000701_4_MER104	NA		NA	NA	NA	NA	NA	NA	NA	NA	NA
864	DF0000702_4_MER105	NA		NA	NA	NA	NA	NA	NA	NA	NA	NA
865	DF0000703_4_MER106A	NA		NA	NA	NA	NA	NA	NA	NA	NA	NA
866	DF0000705_4_MER110	NA		NA	NA	NA	NA	NA	NA	NA	NA	NA
867	DF0000706_4_MER110A	NA		NA	NA	NA	NA	NA	NA	NA	NA	NA
868	DF0000707_5_MER110-int	NA		NA	NA	NA	NA	NA	NA	NA	NA	NA
869	DF0000708_4_MER106B	NA		NA	NA	NA	NA	NA	NA	NA	NA	NA
870	DF0000709_4_MER112	NA		NA	NA	NA	NA	NA	NA	NA	NA	NA
871	DF0000710_4_MER113	NA		NA	NA	NA	NA	NA	NA	NA	NA	NA
872	DF0000711_4_MER113A	NA		NA	NA	NA	NA	NA	NA	NA	NA	NA
873	DF0000713_4_MER117	NA		NA	NA	NA	NA	NA	NA	NA	NA	NA
874	DF0000716_4_MER119	NA		NA	NA	NA	NA	NA	NA	NA	NA	NA
875	DF0000719_4_MER121	NA		NA	NA	NA	NA	NA	NA	NA	NA	NA
876	DF0000720_4_MER123	NA		NA	NA	NA	NA	NA	NA	NA	NA	NA
877	DF0000721_4_MER124	NA		NA	NA	NA	NA	NA	NA	NA	NA	NA
878	DF0000722_4_MER125	NA		NA	NA	NA	NA	NA	NA	NA	NA	NA
879	DF0000723_4_MER126	NA		NA	NA	NA	NA	NA	NA	NA	NA	NA
880	DF0000724_4_MER127	NA		NA	NA	NA	NA	NA	NA	NA	NA	NA
881	DF0000725_4_MER129	NA		NA	NA	NA	NA	NA	NA	NA	NA	NA
882	DF0000726_5_MER130	NA		NA	NA	NA	NA	NA	NA	NA	NA	NA
883	DF0000727_4_MER131	NA		NA	NA	NA	NA	NA	NA	NA	NA	NA
884	DF0000728_4_MER132	NA		NA	NA	NA	NA	NA	NA	NA	NA	NA
885	DF0000729_4_MER133A	NA		NA	NA	NA	NA	NA	NA	NA	NA	NA
886	DF0000730_4_MER133B	NA		NA	NA	NA	NA	NA	NA	NA	NA	NA
887	DF0000731_5_MER134	NA		NA	NA	NA	NA	NA	NA	NA	NA	NA
888	DF0000732_4_MER135	NA		NA	NA	NA	NA	NA	NA	NA	NA	NA
889	DF0000733_4_MER136	NA		NA	NA	NA	NA	NA	NA	NA	NA	NA
890	DF0000738_4_MER20B	NA		NA	NA	NA	NA	NA	NA	NA	NA	NA
891	DF0000742_4_MER2B	NA		NA	NA	NA	NA	NA	NA	NA	NA	NA
892	DF0000749_4_MER34A	NA		NA	NA	NA	NA	NA	NA	NA	NA	NA
893	DF0000750_4_MER34A1	NA		NA	NA	NA	NA	NA	NA	NA	NA	NA
894	DF0000753_4_MER34C	NA		NA	NA	NA	NA	NA	NA	NA	NA	NA
895	DF0000754_4_MER34C_v	NA		NA	NA	NA	NA	NA	NA	NA	NA	NA
896	DF0000755_4_MER34C2	NA		NA	NA	NA	NA	NA	NA	NA	NA	NA
897	DF0000756_4_MER34D	NA		NA	NA	NA	NA	NA	NA	NA	NA	NA
898	DF0000757_5_MER34-int	NA		NA	NA	NA	NA	NA	NA	NA	NA	NA
899	DF0000763_4_MER41E	NA		NA	NA	NA	NA	NA	NA	NA	NA	NA
900	DF0000764_4_MER41G	NA		NA	NA	NA	NA	NA	NA	NA	NA	NA
901	DF0000768_4_MER101	NA		NA	NA	NA	NA	NA	NA	NA	NA	NA
902	DF0000769_4_MER21-int	NA		NA	NA	NA	NA	NA	NA	NA	NA	NA
903	DF0000770_4_MER34	NA		NA	NA	NA	NA	NA	NA	NA	NA	NA
904	DF0000771_4_L1ME3D_3end	NA		NA	NA	NA	NA	NA	NA	NA	NA	NA
905	DF0000774_4_L1MEb_5end	NA		NA	NA	NA	NA	NA	NA	NA	NA	NA
906	DF0000777_4_L1MEd_5end	NA		NA	NA	NA	NA	NA	NA	NA	NA	NA
907	DF0000779_4_MARNA	NA		NA	NA	NA	NA	NA	NA	NA	NA	NA
908	DF0000780_4_MER115	NA		NA	NA	NA	NA	NA	NA	NA	NA	NA
909	DF0000784_4_MER44D	NA		NA	NA	NA	NA	NA	NA	NA	NA	NA
910	DF0000785_4_MER45A	NA		NA	NA	NA	NA	NA	NA	NA	NA	NA
911	DF0000786_4_MER45B	NA		NA	NA	NA	NA	NA	NA	NA	NA	NA
912	DF0000787_4_MER45C	NA		NA	NA	NA	NA	NA	NA	NA	NA	NA
913	DF0000788_4_MER45R	NA		NA	NA	NA	NA	NA	NA	NA	NA	NA
914	DF0000789_4_MER46C	NA		NA	NA	NA	NA	NA	NA	NA	NA	NA
915	DF0000791_4_MER47B	NA		NA	NA	NA	NA	NA	NA	NA	NA	NA
916	DF0000792_4_MER47C	NA		NA	NA	NA	NA	NA	NA	NA	NA	NA
917	DF0000800_4_MER4CL34	NA		NA	NA	NA	NA	NA	NA	NA	NA	NA
918	DF0000808_4_MER50C	NA		NA	NA	NA	NA	NA	NA	NA	NA	NA
919	DF0000812_4_MER51D	NA		NA	NA	NA	NA	NA	NA	NA	NA	NA
920	DF0000821_4_Tigger10	NA		NA	NA	NA	NA	NA	NA	NA	NA	NA
921	DF0000822_4_Tigger11a	NA		NA	NA	NA	NA	NA	NA	NA	NA	NA
922	DF0000823_4_Tigger12	NA		NA	NA	NA	NA	NA	NA	NA	NA	NA
923	DF0000824_4_Tigger12A	NA		NA	NA	NA	NA	NA	NA	NA	NA	NA
924	DF0000825_4_Tigger12c	NA		NA	NA	NA	NA	NA	NA	NA	NA	NA
925	DF0000826_4_Tigger13a	NA		NA	NA	NA	NA	NA	NA	NA	NA	NA
926	DF0000827_4_Tigger14a	NA		NA	NA	NA	NA	NA	NA	NA	NA	NA
927	DF0000828_4_Tigger15a	NA		NA	NA	NA	NA	NA	NA	NA	NA	NA
928	DF0000829_4_Tigger16b	NA		NA	NA	NA	NA	NA	NA	NA	NA	NA
929	DF0000830_5_Tigger17	NA		NA	NA	NA	NA	NA	NA	NA	NA	NA
930	DF0000831_4_Tigger17a	NA		NA	NA	NA	NA	NA	NA	NA	NA	NA
931	DF0000832_4_Tigger17b	NA		NA	NA	NA	NA	NA	NA	NA	NA	NA
932	DF0000833_4_Tigger17c	NA		NA	NA	NA	NA	NA	NA	NA	NA	NA
933	DF0000834_4_Tigger18a	NA		NA	NA	NA	NA	NA	NA	NA	NA	NA
934	DF0000835_4_Tigger19a	NA		NA	NA	NA	NA	NA	NA	NA	NA	NA
935	DF0000837_4_Tigger20a	NA		NA	NA	NA	NA	NA	NA	NA	NA	NA
936	DF0000843_4_Tigger3d	NA		NA	NA	NA	NA	NA	NA	NA	NA	NA
937	DF0000845_4_Tigger4a	NA		NA	NA	NA	NA	NA	NA	NA	NA	NA
938	DF0000848_4_Tigger5b	NA		NA	NA	NA	NA	NA	NA	NA	NA	NA
939	DF0000850_4_Tigger6b	NA		NA	NA	NA	NA	NA	NA	NA	NA	NA
940	DF0000851_4_Tigger7	NA		NA	NA	NA	NA	NA	NA	NA	NA	NA
941	DF0000852_4_Tigger8	NA		NA	NA	NA	NA	NA	NA	NA	NA	NA
942	DF0000853_4_Tigger9a	NA		NA	NA	NA	NA	NA	NA	NA	NA	NA
943	DF0000854_4_Tigger9b	NA		NA	NA	NA	NA	NA	NA	NA	NA	NA
944	DF0000860_4_MER54A	NA		NA	NA	NA	NA	NA	NA	NA	NA	NA
945	DF0000861_4_MER54B	NA		NA	NA	NA	NA	NA	NA	NA	NA	NA
946	DF0000866_4_MER57C2	NA		NA	NA	NA	NA	NA	NA	NA	NA	NA
947	DF0000867_4_MER57C1	NA		NA	NA	NA	NA	NA	NA	NA	NA	NA
948	DF0000868_4_MER57D	NA		NA	NA	NA	NA	NA	NA	NA	NA	NA
949	DF0000869_4_MER57E1	NA		NA	NA	NA	NA	NA	NA	NA	NA	NA
950	DF0000870_4_MER57E2	NA		NA	NA	NA	NA	NA	NA	NA	NA	NA
951	DF0000871_5_MER57E3	NA		NA	NA	NA	NA	NA	NA	NA	NA	NA
952	DF0000874_4_MER58C	NA		NA	NA	NA	NA	NA	NA	NA	NA	NA
953	DF0000875_4_MER58D	NA		NA	NA	NA	NA	NA	NA	NA	NA	NA
954	DF0000879_4_MER5C	NA		NA	NA	NA	NA	NA	NA	NA	NA	NA
955	DF0000880_4_MER5C1	NA		NA	NA	NA	NA	NA	NA	NA	NA	NA
956	DF0000881_4_MER6	NA		NA	NA	NA	NA	NA	NA	NA	NA	NA
957	DF0000883_4_MER61A	NA		NA	NA	NA	NA	NA	NA	NA	NA	NA
958	DF0000884_4_MER61B	NA		NA	NA	NA	NA	NA	NA	NA	NA	NA
959	DF0000885_4_MER61C	NA		NA	NA	NA	NA	NA	NA	NA	NA	NA
960	DF0000886_4_MER61D	NA		NA	NA	NA	NA	NA	NA	NA	NA	NA
961	DF0000887_4_MER61E	NA		NA	NA	NA	NA	NA	NA	NA	NA	NA
962	DF0000888_4_MER61F	NA		NA	NA	NA	NA	NA	NA	NA	NA	NA
963	DF0000889_4_MER57F	NA		NA	NA	NA	NA	NA	NA	NA	NA	NA
964	DF0000893_4_MER63A	NA		NA	NA	NA	NA	NA	NA	NA	NA	NA
965	DF0000894_4_MER63B	NA		NA	NA	NA	NA	NA	NA	NA	NA	NA
966	DF0000895_4_MER63C	NA		NA	NA	NA	NA	NA	NA	NA	NA	NA
967	DF0000896_4_MER63D	NA		NA	NA	NA	NA	NA	NA	NA	NA	NA
968	DF0000898_4_MER65B	NA		NA	NA	NA	NA	NA	NA	NA	NA	NA
969	DF0000899_4_MER65C	NA		NA	NA	NA	NA	NA	NA	NA	NA	NA
970	DF0000900_4_MER65D	NA		NA	NA	NA	NA	NA	NA	NA	NA	NA
971	DF0000902_4_MER66A	NA		NA	NA	NA	NA	NA	NA	NA	NA	NA
972	DF0000904_4_MER66C	NA		NA	NA	NA	NA	NA	NA	NA	NA	NA
973	DF0000905_4_MER66D	NA		NA	NA	NA	NA	NA	NA	NA	NA	NA
974	DF0000906_4_MER66-int	NA		NA	NA	NA	NA	NA	NA	NA	NA	NA
975	DF0000907_4_MER67A	NA		NA	NA	NA	NA	NA	NA	NA	NA	NA
976	DF0000908_4_MER67B	NA		NA	NA	NA	NA	NA	NA	NA	NA	NA
977	DF0000909_4_MER67C	NA		NA	NA	NA	NA	NA	NA	NA	NA	NA
978	DF0000910_4_MER67D	NA		NA	NA	NA	NA	NA	NA	NA	NA	NA
979	DF0000912_4_MER68B	NA		NA	NA	NA	NA	NA	NA	NA	NA	NA
980	DF0000913_4_MER68C	NA		NA	NA	NA	NA	NA	NA	NA	NA	NA
981	DF0000916_4_MER6B	NA		NA	NA	NA	NA	NA	NA	NA	NA	NA
982	DF0000917_4_MER6C	NA		NA	NA	NA	NA	NA	NA	NA	NA	NA
983	DF0000918_4_MER70A	NA		NA	NA	NA	NA	NA	NA	NA	NA	NA
984	DF0000919_4_MER70B	NA		NA	NA	NA	NA	NA	NA	NA	NA	NA
985	DF0000920_4_MER70C	NA		NA	NA	NA	NA	NA	NA	NA	NA	NA
986	DF0000921_4_MER70-int	NA		NA	NA	NA	NA	NA	NA	NA	NA	NA
987	DF0000922_4_MER72	NA		NA	NA	NA	NA	NA	NA	NA	NA	NA
988	DF0000923_4_MER72B	NA		NA	NA	NA	NA	NA	NA	NA	NA	NA
989	DF0000924_4_MER73	NA		NA	NA	NA	NA	NA	NA	NA	NA	NA
990	DF0000925_4_MER74A	NA		NA	NA	NA	NA	NA	NA	NA	NA	NA
991	DF0000926_4_MER74B	NA		NA	NA	NA	NA	NA	NA	NA	NA	NA
992	DF0000927_4_MER74C	NA		NA	NA	NA	NA	NA	NA	NA	NA	NA
993	DF0000929_4_MER75A	NA		NA	NA	NA	NA	NA	NA	NA	NA	NA
994	DF0000931_4_MER76	NA		NA	NA	NA	NA	NA	NA	NA	NA	NA
995	DF0000932_5_MER76-int	NA		NA	NA	NA	NA	NA	NA	NA	NA	NA
996	DF0000934_4_MER77B	NA		NA	NA	NA	NA	NA	NA	NA	NA	NA
997	DF0000935_4_MER8	NA		NA	NA	NA	NA	NA	NA	NA	NA	NA
998	DF0000936_4_MER81	NA		NA	NA	NA	NA	NA	NA	NA	NA	NA
999	DF0000938_5_MER83A-int	NA		NA	NA	NA	NA	NA	NA	NA	NA	NA
1000	DF0000941_4_MER83C	NA		NA	NA	NA	NA	NA	NA	NA	NA	NA
1001	DF0000942_4_MER84	NA		NA	NA	NA	NA	NA	NA	NA	NA	NA
1002	DF0000943_4_MER84-int	NA		NA	NA	NA	NA	NA	NA	NA	NA	NA
1003	DF0000944_4_MER87	NA		NA	NA	NA	NA	NA	NA	NA	NA	NA
1004	DF0000946_4_MER88	NA		NA	NA	NA	NA	NA	NA	NA	NA	NA
1005	DF0000947_4_MER89	NA		NA	NA	NA	NA	NA	NA	NA	NA	NA
1006	DF0000948_5_MER89-int	NA		NA	NA	NA	NA	NA	NA	NA	NA	NA
1007	DF0000949_4_MER90	NA		NA	NA	NA	NA	NA	NA	NA	NA	NA
1008	DF0000950_4_MER90a	NA		NA	NA	NA	NA	NA	NA	NA	NA	NA
1009	DF0000951_4_MER91A	NA		NA	NA	NA	NA	NA	NA	NA	NA	NA
1010	DF0000952_4_MER91B	NA		NA	NA	NA	NA	NA	NA	NA	NA	NA
1011	DF0000953_4_MER91C	NA		NA	NA	NA	NA	NA	NA	NA	NA	NA
1012	DF0000954_4_MER92A	NA		NA	NA	NA	NA	NA	NA	NA	NA	NA
1013	DF0000955_4_MER92B	NA		NA	NA	NA	NA	NA	NA	NA	NA	NA
1014	DF0000956_4_MER92C	NA		NA	NA	NA	NA	NA	NA	NA	NA	NA
1015	DF0000957_4_MER92D	NA		NA	NA	NA	NA	NA	NA	NA	NA	NA
1016	DF0000958_4_MER92-int	NA		NA	NA	NA	NA	NA	NA	NA	NA	NA
1017	DF0000959_4_MER94	NA		NA	NA	NA	NA	NA	NA	NA	NA	NA
1018	DF0000960_4_MER94B	NA		NA	NA	NA	NA	NA	NA	NA	NA	NA
1019	DF0000961_4_MER95	NA		NA	NA	NA	NA	NA	NA	NA	NA	NA
1020	DF0000962_4_MER96	NA		NA	NA	NA	NA	NA	NA	NA	NA	NA
1021	DF0000963_4_MER96B	NA		NA	NA	NA	NA	NA	NA	NA	NA	NA
1022	DF0000964_4_MER97a	NA		NA	NA	NA	NA	NA	NA	NA	NA	NA
1023	DF0000965_4_MER97b	NA		NA	NA	NA	NA	NA	NA	NA	NA	NA
1024	DF0000966_5_MER97c	NA		NA	NA	NA	NA	NA	NA	NA	NA	NA
1025	DF0000967_4_MER97d	NA		NA	NA	NA	NA	NA	NA	NA	NA	NA
1026	DF0000968_4_MER99	NA		NA	NA	NA	NA	NA	NA	NA	NA	NA
1027	DF0000973_4_MERX	NA		NA	NA	NA	NA	NA	NA	NA	NA	NA
1028	DF0000978_4_hAT-N1_Mam	NA		NA	NA	NA	NA	NA	NA	NA	NA	NA
1029	DF0000979_5_MamGyp-int	NA		NA	NA	NA	NA	NA	NA	NA	NA	NA
1030	DF0000980_4_MamGypLTR2b	NA		NA	NA	NA	NA	NA	NA	NA	NA	NA
1031	DF0000981_4_MamGypLTR2c	NA		NA	NA	NA	NA	NA	NA	NA	NA	NA
1032	DF0000982_4_MamGypLTR3	NA		NA	NA	NA	NA	NA	NA	NA	NA	NA
1033	DF0000983_4_MamGypLTR3a	NA		NA	NA	NA	NA	NA	NA	NA	NA	NA
1034	DF0000984_4_Mam_R4	NA		NA	NA	NA	NA	NA	NA	NA	NA	NA
1035	DF0000985_4_MamRep1151	NA		NA	NA	NA	NA	NA	NA	NA	NA	NA
1036	DF0000986_4_MamRep137	NA		NA	NA	NA	NA	NA	NA	NA	NA	NA
1037	DF0000987_4_MamRep1527	NA		NA	NA	NA	NA	NA	NA	NA	NA	NA
1038	DF0000988_4_MamRep1879	NA		NA	NA	NA	NA	NA	NA	NA	NA	NA
1039	DF0000989_4_MamRep1894	NA		NA	NA	NA	NA	NA	NA	NA	NA	NA
1040	DF0000990_4_MamRep38	NA		NA	NA	NA	NA	NA	NA	NA	NA	NA
1041	DF0000991_4_MamRep4096	NA		NA	NA	NA	NA	NA	NA	NA	NA	NA
1042	DF0000992_4_MamRep434	NA		NA	NA	NA	NA	NA	NA	NA	NA	NA
1043	DF0000993_4_MamRep488	NA		NA	NA	NA	NA	NA	NA	NA	NA	NA
1044	DF0000994_4_MamRep564	NA		NA	NA	NA	NA	NA	NA	NA	NA	NA
1045	DF0000995_4_MamRep605	NA		NA	NA	NA	NA	NA	NA	NA	NA	NA
1046	DF0000996_4_MamSINE1	NA		NA	NA	NA	NA	NA	NA	NA	NA	NA
1047	DF0000997_4_MamTip1	NA		NA	NA	NA	NA	NA	NA	NA	NA	NA
1048	DF0000998_4_MamTip2	NA		NA	NA	NA	NA	NA	NA	NA	NA	NA
1049	DF0000999_4_MamTip3	NA		NA	NA	NA	NA	NA	NA	NA	NA	NA
1050	DF0001000_4_Merlin1_HS	NA		NA	NA	NA	NA	NA	NA	NA	NA	NA
1051	DF0001005_4_MLT1E	NA		NA	NA	NA	NA	NA	NA	NA	NA	NA
1052	DF0001006_4_MLT1E1	NA		NA	NA	NA	NA	NA	NA	NA	NA	NA
1053	DF0001007_4_MLT1E2	NA		NA	NA	NA	NA	NA	NA	NA	NA	NA
1054	DF0001008_4_MLT1F	NA		NA	NA	NA	NA	NA	NA	NA	NA	NA
1055	DF0001009_4_MLT1F1	NA		NA	NA	NA	NA	NA	NA	NA	NA	NA
1056	DF0001011_5_MLT1F-int	NA		NA	NA	NA	NA	NA	NA	NA	NA	NA
1057	DF0001012_4_MLT1G1	NA		NA	NA	NA	NA	NA	NA	NA	NA	NA
1058	DF0001013_4_MLT1G3	NA		NA	NA	NA	NA	NA	NA	NA	NA	NA
1059	DF0001014_4_MLT1H	NA		NA	NA	NA	NA	NA	NA	NA	NA	NA
1060	DF0001015_4_MLT1H1	NA		NA	NA	NA	NA	NA	NA	NA	NA	NA
1061	DF0001016_4_MLT1H-int	NA		NA	NA	NA	NA	NA	NA	NA	NA	NA
1062	DF0001017_4_MLT1I	NA		NA	NA	NA	NA	NA	NA	NA	NA	NA
1063	DF0001018_4_MLT1J	NA		NA	NA	NA	NA	NA	NA	NA	NA	NA
1064	DF0001019_4_MLT1J1	NA		NA	NA	NA	NA	NA	NA	NA	NA	NA
1065	DF0001020_4_MLT1J2	NA		NA	NA	NA	NA	NA	NA	NA	NA	NA
1066	DF0001021_4_MLT1J-int	NA		NA	NA	NA	NA	NA	NA	NA	NA	NA
1067	DF0001022_4_MLT1K	NA		NA	NA	NA	NA	NA	NA	NA	NA	NA
1068	DF0001023_4_MLT1L	NA		NA	NA	NA	NA	NA	NA	NA	NA	NA
1069	DF0001024_4_MLT1M	NA		NA	NA	NA	NA	NA	NA	NA	NA	NA
1070	DF0001025_4_MLT1N2	NA		NA	NA	NA	NA	NA	NA	NA	NA	NA
1071	DF0001026_4_MLT1O	NA		NA	NA	NA	NA	NA	NA	NA	NA	NA
1072	DF0001029_4_MLT2B1	NA		NA	NA	NA	NA	NA	NA	NA	NA	NA
1073	DF0001033_4_MLT2B5	NA		NA	NA	NA	NA	NA	NA	NA	NA	NA
1074	DF0001037_4_MLT2E	NA		NA	NA	NA	NA	NA	NA	NA	NA	NA
1075	DF0001038_4_MLT2F	NA		NA	NA	NA	NA	NA	NA	NA	NA	NA
1076	DF0001047_4_ORSL	NA		NA	NA	NA	NA	NA	NA	NA	NA	NA
1077	DF0001048_4_ORSL-2a	NA		NA	NA	NA	NA	NA	NA	NA	NA	NA
1078	DF0001049_4_ORSL-2b	NA		NA	NA	NA	NA	NA	NA	NA	NA	NA
1079	DF0001051_5_PABL_B-int	NA		NA	NA	NA	NA	NA	NA	NA	NA	NA
1080	DF0001055_5_PRIMAX-int	NA		NA	NA	NA	NA	NA	NA	NA	NA	NA
1081	DF0001056_4_PrimLTR79	NA		NA	NA	NA	NA	NA	NA	NA	NA	NA
1082	DF0001057_4_REP522	NA		NA	NA	NA	NA	NA	NA	NA	NA	NA
1083	DF0001058_4_Ricksha	NA		NA	NA	NA	NA	NA	NA	NA	NA	NA
1084	DF0001059_4_Ricksha_0	NA		NA	NA	NA	NA	NA	NA	NA	NA	NA
1085	DF0001061_4_Ricksha_c	NA		NA	NA	NA	NA	NA	NA	NA	NA	NA
1086	DF0001062_4_SAR	NA		NA	NA	NA	NA	NA	NA	NA	NA	NA
1087	DF0001063_4_SATR1	NA		NA	NA	NA	NA	NA	NA	NA	NA	NA
1088	DF0001064_4_SATR2	NA		NA	NA	NA	NA	NA	NA	NA	NA	NA
1089	DF0001074_4_U13	NA		NA	NA	NA	NA	NA	NA	NA	NA	NA
1090	DF0001075_4_U14	NA		NA	NA	NA	NA	NA	NA	NA	NA	NA
1091	DF0001081_4_U7	NA		NA	NA	NA	NA	NA	NA	NA	NA	NA
1092	DF0001083_4_UCON1	NA		NA	NA	NA	NA	NA	NA	NA	NA	NA
1093	DF0001085_4_UCON11	NA		NA	NA	NA	NA	NA	NA	NA	NA	NA
1094	DF0001086_4_UCON12	NA		NA	NA	NA	NA	NA	NA	NA	NA	NA
1095	DF0001087_4_UCON12A	NA		NA	NA	NA	NA	NA	NA	NA	NA	NA
1096	DF0001089_4_UCON14	NA		NA	NA	NA	NA	NA	NA	NA	NA	NA
1097	DF0001090_4_UCON15	NA		NA	NA	NA	NA	NA	NA	NA	NA	NA
1098	DF0001091_4_UCON16	NA		NA	NA	NA	NA	NA	NA	NA	NA	NA
1099	DF0001092_5_UCON17	NA		NA	NA	NA	NA	NA	NA	NA	NA	NA
1100	DF0001093_5_UCON18	NA		NA	NA	NA	NA	NA	NA	NA	NA	NA
1101	DF0001094_4_UCON19	NA		NA	NA	NA	NA	NA	NA	NA	NA	NA
1102	DF0001095_4_UCON2	NA		NA	NA	NA	NA	NA	NA	NA	NA	NA
1103	DF0001096_5_UCON20	NA		NA	NA	NA	NA	NA	NA	NA	NA	NA
1104	DF0001097_4_UCON21	NA		NA	NA	NA	NA	NA	NA	NA	NA	NA
1105	DF0001098_5_UCON22	NA		NA	NA	NA	NA	NA	NA	NA	NA	NA
1106	DF0001099_4_UCON24	NA		NA	NA	NA	NA	NA	NA	NA	NA	NA
1107	DF0001100_4_UCON25	NA		NA	NA	NA	NA	NA	NA	NA	NA	NA
1108	DF0001101_4_UCON26	NA		NA	NA	NA	NA	NA	NA	NA	NA	NA
1109	DF0001103_5_UCON28a	NA		NA	NA	NA	NA	NA	NA	NA	NA	NA
1110	DF0001104_4_UCON28b	NA		NA	NA	NA	NA	NA	NA	NA	NA	NA
1111	DF0001105_4_UCON28c	NA		NA	NA	NA	NA	NA	NA	NA	NA	NA
1112	DF0001106_4_UCON29	NA		NA	NA	NA	NA	NA	NA	NA	NA	NA
1113	DF0001107_5_UCON31	NA		NA	NA	NA	NA	NA	NA	NA	NA	NA
1114	DF0001108_4_UCON4	NA		NA	NA	NA	NA	NA	NA	NA	NA	NA
1115	DF0001109_4_UCON5	NA		NA	NA	NA	NA	NA	NA	NA	NA	NA
1116	DF0001110_4_UCON6	NA		NA	NA	NA	NA	NA	NA	NA	NA	NA
1117	DF0001111_4_UCON8	NA		NA	NA	NA	NA	NA	NA	NA	NA	NA
1118	DF0001112_5_UCON9	NA		NA	NA	NA	NA	NA	NA	NA	NA	NA
1119	DF0001113_4_X1_LINE	NA		NA	NA	NA	NA	NA	NA	NA	NA	NA
1120	DF0001116_4_X5B_LINE	NA		NA	NA	NA	NA	NA	NA	NA	NA	NA
1121	DF0001117_4_X6A_LINE	NA		NA	NA	NA	NA	NA	NA	NA	NA	NA
1122	DF0001118_5_X6B_LINE	NA		NA	NA	NA	NA	NA	NA	NA	NA	NA
1123	DF0001119_5_X7A_LINE	NA		NA	NA	NA	NA	NA	NA	NA	NA	NA
1124	DF0001120_4_X7B_LINE	NA		NA	NA	NA	NA	NA	NA	NA	NA	NA
1125	DF0001121_4_X8_LINE	NA		NA	NA	NA	NA	NA	NA	NA	NA	NA
1126	DF0001122_4_X9_LINE	NA		NA	NA	NA	NA	NA	NA	NA	NA	NA
1127	DF0001123_4_Zaphod	NA		NA	NA	NA	NA	NA	NA	NA	NA	NA
1128	DF0001125_5_Zaphod3	NA		NA	NA	NA	NA	NA	NA	NA	NA	NA
1129	DF0001128_4_MLT1E1A	NA		NA	NA	NA	NA	NA	NA	NA	NA	NA
1130	DF0001129_4_MLT1E3	NA		NA	NA	NA	NA	NA	NA	NA	NA	NA
1131	DF0001130_4_MLT1G	NA		NA	NA	NA	NA	NA	NA	NA	NA	NA
1132	DF0001131_4_MLT1H2	NA		NA	NA	NA	NA	NA	NA	NA	NA	NA
1133	DF0001133_4_MSTA1	NA		NA	NA	NA	NA	NA	NA	NA	NA	NA
1134	DF0001135_4_Plat_L3	NA		NA	NA	NA	NA	NA	NA	NA	NA	NA
1135	DF0001136_4_Ricksha_a	NA		NA	NA	NA	NA	NA	NA	NA	NA	NA
1136	DF0001139_4_UCON23	NA		NA	NA	NA	NA	NA	NA	NA	NA	NA
1137	DF0001140_4_UCON7	NA		NA	NA	NA	NA	NA	NA	NA	NA	NA
1138	DF0001141_5_X2_LINE	NA		NA	NA	NA	NA	NA	NA	NA	NA	NA
1139	DF0001142_4_X7C_LINE	NA		NA	NA	NA	NA	NA	NA	NA	NA	NA
1140	DF0001143_4_X7D_LINE	NA		NA	NA	NA	NA	NA	NA	NA	NA	NA
1141	DF0001144_2_L2d2_3end	NA		NA	NA	NA	NA	NA	NA	NA	NA	NA
1142	DF0001146_2_X9b_DNA	NA		NA	NA	NA	NA	NA	NA	NA	NA	NA
1143	DF0001147_2_Tigger19b	NA		NA	NA	NA	NA	NA	NA	NA	NA	NA
1144	DF0001148_2_X2a_DNA	NA		NA	NA	NA	NA	NA	NA	NA	NA	NA
1145	DF0001149_3_MamRTE1	NA		NA	NA	NA	NA	NA	NA	NA	NA	NA
1146	DF0001150_2_X1_LR	NA		NA	NA	NA	NA	NA	NA	NA	NA	NA
1147	DF0001151_2_UCON101	NA		NA	NA	NA	NA	NA	NA	NA	NA	NA
1148	DF0001152_2_hAT-4b_Ther	NA		NA	NA	NA	NA	NA	NA	NA	NA	NA
1149	DF0001153_2_EUTREP16	NA		NA	NA	NA	NA	NA	NA	NA	NA	NA
1150	DF0001155_2_UCON41	NA		NA	NA	NA	NA	NA	NA	NA	NA	NA
1151	DF0001156_2_UCON88	NA		NA	NA	NA	NA	NA	NA	NA	NA	NA
1152	DF0001157_2_UCON83	NA		NA	NA	NA	NA	NA	NA	NA	NA	NA
1153	DF0001158_3_EUTREP4	NA		NA	NA	NA	NA	NA	NA	NA	NA	NA
1154	DF0001159_2_UCON73	NA		NA	NA	NA	NA	NA	NA	NA	NA	NA
1155	DF0001160_3_UCON47	NA		NA	NA	NA	NA	NA	NA	NA	NA	NA
1156	DF0001161_2_X24_LINE	NA		NA	NA	NA	NA	NA	NA	NA	NA	NA
1157	DF0001162_2_X26_DNA	NA		NA	NA	NA	NA	NA	NA	NA	NA	NA
1158	DF0001163_2_MARE10	NA		NA	NA	NA	NA	NA	NA	NA	NA	NA
1159	DF0001164_2_Eutr11	NA		NA	NA	NA	NA	NA	NA	NA	NA	NA
1160	DF0001165_2_X12_DNA	NA		NA	NA	NA	NA	NA	NA	NA	NA	NA
1161	DF0001166_2_MARE11	NA		NA	NA	NA	NA	NA	NA	NA	NA	NA
1162	DF0001167_2_X33a_DNA	NA		NA	NA	NA	NA	NA	NA	NA	NA	NA
1163	DF0001168_2_EuthAT-N1	NA		NA	NA	NA	NA	NA	NA	NA	NA	NA
1164	DF0001170_3_EutTc1-N1	NA		NA	NA	NA	NA	NA	NA	NA	NA	NA
1165	DF0001171_2_MamGypLTR4	NA		NA	NA	NA	NA	NA	NA	NA	NA	NA
1166	DF0001172_2_EuthAT-2	NA		NA	NA	NA	NA	NA	NA	NA	NA	NA
1167	DF0001173_2_UCON96	NA		NA	NA	NA	NA	NA	NA	NA	NA	NA
1168	DF0001175_2_UCON69	NA		NA	NA	NA	NA	NA	NA	NA	NA	NA
1169	DF0001176_2_Charlie29b	NA		NA	NA	NA	NA	NA	NA	NA	NA	NA
1170	DF0001177_2_MamRTE2	NA		NA	NA	NA	NA	NA	NA	NA	NA	NA
1171	DF0001178_3_UCON100	NA		NA	NA	NA	NA	NA	NA	NA	NA	NA
1172	DF0001179_2_UCON34	NA		NA	NA	NA	NA	NA	NA	NA	NA	NA
1173	DF0001180_2_UCON78	NA		NA	NA	NA	NA	NA	NA	NA	NA	NA
1174	DF0001181_2_UCON80_AMi	NA		NA	NA	NA	NA	NA	NA	NA	NA	NA
1175	DF0001183_2_MamRep605b	NA		NA	NA	NA	NA	NA	NA	NA	NA	NA
1176	DF0001184_2_MARE6	NA		NA	NA	NA	NA	NA	NA	NA	NA	NA
1177	DF0001185_2_UCON66	NA		NA	NA	NA	NA	NA	NA	NA	NA	NA
1178	DF0001186_2_UCON51	NA		NA	NA	NA	NA	NA	NA	NA	NA	NA
1179	DF0001187_2_UCON48	NA		NA	NA	NA	NA	NA	NA	NA	NA	NA
1180	DF0001188_2_UCON80	NA		NA	NA	NA	NA	NA	NA	NA	NA	NA
1181	DF0001189_2_UCON60	NA		NA	NA	NA	NA	NA	NA	NA	NA	NA
1182	DF0001190_2_UCON103	NA		NA	NA	NA	NA	NA	NA	NA	NA	NA
1183	DF0001191_2_Tigger23a	NA		NA	NA	NA	NA	NA	NA	NA	NA	NA
1184	DF0001192_3_Zaphod5b	NA		NA	NA	NA	NA	NA	NA	NA	NA	NA
1185	DF0001193_2_Charlie30a	NA		NA	NA	NA	NA	NA	NA	NA	NA	NA
1186	DF0001194_2_EuthAT-N1a	NA		NA	NA	NA	NA	NA	NA	NA	NA	NA
1187	DF0001195_2_UCON92	NA		NA	NA	NA	NA	NA	NA	NA	NA	NA
1188	DF0001196_2_Tigger21a	NA		NA	NA	NA	NA	NA	NA	NA	NA	NA
1189	DF0001198_2_X13_LINE	NA		NA	NA	NA	NA	NA	NA	NA	NA	NA
1190	DF0001199_2_Charlie30b	NA		NA	NA	NA	NA	NA	NA	NA	NA	NA
1191	DF0001200_2_UCON39	NA		NA	NA	NA	NA	NA	NA	NA	NA	NA
1192	DF0001201_2_MamGypsy2-LTR	NA		NA	NA	NA	NA	NA	NA	NA	NA	NA
1193	DF0001202_3_EUTREP14	NA		NA	NA	NA	NA	NA	NA	NA	NA	NA
1194	DF0001203_2_X5a_DNA	NA		NA	NA	NA	NA	NA	NA	NA	NA	NA
1195	DF0001204_2_EUTREP6	NA		NA	NA	NA	NA	NA	NA	NA	NA	NA
1196	DF0001205_3_UCON65	NA		NA	NA	NA	NA	NA	NA	NA	NA	NA
1197	DF0001206_2_Eutr2	NA		NA	NA	NA	NA	NA	NA	NA	NA	NA
1198	DF0001207_2_UCON81	NA		NA	NA	NA	NA	NA	NA	NA	NA	NA
1199	DF0001208_2_Penelope1_Vert	NA		NA	NA	NA	NA	NA	NA	NA	NA	NA
1200	DF0001209_2_Chap1a_Mam	NA		NA	NA	NA	NA	NA	NA	NA	NA	NA
1201	DF0001210_2_UCON93	NA		NA	NA	NA	NA	NA	NA	NA	NA	NA
1202	DF0001211_2_UCON37	NA		NA	NA	NA	NA	NA	NA	NA	NA	NA
1203	DF0001212_2_UCON94	NA		NA	NA	NA	NA	NA	NA	NA	NA	NA
1204	DF0001213_2_UCON89	NA		NA	NA	NA	NA	NA	NA	NA	NA	NA
1205	DF0001214_2_X9a_DNA	NA		NA	NA	NA	NA	NA	NA	NA	NA	NA
1206	DF0001216_2_X21_LINE	NA		NA	NA	NA	NA	NA	NA	NA	NA	NA
1207	DF0001217_2_EUTREP15	NA		NA	NA	NA	NA	NA	NA	NA	NA	NA
1208	DF0001218_2_X20_LINE	NA		NA	NA	NA	NA	NA	NA	NA	NA	NA
1209	DF0001219_2_X24_DNA	NA		NA	NA	NA	NA	NA	NA	NA	NA	NA
1210	DF0001220_2_EUTREP7	NA		NA	NA	NA	NA	NA	NA	NA	NA	NA
1211	DF0001222_2_X10b_DNA	NA		NA	NA	NA	NA	NA	NA	NA	NA	NA
1212	DF0001223_2_EUTREP2	NA		NA	NA	NA	NA	NA	NA	NA	NA	NA
1213	DF0001224_2_UCON40	NA		NA	NA	NA	NA	NA	NA	NA	NA	NA
1214	DF0001225_2_UCON33	NA		NA	NA	NA	NA	NA	NA	NA	NA	NA
1215	DF0001226_2_UCON68	NA		NA	NA	NA	NA	NA	NA	NA	NA	NA
1216	DF0001227_2_UCON64	NA		NA	NA	NA	NA	NA	NA	NA	NA	NA
1217	DF0001228_2_LTR89B	NA		NA	NA	NA	NA	NA	NA	NA	NA	NA
1218	DF0001229_2_X4a_DNA	NA		NA	NA	NA	NA	NA	NA	NA	NA	NA
1219	DF0001231_2_EutTc1-N2	NA		NA	NA	NA	NA	NA	NA	NA	NA	NA
1220	DF0001232_2_UCON63	NA		NA	NA	NA	NA	NA	NA	NA	NA	NA
1221	DF0001233_2_Eutr10	NA		NA	NA	NA	NA	NA	NA	NA	NA	NA
1222	DF0001234_2_EUTREP8	NA		NA	NA	NA	NA	NA	NA	NA	NA	NA
1223	DF0001235_2_X12_LINE	NA		NA	NA	NA	NA	NA	NA	NA	NA	NA
1224	DF0001236_2_MARE4	NA		NA	NA	NA	NA	NA	NA	NA	NA	NA
1225	DF0001237_2_UCON105	NA		NA	NA	NA	NA	NA	NA	NA	NA	NA
1226	DF0001238_2_X32_DNA	NA		NA	NA	NA	NA	NA	NA	NA	NA	NA
1227	DF0001239_2_X34_DNA	NA		NA	NA	NA	NA	NA	NA	NA	NA	NA
1228	DF0001241_2_X6a_DNA	NA		NA	NA	NA	NA	NA	NA	NA	NA	NA
1229	DF0001242_2_X11_DNA	NA		NA	NA	NA	NA	NA	NA	NA	NA	NA
1230	DF0001243_2_Eutr16	NA		NA	NA	NA	NA	NA	NA	NA	NA	NA
1231	DF0001244_2_Charlie31a	NA		NA	NA	NA	NA	NA	NA	NA	NA	NA
1232	DF0001245_2_hAT-N1a_Mam	NA		NA	NA	NA	NA	NA	NA	NA	NA	NA
1233	DF0001246_2_UCON56	NA		NA	NA	NA	NA	NA	NA	NA	NA	NA
1234	DF0001247_2_UCON76	NA		NA	NA	NA	NA	NA	NA	NA	NA	NA
1235	DF0001248_2_X22_DNA	NA		NA	NA	NA	NA	NA	NA	NA	NA	NA
1236	DF0001249_2_Charlie32a	NA		NA	NA	NA	NA	NA	NA	NA	NA	NA
1237	DF0001250_2_L2-2_Mam	NA		NA	NA	NA	NA	NA	NA	NA	NA	NA
1238	DF0001251_3_Tigger22N1	NA		NA	NA	NA	NA	NA	NA	NA	NA	NA
1239	DF0001252_2_X17_LINE	NA		NA	NA	NA	NA	NA	NA	NA	NA	NA
1240	DF0001253_2_MIR1_Amn	NA		NA	NA	NA	NA	NA	NA	NA	NA	NA
1241	DF0001254_2_Zaphod5a	NA		NA	NA	NA	NA	NA	NA	NA	NA	NA
1242	DF0001258_2_Eutr5	NA		NA	NA	NA	NA	NA	NA	NA	NA	NA
1243	DF0001259_2_UCON44	NA		NA	NA	NA	NA	NA	NA	NA	NA	NA
1244	DF0001260_2_UCON57	NA		NA	NA	NA	NA	NA	NA	NA	NA	NA
1245	DF0001261_2_UCON38	NA		NA	NA	NA	NA	NA	NA	NA	NA	NA
1246	DF0001262_2_Eutr15	NA		NA	NA	NA	NA	NA	NA	NA	NA	NA
1247	DF0001263_2_UCON87	NA		NA	NA	NA	NA	NA	NA	NA	NA	NA
1248	DF0001264_2_Eutr2B	NA		NA	NA	NA	NA	NA	NA	NA	NA	NA
1249	DF0001265_3_CR1-16_AMi	NA		NA	NA	NA	NA	NA	NA	NA	NA	NA
1250	DF0001266_2_Eutr18	NA		NA	NA	NA	NA	NA	NA	NA	NA	NA
1251	DF0001267_2_UCON61	NA		NA	NA	NA	NA	NA	NA	NA	NA	NA
1252	DF0001270_2_MER121B	NA		NA	NA	NA	NA	NA	NA	NA	NA	NA
1253	DF0001272_2_UCON70	NA		NA	NA	NA	NA	NA	NA	NA	NA	NA
1254	DF0001273_2_UCON75	NA		NA	NA	NA	NA	NA	NA	NA	NA	NA
1255	DF0001274_2_UCON58	NA		NA	NA	NA	NA	NA	NA	NA	NA	NA
1256	DF0001275_2_OldhAT1	NA		NA	NA	NA	NA	NA	NA	NA	NA	NA
1257	DF0001276_3_Arthur2	NA		NA	NA	NA	NA	NA	NA	NA	NA	NA
1258	DF0001277_2_MARE9	NA		NA	NA	NA	NA	NA	NA	NA	NA	NA
1259	DF0001279_2_UCON35	NA		NA	NA	NA	NA	NA	NA	NA	NA	NA
1260	DF0001280_2_X15_LINE	NA		NA	NA	NA	NA	NA	NA	NA	NA	NA
1261	DF0001281_2_Tigger17d	NA		NA	NA	NA	NA	NA	NA	NA	NA	NA
1262	DF0001282_2_X30_DNA	NA		NA	NA	NA	NA	NA	NA	NA	NA	NA
1263	DF0001283_2_UCON84	NA		NA	NA	NA	NA	NA	NA	NA	NA	NA
1264	DF0001285_2_X6b_DNA	NA		NA	NA	NA	NA	NA	NA	NA	NA	NA
1265	DF0001286_2_MamTip1b	NA		NA	NA	NA	NA	NA	NA	NA	NA	NA
1266	DF0001288_2_UCON62	NA		NA	NA	NA	NA	NA	NA	NA	NA	NA
1267	DF0001289_2_UCON67	NA		NA	NA	NA	NA	NA	NA	NA	NA	NA
1268	DF0001290_2_Zaphod4a	NA		NA	NA	NA	NA	NA	NA	NA	NA	NA
1269	DF0001291_2_CR1-13_AMi	NA		NA	NA	NA	NA	NA	NA	NA	NA	NA
1270	DF0001292_2_X23_DNA	NA		NA	NA	NA	NA	NA	NA	NA	NA	NA
1271	DF0001294_2_UCON99	NA		NA	NA	NA	NA	NA	NA	NA	NA	NA
1272	DF0001295_2_MARE8	NA		NA	NA	NA	NA	NA	NA	NA	NA	NA
1273	DF0001296_2_LTR91A	NA		NA	NA	NA	NA	NA	NA	NA	NA	NA
1274	DF0001297_2_MamTip3B	NA		NA	NA	NA	NA	NA	NA	NA	NA	NA
1275	DF0001298_2_MamTip2b	NA		NA	NA	NA	NA	NA	NA	NA	NA	NA
1276	DF0001299_2_Tigger6	NA		NA	NA	NA	NA	NA	NA	NA	NA	NA
1277	DF0001300_2_CR1-12_AMi	NA		NA	NA	NA	NA	NA	NA	NA	NA	NA
1278	DF0001301_2_UCON85	NA		NA	NA	NA	NA	NA	NA	NA	NA	NA
1279	DF0001304_2_MamGypsy2-I	NA		NA	NA	NA	NA	NA	NA	NA	NA	NA
1280	DF0001305_2_X1_DNA	NA		NA	NA	NA	NA	NA	NA	NA	NA	NA
1281	DF0001307_2_X2b_DNA	NA		NA	NA	NA	NA	NA	NA	NA	NA	NA
1282	DF0001308_3_UCON97	NA		NA	NA	NA	NA	NA	NA	NA	NA	NA
1283	DF0001309_2_X4b_DNA	NA		NA	NA	NA	NA	NA	NA	NA	NA	NA
1284	DF0001311_3_UCON59	NA		NA	NA	NA	NA	NA	NA	NA	NA	NA
1285	DF0001312_3_UCON71	NA		NA	NA	NA	NA	NA	NA	NA	NA	NA
1286	DF0001313_3_Charlie16	NA		NA	NA	NA	NA	NA	NA	NA	NA	NA
1287	DF0001314_2_UCON55	NA		NA	NA	NA	NA	NA	NA	NA	NA	NA
1288	DF0001323_2_Chompy-6_Croc	NA		NA	NA	NA	NA	NA	NA	NA	NA	NA
1289	DF0001325_2_CR1-3_Croc	NA		NA	NA	NA	NA	NA	NA	NA	NA	NA
1290	DF0001326_2_CR1-L3A_Croc	NA		NA	NA	NA	NA	NA	NA	NA	NA	NA
1291	DF0001327_3_CR1-L3B_Croc	NA		NA	NA	NA	NA	NA	NA	NA	NA	NA
1292	DF0001328_2_CR1-11_Crp	NA		NA	NA	NA	NA	NA	NA	NA	NA	NA
1293	DF0001331_2_L2-1_Crp	NA		NA	NA	NA	NA	NA	NA	NA	NA	NA
1294	DF0001333_2_UCON86	NA		NA	NA	NA	NA	NA	NA	NA	NA	NA
1295	DF0001334_2_L2-1_AMi	NA		NA	NA	NA	NA	NA	NA	NA	NA	NA
1296	DF0001336_2_CR1-1_Amn	NA		NA	NA	NA	NA	NA	NA	NA	NA	NA
1297	DF0001337_3_HERV-Fc1_LTR2	NA		NA	NA	NA	NA	NA	NA	NA	NA	NA
1298	DF0001423_1_LmeSINE1c	NA		NA	NA	NA	NA	NA	NA	NA	NA	NA
1299	DF0001474_2_SSU-rRNA_Cel	NA		NA	NA	NA	NA	NA	NA	NA	NA	NA
1300	DF0001731_1_AmnHarb1	NA		NA	NA	NA	NA	NA	NA	NA	NA	NA
1301	DF0001732_1_AmnL2-1	NA		NA	NA	NA	NA	NA	NA	NA	NA	NA
1302	DF0002200_1_UCON87B	NA		NA	NA	NA	NA	NA	NA	NA	NA	NA
1303	DF0003796_1_UCON9B	NA		NA	NA	NA	NA	NA	NA	NA	NA	NA
1304	DF0004193_1_CR1_Amni-1	NA		NA	NA	NA	NA	NA	NA	NA	NA	NA
1305	DF0006271_1_DIRS-1a_Amnio	NA		NA	NA	NA	NA	NA	NA	NA	NA	NA
1306	DF0006272_1_DIRS-1b_Amnio	NA		NA	NA	NA	NA	NA	NA	NA	NA	NA

## Sheet: ESC_vs_fibroblasts
TE differential expression. Comparison of ESC (embryonic stem cells) transcriptome vs fibroblasts transcriptome using the Wald test.
(The column titles legend is presented in the "O" column)
				downregulated	upregulated	q<0.05, significant	q>0.05, non significant							Column titles:
	target_id	pval	-LOG10(q-value)	qval	b	se_b	mean_obs	var_obs	tech_var	sigma_sq	smooth_sigma_sq	final_sigma_sq		1. `target_id`: Unique identifier of the gene or transcript (DfamNo_TE name).
1	DF0000183_4_HERVH	1.55062e-18	15.1392	7.25691e-16	5.25721	0.598366	6.98111	3.09618	0.0383856	0.1715	0.757264	0.757264		2. `pval`: p-value reflecting the statistical significance of differences in expression between conditions or groups.
8	DF0000571_4_LTR7	6.39386e-07	4.42708	3.74041e-05	4.90385	0.984921	4.27896	5.28904	0.665021	1.49069	1.33976	1.49069		3. `-log10(qval)`: -log10 calculated for qval value (for plotting volcano plot) .
7	DF0000179_5_HERV-Fc2	2.66543e-07	4.74909	1.78203e-05	3.99735	0.776834	1.84223	3.3524	0.244109	0.38217	1.09694	1.09694		4. `qval`: adjusted p-value, e.g., FDR-adjusted p-value, to account for multiple testing.
24	DF0000589_4_LTR7Y	0.00042491	2.0994	0.00795432	3.5938	1.01978	4.55175	3.65761	0.342425	1.96856	1.26698	1.96856		5. `b`: b-value, estimate of the slope coefficient (magnitude of change) for gene or transcript expression between conditions or groups.
20	DF0000176_4_HERV-Fc1	6.87209e-05	2.7937	0.00160807	3.27197	0.821965	1.75966	3.42732	0.16511	1.33628	1.05657	1.33628		6. `se_b`: Standard error of the slope coefficient estimate.
38	DF0000081_4_Charlie10	0.00731298	1.04544	0.0900651	2.4565	0.915836	1.18558	3.54592	0.0231893	1.84071	0.769115	1.84071		7. `mean_obs`: Mean value of observed gene or transcript expression.
45	DF0000205_5_HERVS71	0.0171204	0.754049	0.176178	2.33967	0.981358	3.51391	3.09286	0.683291	1.22228	1.45685	1.45685		8. `var_obs`: The variance of the observed expression of a gene or transcript.
37	DF0000576_4_LTR72B	0.00410234	1.28492	0.0518891	2.31064	0.805049	0.85547	2.45732	0.345073	1.09516	0.61975	1.09516		9. `tech_var`: Technical variance (technical variability) in gene expression.
50	DF0001278_3_HERV9NC	0.0243415	0.642377	0.227837	2.27255	1.00926	3.99712	2.75459	0.862385	1.31935	1.40119	1.40119		10. `sigma_sq`: The variance of the model for the gene or transcript.
41	DF0000188_5_HERVK	0.0094863	0.965441	0.108283	2.2621	0.872048	4.80321	1.25469	0.496921	0.0536692	1.19301	1.19301		11. `smooth_sigma_sq`: Model variance after smoothing.
57	DF0000172_4_HERV4_I	0.041428	0.468335	0.340146	2.14515	1.05195	2.17027	3.0218	0.284196	2.1749	1.25108	2.1749		12. `final_sigma_sq`: Final value of model variance after appropriate corrections and transformations.
71	DF0000587_4_LTR7B	0.0654398	0.369029	0.427534	1.86724	1.01357	4.52184	2.45603	0.824557	1.45838	1.27542	1.45838
34	DF0000849_4_Tigger6a	0.00354867	1.31665	0.0482332	1.83201	0.62832	0.702239	1.71275	0.0941498	0.783153	0.555521	0.783153
86	DF0000570_4_LTR6B	0.0845795	0.342008	0.45498	1.80517	1.04665	3.33982	2.14776	0.975142	0.986737	1.45925	1.45925
108	DF0001215_2_L2d_3end	0.116737	0.295969	0.505861	1.76811	1.12718	3.72468	4.11334	0.723769	2.09963	1.44149	2.09963
43	DF0000496_4_LTR35A	0.0142046	0.810793	0.154599	1.74389	0.711198	0.907912	1.91328	0.0691735	1.05483	0.642468	1.05483
74	DF0000427_4_LTR17	0.0723761	0.349563	0.447134	1.58625	0.882848	3.36461	3.72188	0.272544	0.534101	1.4595	1.4595
99	DF0000404_4_LTR12E	0.10595	0.295969	0.505861	1.5553	0.962039	3.44268	3.06358	0.597718	0.985815	1.45899	1.45899
80	DF0000509_4_LTR3A	0.0808026	0.346402	0.4504	1.49264	0.854867	2.23407	2.39877	0.346135	0.513282	1.27786	1.27786
123	DF0000189_4_HERVK11	0.150913	0.24445	0.569574	1.41552	0.985523	3.31608	2.56881	0.69953	1.39957	1.45881	1.45881
98	DF0000390_4_LTR10A	0.111374	0.295969	0.505861	1.39704	0.87751	1.54144	1.72097	0.602145	1.10902	0.943449	1.10902
149	DF0000175_4_HERVE_a	0.206665	0.195905	0.636934	1.36257	1.07902	3.57264	1.78435	1.13337	0.44524	1.45392	1.45392
112	DF0000976_4_MIRc	0.12309	0.288748	0.514341	1.33967	0.868825	2.34997	2.6523	0.357259	0.512851	1.3202	1.3202
89	DF0000616_4_LTR8A	0.090926	0.320456	0.478128	1.30944	0.774571	1.6483	1.62491	0.333982	0.2657	0.999263	0.999263
76	DF0001040_4_MSR1	0.0726846	0.349563	0.447134	1.29521	0.721642	1.40782	3.13512	0.0254565	1.1318	0.875656	1.1318
133	DF0000846_4_Tigger4b	0.172179	0.220771	0.601491	1.194	0.874578	2.37444	2.5457	0.371889	0.617543	1.32786	1.32786
83	DF0000813_4_MER51E	0.0818034	0.346402	0.4504	1.18051	0.678329	1.12366	1.9773	0.0698619	0.952649	0.740006	0.952649
183	DF0000449_4_LTR2	0.28594	0.135617	0.731784	1.07344	1.00597	3.63696	2.58305	0.799291	1.16804	1.44954	1.44954
115	DF0000402_4_LTR12C	0.13107	0.276709	0.528799	1.06609	0.70607	6.34118	0.197822	0.267864	-0.153348	0.839992	0.839992
185	DF0001072_4_SVA_F	0.287293	0.135617	0.731784	1.00194	0.941601	5.29385	1.88953	0.916063	0.981352	1.05419	1.05419
156	DF0000974_4_MIR3	0.216999	0.181913	0.657789	0.99718	0.80773	1.17185	2.67284	0.100529	1.34931	0.762627	1.34931
193	DF0000588_4_LTR7C	0.304439	0.127445	0.745684	0.975106	0.949507	2.3175	2.56383	0.280145	1.72333	1.3093	1.72333
211	DF0000187_4_HERVIP10FH	0.351817	0.107719	0.780334	0.937406	1.0068	3.33443	2.06841	0.793404	1.0072	1.45917	1.45917
191	DF0000460_4_LTR22C2	0.307515	0.127445	0.745684	0.897857	0.879863	0.801966	1.60116	0.33165	1.3887	0.59696	1.3887
134	DF0000847_4_Tigger5	0.170739	0.220771	0.601491	0.881922	0.643816	1.32677	1.94001	0.0845749	0.82413	0.836535	0.836535
170	DF0000512_4_LTR4	0.256205	0.148988	0.709597	0.874411	0.77013	0.937169	1.53486	0.0765716	1.24143	0.655306	1.24143
221	DF0000108_5_Charlie9	0.379465	0.0991675	0.795852	0.804664	0.915554	3.02997	3.07513	0.424452	1.06638	1.4383	1.4383
151	DF0000903_4_MER66B	0.206838	0.195905	0.636934	0.804647	0.637441	0.542585	0.982455	0.101854	0.801105	0.492	0.801105
254	DF0000195_5_HERVK3	0.465581	0.0928333	0.807545	0.768869	1.0537	3.4634	2.05919	1.00875	1.31806	1.45853	1.45853
278	DF0000842_4_Tigger3c	0.487163	0.0848595	0.822509	0.765702	1.102	2.66043	3.4714	0.451442	2.24725	1.38933	2.24725
285	DF0000214_4_HUERS-P1	0.51159	0.0754063	0.840608	0.731345	1.11424	2.3964	2.79257	0.12458	2.63437	1.33434	2.63437
255	DF0000196_4_HERVK9	0.444782	0.0928333	0.807545	0.72093	0.943449	5.41035	0.296195	0.952973	-0.749439	1.02502	1.02502
259	DF0000335_4_L1PA15_3end	0.466242	0.0928333	0.807545	0.704535	0.966962	3.46931	2.97973	0.619437	1.07745	1.45837	1.45837
308	DF0000766_5_MER31-int	0.576472	0.0575269	0.875938	0.669712	1.19903	4.3157	4.30599	0.871032	2.32378	1.33059	2.32378
256	DF0000197_5_HERVKC4	0.457072	0.0928333	0.807545	0.668836	0.899363	1.08308	1.6244	0.529281	1.26817	0.721163	1.26817
229	DF0000468_4_LTR25-int	0.382068	0.0991675	0.795852	0.66759	0.763751	2.2013	2.65869	0.0319005	1.19643	1.26436	1.26436
176	DF0000226_4_L1HS_5end	0.269353	0.144944	0.716235	0.667261	0.6041	6.84191	0.568007	0.0385512	0.334645	0.77242	0.77242
209	DF0000410_4_LTR14A	0.346627	0.11015	0.775979	0.645509	0.685872	1.62093	1.83497	0.060424	0.75427	0.984954	0.984954
230	DF0000495_4_LTR35	0.391533	0.0991675	0.795852	0.643307	0.75079	1.26485	1.99873	0.0870408	1.16559	0.806843	1.16559
172	DF0001053_4_PRIMA4-int	0.258623	0.148988	0.709597	0.642543	0.568797	7.66599	0.283333	0.0144058	0.130611	0.704549	0.704549
262	DF0000411_5_LTR14B	0.459511	0.0928333	0.807545	0.638729	0.863553	2.43526	2.6826	0.312209	0.467276	1.34495	1.34495
284	DF0000182_5_HERVFH21	0.519689	0.0754063	0.840608	0.627073	0.973981	5.43013	3.17011	0.53359	1.5745	1.02021	1.5745
223	DF0000185_5_HERVI	0.400847	0.0991675	0.795852	0.625494	0.744539	0.948684	1.26287	0.102617	1.12925	0.660391	1.12925
307	DF0000485_4_LTR2C	0.574156	0.0575269	0.875938	0.623195	1.109	2.2787	3.53205	0.0220433	2.71104	1.29525	2.71104
180	DF0000215_4_HUERS-P2	0.285143	0.135617	0.731784	0.612408	0.572967	0.849787	1.14016	0.112224	0.364295	0.617311	0.617311
327	DF0001154_2_AluYm1	0.624293	0.0489137	0.893483	0.602599	1.23036	6.43065	3.88942	0.736937	2.62701	0.826378	2.62701
294	DF0000286_4_L1MD1_3end	0.538174	0.0676793	0.855698	0.597296	0.970303	3.11046	2.93672	0.645196	1.09205	1.447	1.447
250	DF0000521_4_LTR43	0.426863	0.094116	0.805163	0.586337	0.737928	1.04783	1.51611	0.0668243	1.14326	0.704964	1.14326
264	DF0000572_4_LTR70	0.43707	0.0928333	0.807545	0.578321	0.744156	1.19465	2.07199	0.101877	1.12872	0.773409	1.12872
279	DF0000034_4_AluJo	0.498106	0.0784621	0.834714	0.570768	0.842495	1.99248	2.43536	0.408442	0.644934	1.16889	1.16889
234	DF0000793_4_MER48	0.401839	0.0991675	0.795852	0.548981	0.654842	1.43009	1.65111	0.066263	0.879347	0.886667	0.886667
323	DF0001067_4_SVA_A	0.616162	0.0492619	0.892767	0.531892	1.06103	5.07692	3.97232	0.436328	2.06542	1.11238	2.06542
332	DF0000882_4_MER61-int	0.635372	0.0456257	0.900273	0.52492	1.10701	2.50093	2.41239	0.580753	2.14251	1.36062	2.14251
326	DF0000408_4_LTR13A	0.622445	0.0489137	0.893483	0.515933	1.04782	3.94978	1.74995	1.03012	0.60692	1.40971	1.40971
248	DF0000340_4_L1PA3_3end	0.431829	0.094116	0.805163	0.507152	0.645177	6.37241	0.615564	0.0898457	0.142693	0.835163	0.835163
333	DF0001310_3_HERVIP10B3	0.636375	0.0456257	0.900273	0.501028	1.05976	1.92355	2.16169	0.428567	2.06721	1.13575	2.06721
290	DF0001070_4_SVA_D	0.520652	0.0754063	0.840608	0.499123	0.777037	6.87758	0.586856	0.57336	-0.211173	0.768389	0.768389
304	DF0000799_4_MER4C	0.56636	0.058187	0.874607	0.45215	0.788514	1.72664	1.99695	0.341855	0.775889	1.03982	1.03982
318	DF0000862_4_MER57A-int	0.609564	0.0511481	0.888898	0.451298	0.883692	2.09863	2.00853	0.466777	1.26858	1.21895	1.26858
338	DF0000342_4_L1PA5_3end	0.657874	0.0430904	0.905544	0.435635	0.983706	5.88252	1.85336	0.307903	1.84249	0.920916	1.84249
349	DF0000186_5_HERVIP10F	0.684455	0.0367766	0.918805	0.432246	1.06362	1.92607	2.13159	0.463037	2.05094	1.13696	2.05094
321	DF0001335_3_hAT-5_Mam	0.59106	0.0511481	0.888898	0.421045	0.78363	1.18505	1.88334	0.0556359	1.30898	0.768865	1.30898
344	DF0001317_2_AluYf1	0.67075	0.0397518	0.912532	0.418644	0.98477	1.74704	3.61278	0.622294	1.53276	1.0502	1.53276
361	DF0000540_4_LTR5	0.72521	0.0367766	0.918805	0.38473	1.09452	3.53778	2.21813	1.2064	0.658127	1.45578	1.45578
355	DF0000343_4_L1PA6_3end	0.687215	0.0367766	0.918805	0.380858	0.945909	5.53843	0.25857	0.993738	-0.819641	0.994581	0.994581
340	DF0000817_4_THE1-int	0.652423	0.0430904	0.905544	0.362485	0.804808	6.29848	0.162618	0.592635	-0.522282	0.846735	0.846735
353	DF0000274_4_L1MB8_3end	0.704091	0.0367766	0.918805	0.350044	0.921645	3.30734	2.72541	0.429014	0.784181	1.45861	1.45861
359	DF0000434_4_LTR19-int	0.710258	0.0367766	0.918805	0.35003	0.942183	2.83794	2.25755	0.559918	1.02222	1.41277	1.41277
306	DF0000461_4_LTR22E	0.572157	0.0575269	0.875938	0.338245	0.598794	1.06745	1.1213	0.0828262	0.642989	0.71396	0.71396
352	DF0000212_4_HSMAR1	0.728929	0.0367766	0.918805	0.337612	0.974208	5.37006	1.89501	1.07412	0.38589	1.03494	1.03494
315	DF0000398_4_LTR10G	0.603395	0.0511481	0.888898	0.330246	0.635669	0.796616	1.07962	0.0948995	0.803046	0.594702	0.803046
303	DF0000758_4_MER39	0.568121	0.058187	0.874607	0.326806	0.572519	0.861149	0.979542	0.106204	0.358816	0.622192	0.622192
358	DF0000407_4_LTR13_v	0.72621	0.0367766	0.918805	0.307721	0.878772	3.01334	3.01042	0.279877	0.297886	1.43621	1.43621
328	DF0000161_4_HERV15	0.637853	0.0456257	0.900273	0.3064	0.650942	1.35044	2.16229	0.0523493	0.889263	0.847905	0.889263
380	DF0000406_4_LTR13	0.754927	0.0357102	0.921064	0.306099	0.980617	5.63742	0.31049	1.16471	-1.04935	0.972197	0.972197
388	DF0000795_4_MER4A1	0.775518	0.0289941	0.935418	0.30442	1.06752	3.64254	1.61664	1.08335	0.638221	1.44911	1.44911
381	DF0000558_4_LTR5_Hs	0.745684	0.0357102	0.921064	0.303829	0.936773	5.11819	1.40821	0.849186	0.745145	1.10091	1.10091
363	DF0000689_4_LTR3	0.679468	0.0367766	0.918805	0.302298	0.731622	1.07959	1.48818	0.277678	0.911813	0.719553	0.911813
342	DF0001052_4_PRIMA41-int	0.663923	0.0416628	0.908526	0.298592	0.687201	1.38858	1.70475	0.0586197	0.990814	0.866263	0.990814
337	DF0000341_4_L1PA4_3end	0.651936	0.0430904	0.905544	0.294926	0.65383	6.29304	0.380074	0.102382	0.0562292	0.847605	0.847605
341	DF0000467_4_LTR25	0.659859	0.0430577	0.905612	0.274129	0.622867	0.657433	1.1053	0.0677872	0.794353	0.537343	0.794353
396	DF0000717_4_MER11C	0.791774	0.0282446	0.937034	0.272705	1.03294	4.81058	1.20577	1.18027	0.0697847	1.19078	1.19078
400	DF0000264_4_L1MA7_3end	0.801115	0.0281194	0.937304	0.272462	1.08161	2.66249	2.83384	0.36113	2.2386	1.38964	2.2386
370	DF0001060_4_Ricksha_b	0.713497	0.0367766	0.918805	0.238653	0.64999	1.03785	1.49549	0.143975	0.794884	0.70041	0.794884
368	DF0000857_4_MER52C	0.709612	0.0367766	0.918805	0.227104	0.609876	1.09716	1.14995	0.0988743	0.407606	0.727678	0.727678
367	DF0000855_4_MER52-int	0.729399	0.0367766	0.918805	0.221898	0.641462	0.773191	1.23868	0.0615516	0.852835	0.584865	0.852835
409	DF0001069_4_SVA_C	0.834213	0.0194857	0.956124	0.196445	0.938574	6.11343	1.81935	0.685091	1.27251	0.877802	1.27251
354	DF0000316_4_L1P1_orf2	0.726793	0.0367766	0.918805	0.195101	0.558399	8.21576	0.277708	0.00488025	0.171052	0.68803	0.68803
390	DF0000021_4_Charlie1a	0.790511	0.0282446	0.937034	0.194436	0.731932	1.18567	1.56847	0.0755886	1.11491	0.769156	1.11491
369	DF0000864_4_MER57B2	0.729102	0.0367766	0.918805	0.194036	0.560281	0.783204	1.27215	0.108528	0.565872	0.589061	0.589061
383	DF0000801_4_MER4D	0.761649	0.0357102	0.921064	0.191729	0.63211	1.07738	1.1994	0.169387	0.551501	0.718532	0.718532
360	DF0000488_4_LTR32	0.730332	0.0367766	0.918805	0.183921	0.533595	0.645765	0.904117	0.100065	0.472339	0.532655	0.532655
418	DF0000174_4_HERVE	0.870601	0.0123989	0.971854	0.183771	1.12816	3.74653	2.62153	0.672975	2.15534	1.43908	2.15534
385	DF0000859_4_MER53	0.761346	0.0357102	0.921064	0.166803	0.549211	0.666652	1.0762	0.083581	0.586714	0.541061	0.586714
424	DF0000529_5_LTR46-int	0.881792	0.0123982	0.971856	0.164426	1.10577	2.13755	2.59806	0.476778	2.24039	1.23663	2.24039
405	DF0000105_4_Charlie6	0.831583	0.0194857	0.956124	0.162429	0.763756	1.40171	2.27907	0.0363313	1.25994	0.872663	1.25994
416	DF0000007_4_AluJb	0.87633	0.0123989	0.971854	0.162294	1.04287	5.55427	3.07062	0.680901	1.73592	0.990933	1.73592
389	DF0000472_4_LTR26D	0.777717	0.0288823	0.935659	0.152195	0.539134	0.68708	1.04454	0.0965835	0.417989	0.549341	0.549341
427	DF0000872_4_MER58A	0.882241	0.0123982	0.971856	0.148088	0.999725	2.83548	2.03883	0.808538	1.03771	1.41246	1.41246
395	DF0000625_4_LTR9D	0.798882	0.0282446	0.937034	0.146951	0.576744	0.784505	0.941418	0.14958	0.327819	0.589607	0.589607
433	DF0000184_4_HERVH48	0.90147	0.0112905	0.974338	0.137716	1.11237	2.71614	2.50231	0.382533	2.36719	1.39721	2.36719
419	DF0000271_4_L1MB4_5end	0.872418	0.0123989	0.971854	0.134773	0.839247	1.23715	1.73216	0.362663	1.20253	0.793613	1.20253
420	DF0000405_4_LTR12F	0.864075	0.0123989	0.971854	0.13361	0.780481	2.28634	2.84619	0.0555601	1.23377	1.29811	1.29811
408	DF0001035_4_MLT2C2	0.83311	0.0194857	0.956124	0.129757	0.615794	0.990441	1.23646	0.163685	0.516591	0.678985	0.678985
425	DF0000574_4_LTR71B	0.886185	0.0123982	0.971856	0.121599	0.849549	1.36352	2.637	0.338448	1.26541	0.854192	1.26541
431	DF0000548_4_LTR54	0.896022	0.0115529	0.973749	0.117989	0.902826	0.752855	1.66806	0.191161	1.62016	0.576384	1.62016
438	DF0000344_4_L1PA7_3end	0.920279	0.00819776	0.981301	0.103013	1.02929	5.80618	0.148029	1.41804	-1.26863	0.936267	0.936267
426	DF0000811_4_MER51C	0.88511	0.0123982	0.971856	0.0999356	0.691625	1.33509	1.65575	0.0644289	0.99856	0.840532	0.99856
444	DF0000734_4_MER1A	0.924144	0.007696	0.982435	0.0951266	0.99907	4.43246	3.34031	0.753948	1.46414	1.30005	1.46414
445	DF0000043_4_AluSq	0.945853	0.00326552	0.992509	0.090608	1.33412	7.226	4.8344	1.30657	2.64872	0.734287	2.64872
440	DF0000202_5_HERVL66	0.930135	0.007696	0.982435	0.0894941	1.02075	1.59067	2.12212	0.83939	1.47603	0.969118	1.47603
421	DF0000474_4_LTR27	0.8741	0.0123989	0.971854	0.0889237	0.561201	0.687813	0.985537	0.140941	0.558942	0.549639	0.558942
439	DF0000928_4_MER75	0.920494	0.00819776	0.981301	0.0885742	0.887414	2.31057	3.0727	0.0609384	1.68907	1.30688	1.68907
428	DF0001010_4_MLT1F2	0.888953	0.0123982	0.971856	0.0770298	0.551673	0.743198	0.908387	0.10394	0.215363	0.572377	0.572377
434	DF0000856_4_MER52A	0.904208	0.0109755	0.975045	0.0667479	0.554627	0.804019	1.02986	0.0857541	0.446816	0.597827	0.597827
449	DF0000803_4_MER4D1	0.951352	0.0026749	0.99386	0.0617208	1.01167	2.74876	2.74556	0.327933	1.94646	1.40152	1.94646
451	DF0001027_4_MLT2A1	0.95619	0.0026749	0.99386	0.0536417	0.976444	3.68082	2.32783	0.672923	1.33143	1.44584	1.44584
452	DF0000157_4_HAL1ME	0.96055	0.00258247	0.994071	0.0494747	1.00023	2.7315	3.24109	0.284021	1.93924	1.39927	1.93924
450	DF0000915_4_MER6A	0.952658	0.0026749	0.99386	0.0411608	0.693298	1.47688	1.57385	0.121529	0.94661	0.910223	0.94661
453	DF0000277_4_L1MC3_3end	0.966458	0.00258247	0.994071	0.0367579	0.87413	2.91394	2.96474	0.275509	0.658676	1.4225	1.4225
460	DF0000250_4_L1M4_orf2	0.980367	0.00206645	0.995253	0.0240277	0.976381	4.1663	1.954	0.752154	1.24269	1.36633	1.36633
458	DF0000747_4_MER31B	0.973005	0.00250452	0.99425	0.0176617	0.521923	0.602541	0.868346	0.0898945	0.450876	0.515447	0.515447
468	DF0000063_4_AluYh9	0.999339	0.000287096	0.999339	0.000891048	1.07583	5.11529	4.1732	0.530268	2.04174	1.10171	2.04174
3	DF0000012_4_5S	6.41936e-10	6.99938	1.00142e-07	-10.3175	1.66956	3.90088	18.0081	0.00713318	6.18719	1.41787	6.18719
11	DF0001073_4_U1	1.82435e-06	4.11004	7.76177e-05	-8.18068	1.71432	3.56789	14.6893	0.0183584	6.51252	1.45419	6.51252
22	DF0000011_4_7SK	0.000336935	2.16394	0.0068559	-7.96853	2.22267	5.11079	15.0702	0.00687004	10.9715	1.10295	10.9715
33	DF0001077_4_U3	0.00312132	1.35393	0.044266	-7.44847	2.52018	3.59985	22.833	0.0256365	14.0884	1.45221	14.0884
12	DF0001076_4_U2	5.71117e-06	3.65221	0.000222736	-7.14566	1.57504	4.09315	10.0225	0.498434	5.01435	1.38221	5.01435
2	DF0000016_4_7SLRNA	1.26929e-10	7.52722	2.97013e-08	-6.90383	1.07356	8.34581	6.63559	0.689256	1.8719	0.687531	1.8719
19	DF0001078_4_U4	5.96291e-05	2.83305	0.00146876	-6.66221	1.65963	2.24929	9.33011	0.17161	5.94921	1.28393	5.94921
10	DF0001079_4_U5	1.34098e-06	4.20233	6.2758e-05	-6.56461	1.35813	1.85158	9.00092	0.0468287	4.05207	1.10136	4.05207
9	DF0001080_4_U6	7.41513e-07	4.41388	3.85587e-05	-6.34696	1.28217	3.6392	8.29763	0.253059	3.4002	1.44937	3.4002
5	DF0000631_4_HY3	2.55747e-09	6.62091	2.39379e-07	-6.30788	1.05877	2.5383	7.0103	0.0151348	2.47596	1.3684	2.47596
29	DF0000002_4_AluY	0.00227947	1.43432	0.0367859	-5.52423	1.81053	4.14811	12.1143	1.93795	5.3465	1.37039	5.3465
6	DF0000630_4_HY1	7.96759e-08	5.20658	6.21472e-06	-5.44253	1.01391	1.75547	5.45213	0.0560003	2.22848	1.05446	2.22848
4	DF0000145_4_FordPrefect	2.1784e-09	6.62091	2.39379e-07	-5.25062	0.877456	1.6376	5.34966	0.0647226	1.64623	0.993672	1.64623
15	DF0000073_4_BC200	1.70185e-05	3.27492	0.000530978	-5.08401	1.18211	4.39407	6.88917	1.20617	1.89912	1.31032	1.89912
13	DF0001082_4_U8	1.01326e-05	3.43798	0.000364774	-4.62714	1.04821	1.62722	4.78307	0.0339442	2.40771	0.988244	2.40771
16	DF0000675_4_tRNA-Gly-GGA	1.92183e-05	3.25016	0.000562135	-4.6148	1.07979	1.30425	5.03945	0.0946748	2.49632	0.825725	2.49632
72	DF0001138_4_U17	0.0657745	0.369029	0.427534	-4.50643	2.4492	4.10124	14.8989	0.565308	12.7649	1.38051	12.7649
14	DF0000632_4_HY4	1.13194e-05	3.42206	0.000378392	-4.46594	1.01723	2.46537	5.92047	0.323937	1.97552	1.35247	1.97552
23	DF0000029_4_ALR	0.00033282	2.16394	0.0068559	-3.45887	0.963925	2.96799	3.72729	0.634786	1.28492	1.43	1.43
27	DF0000677_4_tRNA-Ile-ATT	0.000753796	1.88386	0.0130658	-3.40406	1.01034	1.2101	2.98097	0.314728	1.95368	0.780741	1.95368
17	DF0000644_4_tRNA-Cys-TGY	4.35866e-05	2.92085	0.00119991	-3.36333	0.822813	0.959113	2.8317	0.103386	1.4011	0.665012	1.4011
44	DF0000144_4_FLAM_C	0.0161117	0.766066	0.17137	-3.32181	1.38042	5.28072	6.50708	1.1059	3.12866	1.05756	3.12866
21	DF0000772_5_LSU-rRNA_Hsa	0.000260603	2.23599	0.00580773	-3.31891	0.908889	11.945	2.7073	0.000208829	1.83552	1.535	1.83552
49	DF0000015_4_ALRb	0.0205083	0.70802	0.195876	-3.25405	1.40448	1.76763	6.06072	0.602403	3.78105	1.06057	3.78105
36	DF0001066_5_SSU-rRNA_Hsa	0.00380797	1.30536	0.0495036	-3.00575	1.03874	11.6572	3.22247	0.000559018	2.39718	1.36068	2.39718
47	DF0000147_4_FRAM	0.0195965	0.713944	0.193222	-2.70592	1.15936	3.36184	5.53805	0.397324	2.58957	1.45948	2.58957
28	DF0000060_4_AluYd8	0.000939434	1.80405	0.015702	-2.68875	0.812787	3.47663	4.88845	0.00988434	1.45109	1.45817	1.45817
18	DF0000626_4_CER	5.49096e-05	2.84538	0.00142765	-2.67718	0.663707	1.49014	2.45918	0.0619152	0.715285	0.91699	0.91699
25	DF0000745_4_MER30B	0.00041748	2.0994	0.00795432	-2.62923	0.745081	2.06787	2.87232	0.0289901	1.15943	1.20467	1.20467
26	DF0001428_2_LSU-rRNA_Cel	0.000654372	1.9289	0.0117787	-2.59771	0.762236	10.5737	1.88652	0.00128036	1.28984	0.93788	1.28984
35	DF0000878_4_MER5B	0.00360718	1.31665	0.0482332	-2.53636	0.871417	1.57655	3.85482	0.0335756	1.65391	0.961741	1.65391
63	DF0000003_4_AluSc	0.0494502	0.441766	0.361605	-2.22707	1.13355	7.31097	3.19232	0.8957	1.95969	0.727396	1.95969
90	DF0000038_4_AluSc8	0.0935854	0.317587	0.481296	-2.22345	1.32602	4.88066	6.56963	0.707283	3.20014	1.16954	3.20014
31	DF0000057_4_AluYc	0.00296586	1.35393	0.044266	-2.22309	0.7482	1.32643	2.59256	0.407636	0.542935	0.836371	0.836371
67	DF0000977_4_MER85	0.0573446	0.397337	0.400556	-2.09592	1.10272	2.21037	2.79893	0.568678	2.13354	1.26815	2.13354
114	DF0000044_4_AluSq10	0.130199	0.276709	0.528799	-2.08784	1.37965	6.70778	4.30888	1.1631	3.06673	0.788492	3.06673
107	DF0001145_2_AluYk3	0.107823	0.295969	0.505861	-2.08767	1.29825	5.02643	3.98116	1.24493	2.50055	1.12667	2.50055
40	DF0000229_4_L1M2_5end	0.00885383	0.984683	0.10359	-1.97453	0.754316	2.1056	2.41688	0.0422743	1.02692	1.22215	1.22215
96	DF0000318_4_L1P3_5end	0.111313	0.295969	0.505861	-1.95199	1.22588	4.52178	3.34363	0.282788	3.05673	1.27544	3.05673
30	DF0000510_4_LTR3B	0.00248597	1.41138	0.0387811	-1.9477	0.643858	1.24443	2.07549	0.124144	0.680673	0.797086	0.797086
64	DF0000397_4_LTR10F	0.0492873	0.441766	0.361605	-1.92205	0.977596	2.26891	2.23046	0.418696	1.70507	1.29155	1.70507
51	DF0001065_4_SST1	0.0275366	0.597414	0.252689	-1.91205	0.867606	2.75394	3.54369	0.260806	1.41195	1.40219	1.41195
39	DF0001002_4_MLT1A1	0.00753597	1.04368	0.0904317	-1.90282	0.712086	1.77697	2.02684	0.0615797	0.788299	1.06523	1.06523
48	DF0001045_4_MSTD	0.0198176	0.713944	0.193222	-1.86125	0.798895	1.9131	1.98816	0.287562	0.99567	1.13073	1.13073
32	DF0000429_4_LTR18B	0.0030376	1.35393	0.044266	-1.85866	0.627098	1.21307	1.63339	0.091744	0.705213	0.782149	0.782149
61	DF0000181_5_HERVFH19	0.0473499	0.443059	0.36053	-1.82505	0.920278	1.42035	2.03762	0.303708	1.57832	0.881836	1.57832
52	DF0000066_4_AluYk4	0.0303483	0.574824	0.26618	-1.8082	0.835	2.52656	3.20849	0.183354	0.91384	1.36603	1.36603
69	DF0001041_4_MSTA	0.0605513	0.38648	0.410696	-1.73752	0.925809	3.46482	4.63703	0.00441174	1.90031	1.45849	1.90031
128	DF0001169_2_AluYk2	0.156977	0.241129	0.573946	-1.73503	1.2259	3.91221	4.97598	0.440009	2.89959	1.41604	2.89959
103	DF0000778_4_L1PA12_5end	0.109378	0.295969	0.505861	-1.70294	1.06367	3.02514	1.51539	1.07652	-0.389244	1.43771	1.43771
101	DF0000700_4_MER101-int	0.115239	0.295969	0.505861	-1.68278	1.06838	2.81195	3.5095	0.269206	2.26731	1.40953	2.26731
55	DF0000737_4_MER20	0.0362475	0.510838	0.308434	-1.64378	0.784943	1.64497	1.65847	0.311162	1.05803	0.997528	1.05803
93	DF0000267_4_L1MB1_3end	0.0988282	0.303356	0.497329	-1.62361	0.98367	2.32604	2.65022	0.280766	1.86947	1.31225	1.86947
60	DF0000761_4_MER41B	0.0448137	0.456494	0.349547	-1.60903	0.801947	2.7896	3.3442	0.022425	1.375	1.40673	1.40673
122	DF0000818_4_THE1B	0.148267	0.24507	0.568761	-1.58599	1.09706	4.16039	4.96306	0.555809	2.11871	1.36766	2.11871
188	DF0000048_4_AluSx1	0.304523	0.127445	0.745684	-1.53034	1.49042	1.47723	5.78553	2.22156	2.71477	0.910405	2.71477
78	DF0000001_4_MIR	0.0807375	0.346402	0.4504	-1.52806	0.874968	2.3132	3.42913	0.0445902	1.65668	1.3078	1.65668
97	DF0000356_4_L1PREC2_5end	0.115065	0.295969	0.505861	-1.52347	0.966774	2.20282	2.02245	0.581433	1.49557	1.26499	1.49557
94	DF0000065_4_AluYk12	0.116086	0.295969	0.505861	-1.51172	0.962009	6.36795	2.92921	1.22073	0.434122	0.835848	0.835848
46	DF0000243_4_L1M3f_5end	0.0173166	0.754049	0.176178	-1.50553	0.632597	1.24822	1.20555	0.0903887	0.304358	0.798897	0.798897
59	DF0000507_4_LTR39	0.0435119	0.456494	0.349547	-1.50474	0.745376	2.02897	2.45001	0.0483251	1.15979	1.18631	1.18631
121	DF0000820_4_THE1D	0.146654	0.246244	0.567225	-1.48021	1.01981	3.30301	3.50927	0.361932	1.94921	1.4585	1.94921
77	DF0001174_2_AluYe6	0.0729326	0.349563	0.447134	-1.47797	0.824182	2.81853	3.36791	0.0991566	1.03179	1.41035	1.41035
127	DF0000838_4_Tigger2a	0.153806	0.243692	0.570569	-1.46486	1.02709	3.04429	2.75632	0.558947	1.78532	1.44002	1.78532
95	DF0000315_4_L1P1_5end	0.111885	0.295969	0.505861	-1.4513	0.912893	5.91089	1.93279	0.499948	1.35199	0.915354	1.35199
54	DF0000939_4_MER83B	0.0307131	0.574824	0.26618	-1.44729	0.669802	0.636737	1.59879	0.467928	0.244436	0.52904	0.52904
68	DF0001044_4_MSTC	0.0583153	0.396481	0.401346	-1.44583	0.763649	2.21565	2.39003	0.0255708	0.976935	1.27034	1.27034
113	DF0000035_4_AluJr	0.125007	0.285898	0.517729	-1.44226	0.940142	2.68221	2.79143	0.325575	1.63857	1.39251	1.63857
130	DF0000333_4_L1PA14_3end	0.166763	0.221599	0.600345	-1.4351	1.03791	3.73366	1.64976	0.9534	0.7314	1.44052	1.44052
58	DF0000432_4_LTR19B	0.0444072	0.456494	0.349547	-1.42474	0.708746	1.70069	2.25332	0.0271903	1.08908	1.02649	1.08908
53	DF0000617_4_LTR8B	0.0298712	0.574824	0.26618	-1.42423	0.655784	1.41589	1.35561	0.0760414	0.549714	0.879631	0.879631
56	DF0000782_4_MER44B	0.040654	0.468839	0.339751	-1.41113	0.68935	0.697345	1.3768	0.343334	0.712674	0.553522	0.712674
42	DF0000462_4_LTR23	0.00995477	0.954972	0.110925	-1.4104	0.54722	0.769795	1.01398	0.0819993	0.5202	0.583444	0.583444
136	DF0000351_4_L1PBa1_5end	0.175944	0.219742	0.602917	-1.39466	1.03053	3.32787	2.16072	0.788486	1.57148	1.45905	1.57148
118	DF0000561_4_LTR61	0.138288	0.26085	0.548466	-1.34865	0.909901	1.84262	1.74243	0.568516	1.27131	1.09712	1.27131
140	DF0000263_4_L1MA6_3end	0.181782	0.216331	0.607672	-1.32593	0.992996	2.38312	2.46487	0.385646	1.80556	1.33046	1.80556
92	DF0000198_4_HERVL	0.0982862	0.303356	0.497329	-1.31819	0.797348	5.03732	1.42606	0.289247	0.879187	1.12356	1.12356
154	DF0000352_4_L1PBa_5end	0.215935	0.181913	0.657789	-1.30713	1.05634	3.47994	2.26811	0.689607	1.79007	1.45807	1.79007
66	DF0000293_4_L1ME1_3end	0.0539343	0.417433	0.382443	-1.30378	0.676455	1.50589	1.76191	0.0918027	0.868887	0.925068	0.925068
105	DF0001132_4_MLT1-int	0.114954	0.295969	0.505861	-1.29204	0.819659	1.1986	1.64017	0.333814	1.15917	0.775282	1.15917
162	DF0000329_4_L1PA11_3end	0.239711	0.160482	0.691063	-1.28374	1.09189	3.59472	2.69972	0.763356	1.88601	1.45255	1.88601
141	DF0000055_4_AluYb8	0.18553	0.21056	0.615801	-1.28071	0.967364	5.59224	2.24067	1.09725	0.540451	0.982292	0.982292
91	DF0000531_4_LTR47A2	0.0928124	0.317587	0.481296	-1.27964	0.761353	1.33247	1.9324	0.0558165	1.23231	0.839274	1.23231
70	DF0000930_4_MER75B	0.0636836	0.370824	0.42577	-1.27375	0.686882	0.668454	1.41406	0.110851	0.93761	0.541789	0.93761
138	DF0001043_4_MSTB1	0.176388	0.219742	0.602917	-1.2707	0.939896	2.45031	2.12324	0.543018	1.4201	1.34878	1.4201
125	DF0000046_4_AluSq4	0.154834	0.243692	0.570569	-1.26843	0.89159	3.86902	5.54473	0.303593	1.46292	1.42283	1.46292
111	DF0000255_4_L1MA10_3end	0.121884	0.28913	0.51389	-1.25539	0.811545	1.23421	1.58007	0.457033	1.00653	0.792212	1.00653
186	DF0000806_4_MER4-int	0.2965	0.128674	0.743576	-1.24671	1.1942	3.89144	2.9281	0.685865	2.48329	1.41937	2.48329
131	DF0000273_4_L1MB7_3end	0.170708	0.220771	0.601491	-1.24502	0.908815	3.64432	4.16572	0.092536	1.7429	1.44896	1.7429
144	DF0000876_4_MER5A	0.190436	0.208367	0.618918	-1.24007	0.947133	1.48877	2.28087	0.297714	1.69575	0.91629	1.69575
192	DF0000556_4_LTR5A	0.303344	0.127445	0.745684	-1.2398	1.20452	4.49546	3.39717	0.674128	2.55003	1.28279	2.55003
88	DF0000249_4_L1M4c_5end	0.0890568	0.32457	0.47362	-1.23894	0.728619	1.87972	2.00444	0.0650004	0.763851	1.11474	1.11474
117	DF0000400_4_LTR12_v	0.134081	0.270572	0.536325	-1.23344	0.823283	2.75526	3.2252	0.103846	1.20604	1.40237	1.40237
150	DF0000744_4_MER30	0.206868	0.195905	0.636934	-1.2195	0.966149	2.93558	3.09253	0.261674	1.81264	1.42542	1.81264
82	DF0000704_4_MER107	0.0781076	0.346402	0.4504	-1.21639	0.690435	1.68358	1.9456	0.0417031	0.808714	1.01763	1.01763
168	DF0000217_4_HUERS-P3b	0.260352	0.148988	0.709597	-1.19547	1.06211	3.34694	2.26442	0.694622	1.81222	1.45934	1.81222
171	DF0000819_4_THE1C	0.256475	0.148988	0.709597	-1.19297	1.0513	4.71626	1.19968	1.23699	-0.225111	1.21907	1.21907
208	DF0000327_4_L1PA10_3end	0.346541	0.11015	0.775979	-1.18149	1.25514	4.26232	4.03773	0.586326	2.91454	1.34383	2.91454
85	DF0001031_4_MLT2B3	0.0797589	0.346402	0.4504	-1.18089	0.673989	1.49072	1.54641	0.0921825	0.742497	0.917286	0.917286
87	DF0000873_4_MER58B	0.0840741	0.342008	0.45498	-1.17943	0.682727	1.32719	1.81568	0.0866437	0.949171	0.836736	0.949171
65	DF0001293_2_hAT-1_Mam	0.0526385	0.421364	0.378997	-1.15604	0.596553	1.0387	1.29624	0.0752812	0.715552	0.700798	0.715552
169	DF0000256_4_L1MA1_3end	0.260792	0.148988	0.709597	-1.15126	1.02378	4.11328	1.16054	0.95121	-0.0645056	1.37796	1.37796
152	DF0001126_4_MLT1A	0.205498	0.195905	0.636934	-1.13337	0.895211	2.64199	2.4606	0.180445	1.60045	1.38653	1.60045
184	DF0001001_4_MLT1A0	0.288403	0.135617	0.731784	-1.12372	1.05848	3.40499	1.53464	1.03027	0.465096	1.45948	1.45948
104	DF0001004_4_MLT1D	0.105695	0.295969	0.505861	-1.12259	0.693875	1.70362	1.72138	0.0419198	0.594939	1.028	1.028
73	DF0000781_4_MER41D	0.0667068	0.368907	0.427655	-1.10387	0.602007	0.938699	1.295	0.0807799	0.72458	0.65598	0.72458
177	DF0000328_4_L1PA10_5end	0.271869	0.143773	0.71817	-1.10354	1.00434	3.99012	2.09402	0.589402	1.65217	1.40249	1.65217
84	DF0001030_4_MLT2B2	0.080072	0.346402	0.4504	-1.09408	0.625092	0.941968	1.24739	0.0784057	0.789904	0.657423	0.789904
165	DF0000260_4_L1MA4A_3end	0.24635	0.156461	0.697492	-1.08155	0.932967	2.845	2.66769	0.260266	1.67402	1.41365	1.67402
102	DF0000740_4_MER21C	0.104027	0.295969	0.505861	-1.0718	0.65931	1.45137	1.66338	0.0686614	0.757198	0.897317	0.897317
181	DF0000257_4_L1MA2_3end	0.286385	0.135617	0.731784	-1.06962	1.00331	3.94771	2.60184	0.697106	1.53987	1.41006	1.53987
148	DF0000337_4_L1PA17_3end	0.200463	0.196032	0.636749	-1.0632	0.83047	2.2376	2.09283	0.253347	1.13415	1.27928	1.27928
213	DF0000346_4_L1PA8A_3end	0.357905	0.1064	0.782708	-1.06236	1.15554	3.68298	3.24195	0.612401	2.35485	1.44564	2.35485
153	DF0000349_4_L1PB3_3end	0.21818	0.181913	0.657789	-1.06128	0.861862	2.73683	2.54077	0.250711	1.27932	1.39997	1.39997
75	DF0001039_4_MLT-int	0.0735668	0.349563	0.447134	-1.05783	0.591196	1.02983	1.34106	0.0799301	0.655924	0.696764	0.696764
106	DF0001134_4_MSTB2	0.111075	0.295969	0.505861	-1.05646	0.66303	1.39066	1.53577	0.0449431	0.931966	0.867276	0.931966
147	DF0000261_4_L1MA5_3end	0.201365	0.196032	0.636749	-1.05625	0.826701	2.53253	2.9674	0.151495	1.14597	1.36725	1.36725
132	DF0000743_4_MER3	0.172222	0.220771	0.601491	-1.05541	0.773135	0.68229	1.2856	0.333858	0.994446	0.547394	0.994446
216	DF0000331_4_L1PA13_3end	0.365414	0.101422	0.791731	-1.05464	1.16522	3.77749	4.26484	0.527808	2.48938	1.43541	2.48938
197	DF0000970_4_MER9a2	0.320126	0.1189	0.760501	-1.05449	1.06064	2.73642	3.00836	0.0753894	2.42451	1.39991	2.42451
182	DF0000258_5_L1MA3_3end	0.289274	0.135617	0.731784	-1.05192	0.992644	3.67398	2.35781	0.592149	1.5975	1.44646	1.5975
212	DF0000058_4_AluYc3	0.357616	0.1064	0.782708	-1.05091	1.14239	4.05034	3.8574	0.625004	2.27514	1.39095	2.27514
79	DF0000334_4_L1PA15-16_5end	0.0808987	0.346402	0.4504	-1.04226	0.597114	1.08808	1.18908	0.0688504	0.628938	0.723473	0.723473
195	DF0000972_4_MER9B	0.316407	0.119543	0.759376	-1.016	1.01411	1.43117	2.24448	0.294702	1.99067	0.887206	1.99067
260	DF0000345_4_L1PA8_3end	0.442551	0.0928333	0.807545	-1.01286	1.31901	4.68146	3.59674	0.966444	2.89978	1.22938	2.89978
126	DF0000294_4_L1ME2_3end	0.152717	0.243692	0.570569	-1.00764	0.704643	1.63044	1.70518	0.113454	0.733066	0.989928	0.989928
81	DF0000699_4_MER103C	0.0816534	0.346402	0.4504	-1.00567	0.577584	0.937523	1.22028	0.0858789	0.553018	0.655462	0.655462
164	DF0000248_4_L1M4b_5end	0.248891	0.156461	0.697492	-0.996356	0.864107	2.24905	2.34221	0.321985	1.33731	1.28383	1.33731
62	DF0000464_4_LTR24	0.0477625	0.443059	0.36053	-0.99208	0.501183	0.267108	0.735341	0.0758621	0.482326	0.390673	0.482326
116	DF0000940_4_MER83B-int	0.130151	0.276709	0.528799	-0.989434	0.653736	0.720547	1.33275	0.0668842	0.882827	0.563027	0.882827
174	DF0000457_4_LTR22B2	0.266956	0.146352	0.713917	-0.976557	0.879702	1.01496	1.59405	0.346669	1.37305	0.690022	1.37305
124	DF0000431_4_LTR19A	0.150306	0.24445	0.569574	-0.970312	0.674554	1.5319	1.45596	0.0726634	0.684984	0.938498	0.938498
206	DF0001046_4_MST-int	0.338948	0.113488	0.770038	-0.963248	1.00732	3.29724	2.63661	0.496868	1.75802	1.45834	1.75802
135	DF0000282_4_L1MCa_5end	0.176689	0.219742	0.602917	-0.956387	0.707899	1.70607	1.68347	0.084342	0.770942	1.02926	1.02926
214	DF0000765_4_MER41-int	0.355929	0.1064	0.782708	-0.9492	1.02822	2.67801	2.69288	0.29754	2.05187	1.3919	2.05187
231	DF0000557_4_LTR5B	0.393098	0.0991675	0.795852	-0.944993	1.10653	3.67848	3.1912	0.39899	2.32194	1.44605	2.32194
109	DF0000746_5_MER31A	0.119336	0.290411	0.512377	-0.94448	0.606381	0.897807	1.11525	0.0576476	0.759459	0.638061	0.759459
100	DF0000618_4_LTR9	0.106335	0.295969	0.505861	-0.943632	0.584333	1.01358	1.17968	0.0693695	0.656855	0.689397	0.689397
239	DF0001197_2_AluYi6	0.37666	0.0991675	0.795852	-0.941221	1.06465	5.02959	5.46439	1.01697	1.50186	1.12576	1.50186
207	DF0000275_4_L1MC1_3end	0.348196	0.11015	0.775979	-0.932599	0.994141	4.1502	1.93626	0.826331	1.10241	1.36993	1.36993
110	DF0000629_4_MADE1	0.120562	0.289936	0.512937	-0.927866	0.597691	0.941749	1.21902	0.136528	0.507311	0.657326	0.657326
159	DF0001127_4_MLT1B	0.232684	0.163677	0.685999	-0.927032	0.776752	2.34635	2.51303	0.0217345	1.1015	1.31903	1.31903
204	DF0000736_4_MER2	0.334878	0.114498	0.768249	-0.923389	0.957539	2.86166	2.86059	0.265213	1.7723	1.41575	1.7723
217	DF0000347_4_L1PB1_3end	0.372196	0.0994271	0.795377	-0.917075	1.02769	4.64422	2.25239	0.854364	1.49261	1.24032	1.49261
215	DF0000262_4_L1MA5A_3end	0.364112	0.101422	0.791731	-0.916733	1.01011	3.1601	2.03576	0.699252	1.56813	1.4512	1.56813
158	DF0000085_5_Charlie12	0.233064	0.163677	0.685999	-0.912415	0.765125	2.20806	2.37505	0.0337376	0.859236	1.26719	1.26719
137	DF0000975_4_MIRb	0.177783	0.219742	0.602917	-0.910536	0.675666	1.37384	1.57162	0.155353	0.534872	0.859146	0.859146
146	DF0000409_4_LTR14	0.198082	0.197262	0.634947	-0.909515	0.706674	1.72937	1.74241	0.0685381	0.728293	1.04121	1.04121
200	DF0000399_4_LTR12	0.326717	0.116752	0.764273	-0.909379	0.92723	2.21199	2.24848	0.346696	1.56387	1.26882	1.56387
224	DF0000268_4_L1MB2_3end	0.408129	0.0991675	0.795852	-0.907836	1.09749	3.82498	3.47193	0.403748	2.2729	1.4292	2.2729
232	DF0000715_4_MER11B	0.398121	0.0991675	0.795852	-0.906254	1.07251	3.64231	2.39466	0.571695	1.9845	1.44912	1.9845
119	DF0000222_4_Kanga1c	0.143964	0.250681	0.56146	-0.90396	0.618648	1.02264	2.44706	0.0502845	0.800215	0.693498	0.800215
226	DF0000336_4_L1PA16_3end	0.396714	0.0991675	0.795852	-0.90015	1.06212	3.47075	2.94126	0.468781	2.0381	1.45834	2.0381
120	DF0000937_4_MER83	0.142857	0.250681	0.56146	-0.899968	0.614215	1.05666	1.34767	0.0539245	0.784431	0.709007	0.784431
189	DF0000279_4_L1MC4a_3end	0.306161	0.127445	0.745684	-0.89651	0.876088	1.40452	1.71271	0.306475	1.39915	0.874039	1.39915
227	DF0000348_4_L1PB2_3end	0.393217	0.0991675	0.795852	-0.892758	1.04563	3.57878	1.65206	0.976111	0.682351	1.45355	1.45355
205	DF0000798_4_MER4B-int	0.338351	0.113488	0.770038	-0.891716	0.931364	1.80088	1.96528	0.322454	1.60519	1.07704	1.60519
268	DF0000841_4_Tigger3b	0.451406	0.0928333	0.807545	-0.888693	1.18009	3.56909	3.1942	0.376259	2.71843	1.45412	2.71843
242	DF0000969_4_MER9a1	0.412107	0.0985592	0.796968	-0.880484	1.07351	2.52312	2.95438	0.408627	2.15232	1.36533	2.15232
161	DF0000292_4_L1MD_orf2	0.236344	0.160482	0.691063	-0.868086	0.733073	1.92683	2.01918	0.0568813	0.987739	1.13733	1.13733
157	DF0001137_4_TAR1	0.226657	0.170285	0.67564	-0.861685	0.712717	1.80456	2.30348	0.0499746	0.711831	1.07884	1.07884
296	DF0001068_4_SVA_B	0.547109	0.0629722	0.865023	-0.856806	1.42303	4.98287	5.3376	0.186717	4.31334	1.13923	4.31334
245	DF0000269_4_L1MB3_3end	0.420235	0.0965324	0.800696	-0.847461	1.05142	3.89359	3.32542	0.32042	2.13622	1.41903	2.13622
237	DF0001028_4_MLT2A2	0.405001	0.0991675	0.795852	-0.844375	1.01399	3.92546	2.19774	0.544005	1.74084	1.41385	1.74084
238	DF0001042_4_MSTB	0.384465	0.0991675	0.795852	-0.839565	0.965351	2.87736	2.85395	0.291935	1.77896	1.41774	1.77896
202	DF0000807_4_MER50	0.331606	0.116628	0.764491	-0.836031	0.861103	2.12276	1.98663	0.29508	1.35269	1.22997	1.35269
246	DF0000285_4_L1MC_orf2	0.420879	0.0965324	0.800696	-0.833896	1.03603	3.47279	2.20778	0.678731	1.7065	1.45828	1.7065
225	DF0000276_4_L1MC2_3end	0.393596	0.0991675	0.795852	-0.830986	0.974061	3.26691	2.46922	0.370619	1.73781	1.45732	1.73781
129	DF0000412_4_LTR14C	0.16497	0.22294	0.598494	-0.830101	0.597819	1.00715	1.07141	0.107697	0.452463	0.686496	0.686496
175	DF0000945_4_MER87B	0.266762	0.146352	0.713917	-0.829108	0.746574	1.15	1.59974	0.0577935	1.18081	0.752344	1.18081
199	DF0000270_4_L1MB4_3end	0.324738	0.116752	0.764273	-0.828026	0.840834	3.06286	3.75816	0.0104705	1.56064	1.44214	1.56064
233	DF0000773_4_L1PA14_5end	0.39583	0.0991675	0.795852	-0.823852	0.970273	2.10756	1.92324	0.571993	1.52007	1.22305	1.52007
251	DF0000839_4_Tigger2b_Pri	0.427331	0.094116	0.805163	-0.808881	1.01904	1.5821	2.11535	0.752211	1.55544	0.964638	1.55544
143	DF0000375_4_LTR1	0.189498	0.208367	0.618918	-0.807084	0.615125	0.941934	1.36314	0.0920753	0.748768	0.657408	0.748768
240	DF0001316_2_AluYi6_4d	0.380568	0.0991675	0.795852	-0.806557	0.919835	6.08683	2.02137	0.997695	0.655359	0.882519	0.882519
173	DF0000539_4_LTR49-int	0.263038	0.147782	0.711571	-0.803107	0.717547	1.41132	1.45262	0.266788	0.433561	0.877377	0.877377
196	DF0000840_4_Tigger3	0.318511	0.1189	0.760501	-0.795908	0.797884	1.96686	2.34425	0.0329472	1.38176	1.15658	1.38176
249	DF0000350_4_L1PB4_3end	0.430829	0.094116	0.805163	-0.792547	1.00606	2.95467	2.32541	0.689115	1.56011	1.42808	1.56011
178	DF0000569_4_LTR6A	0.274685	0.143773	0.71817	-0.790937	0.724077	1.40896	2.11168	0.0615149	1.10357	0.876219	1.10357
287	DF0000484_4_LTR2B	0.516855	0.0754063	0.840608	-0.787768	1.21532	3.50584	3.07617	0.801472	2.48073	1.45717	2.48073
272	DF0000173_4_HERV9	0.471464	0.0919307	0.809225	-0.777701	1.07999	3.00114	2.31013	0.68061	1.91135	1.43461	1.91135
257	DF0000272_4_L1MB5_3end	0.438789	0.0928333	0.807545	-0.773859	0.999509	3.08599	2.55933	0.524193	1.69585	1.4446	1.69585
203	DF0000844_4_Tigger4	0.33139	0.116628	0.764491	-0.773584	0.796428	2.73661	3.29845	0.00961079	1.38294	1.39994	1.39994
139	DF0000170_5_HERV30	0.181724	0.216331	0.607672	-0.76849	0.575446	0.613499	0.935185	0.0895343	0.646329	0.519785	0.646329
145	DF0000776_5_L1MEc_5end	0.196275	0.198257	0.633494	-0.758828	0.58722	0.917943	0.823888	0.119428	0.348185	0.646856	0.646856
243	DF0000005_4_THE1A	0.420639	0.0965324	0.800696	-0.757274	0.940347	5.70526	0.483934	1.00759	-0.733474	0.957419	0.957419
187	DF0000863_4_MER57A1	0.297113	0.128674	0.743576	-0.755493	0.724593	1.88176	1.94834	0.0510218	0.990358	1.11572	1.11572
252	DF0000049_4_AluSx3	0.462134	0.0928333	0.807545	-0.755152	1.02695	6.56435	2.34531	1.5363	0.455667	0.807301	0.807301
266	DF0000714_4_MER11A	0.46622	0.0928333	0.807545	-0.739043	1.01427	3.30586	3.4475	0.249386	2.03672	1.45857	2.03672
273	DF0000266_4_L1MA9_3end	0.472048	0.0919307	0.809225	-0.734126	1.02082	3.06751	1.63833	0.87308	0.695422	1.44265	1.44265
293	DF0000760_4_MER41A	0.533859	0.0691951	0.852717	-0.729104	1.17196	3.6378	3.23323	0.429774	2.62241	1.44948	2.62241
241	DF0000865_4_MER57B1	0.410889	0.0985592	0.796968	-0.727576	0.884773	1.24192	1.90141	0.348586	1.39102	0.795892	1.39102
288	DF0000718_4_MER11D	0.52089	0.0754063	0.840608	-0.726738	1.13204	3.25965	4.35526	0.537543	2.31025	1.45703	2.31025
222	DF0000171_5_HERV35I	0.40403	0.0991675	0.795852	-0.726181	0.870255	1.32341	1.52938	0.403731	1.27926	0.834924	1.27926
236	DF0001003_4_MLT1C	0.408054	0.0991675	0.795852	-0.714308	0.863397	2.57497	2.46461	0.281222	1.36763	1.37534	1.37534
210	DF0000762_4_MER41C	0.343535	0.11015	0.775979	-0.710389	0.749986	1.58101	1.86244	0.0425952	1.20736	0.964069	1.20736
289	DF0000836_4_Tigger2	0.520079	0.0754063	0.840608	-0.702612	1.09233	3.532	2.95587	0.559652	2.09186	1.45605	2.09186
194	DF0001221_2_MLT1C2	0.310446	0.12557	0.748911	-0.697233	0.687412	1.58607	1.49011	0.0833662	0.727415	0.966713	0.966713
253	DF0000064_4_AluYk11	0.445759	0.0928333	0.807545	-0.692844	0.908643	6.3728	2.06775	0.65466	1.18008	0.835103	1.18008
166	DF0000511_4_LTR3B_v	0.248218	0.156461	0.697492	-0.690988	0.598419	0.81509	0.88968	0.193276	0.349184	0.602514	0.602514
142	DF0000353_4_L1PBb_5end	0.186947	0.210323	0.616136	-0.68903	0.522125	0.489943	0.713397	0.13399	0.347955	0.471821	0.471821
160	DF0000280_4_L1MC5_3end	0.240691	0.160482	0.691063	-0.684156	0.583123	0.892558	1.01542	0.11985	0.501883	0.635777	0.635777
167	DF0000814_4_MER50B	0.246667	0.156461	0.697492	-0.67577	0.583324	0.8708	0.865187	0.129796	0.334008	0.626352	0.626352
198	DF0000164_4_HERV1_LTRa	0.325888	0.116752	0.764273	-0.660937	0.672758	0.988549	1.36361	0.0914342	0.91435	0.678138	0.91435
179	DF0001032_4_MLT2B4	0.273885	0.143773	0.71817	-0.655538	0.599124	1.03726	1.14013	0.097523	0.568163	0.700143	0.700143
155	DF0000751_4_MER34B	0.219263	0.181913	0.657789	-0.651261	0.530131	0.377832	0.83471	0.07159	0.552941	0.430124	0.552941
267	DF0000739_4_MER21A	0.461622	0.0928333	0.807545	-0.648802	0.88131	2.09317	1.94688	0.185245	1.54077	1.21643	1.54077
265	DF0000623_4_LTR9B	0.455014	0.0928333	0.807545	-0.647395	0.866564	2.15281	1.97408	0.264705	1.40404	1.24342	1.40404
305	DF0000359_4_L2a_3end	0.576106	0.0575269	0.875938	-0.640967	1.14646	3.60968	5.08488	0.425713	2.49514	1.45154	2.49514
299	DF0001303_2_HERV9N	0.556212	0.0601851	0.870593	-0.639748	1.08712	3.14903	2.71362	0.711141	1.91517	1.45034	1.91517
218	DF0000486_4_LTR30	0.371017	0.0994271	0.795377	-0.636072	0.711037	1.78555	2.1248	0.0540011	0.684582	1.06949	1.06949
286	DF0000265_4_L1MA8_3end	0.518002	0.0754063	0.840608	-0.631282	0.976568	2.61492	2.01503	0.718828	1.40047	1.38222	1.40047
163	DF0000551_4_LTR56	0.239381	0.160482	0.691063	-0.629087	0.534695	0.554943	0.887638	0.0976207	0.537709	0.496793	0.537709
258	DF0000290_4_L1MDa_5end	0.452229	0.0928333	0.807545	-0.626121	0.832935	1.69562	1.62412	0.304167	1.23757	1.02387	1.23757
190	DF0000450_4_LTR21A	0.30056	0.127445	0.745684	-0.622088	0.600915	1.00362	1.09537	0.117537	0.567805	0.684906	0.684906
276	DF0000228_4_L1M1_orf2	0.488584	0.0848595	0.822509	-0.620743	0.896299	5.36096	0.228018	0.748017	-0.634463	1.03721	1.03721
247	DF0000023_4_Charlie3	0.430305	0.094116	0.805163	-0.613519	0.777915	2.35271	2.47749	0.0236982	1.0492	1.32108	1.32108
291	DF0000796_4_MER4A1_v	0.525088	0.0734152	0.844471	-0.610022	0.959876	2.4064	2.03652	0.565586	1.48188	1.33717	1.48188
297	DF0000590_4_LTR8	0.554493	0.0601851	0.870593	-0.608462	1.02947	3.25087	3.43043	0.278102	2.07705	1.45665	2.07705
281	DF0000741_4_MER21B	0.504459	0.0756346	0.840167	-0.603667	0.904383	1.4807	1.74879	0.325231	1.49234	0.912172	1.49234
277	DF0000245_4_L1M4_5end	0.485593	0.0848595	0.822509	-0.591351	0.848017	2.21313	2.1805	0.328774	0.293919	1.2693	1.2693
319	DF0000892_4_MER4A	0.609693	0.0511481	0.888898	-0.588567	1.1529	2.83801	3.51369	0.156361	2.79735	1.41278	2.79735
219	DF0000914_4_MER68-int	0.368819	0.0994271	0.795377	-0.582461	0.648124	0.750862	1.34114	0.0767	0.856778	0.575556	0.856778
261	DF0000357_4_L1PREC2_orf2	0.458158	0.0928333	0.807545	-0.579819	0.781549	5.81573	0.275167	0.423058	-0.302215	0.934317	0.934317
271	DF0000901_4_MER65-int	0.454748	0.0928333	0.807545	-0.578717	0.77418	1.27144	1.63914	0.521901	0.508576	0.809997	0.809997
282	DF0000008_4_L1M5_orf2	0.515182	0.0754063	0.840608	-0.577152	0.886848	2.15653	1.99488	0.447651	1.30013	1.24506	1.30013
292	DF0001256_2_THE1D-int	0.53042	0.070517	0.850125	-0.576402	0.918767	5.3714	0.198653	0.84124	-0.770448	1.03461	1.03461
300	DF0000199_5_HERVL18	0.562503	0.058187	0.874607	-0.563865	0.973646	1.10039	1.8227	0.371831	1.73481	0.729178	1.73481
269	DF0000877_4_MER5A1	0.445099	0.0928333	0.807545	-0.552778	0.7239	0.940601	1.63939	0.0747324	1.08978	0.65682	1.08978
201	DF0000443_4_LTR1D	0.328245	0.116752	0.764273	-0.547305	0.559815	0.713583	0.716088	0.136262	0.232477	0.560167	0.560167
301	DF0000231_4_PABL_A	0.567303	0.058187	0.874607	-0.54536	0.95338	2.28656	2.21546	0.298773	1.72108	1.29818	1.72108
283	DF0000037_4_AluSc5	0.511306	0.0754063	0.840608	-0.540485	0.8229	7.34729	0.42415	0.780192	-0.486144	0.724619	0.724619
313	DF0000213_4_HSMAR2	0.604903	0.0511481	0.888898	-0.532938	1.03011	4.12405	2.08979	0.70483	1.65322	1.37565	1.65322
317	DF0000816_5_MER51-int	0.594688	0.0511481	0.888898	-0.531405	0.998778	2.37532	2.31327	0.337235	1.87956	1.32813	1.87956
324	DF0000355_4_L1PREC2_3end	0.620018	0.0489137	0.893483	-0.529335	1.06759	4.29537	2.12143	1.19706	1.02907	1.33569	1.33569
274	DF0000797_4_MER4B	0.477222	0.0887844	0.815109	-0.528331	0.743314	1.96788	2.01939	0.0707351	1.0549	1.15708	1.15708
228	DF0000439_4_LTR1B1	0.400419	0.0991675	0.795852	-0.523867	0.623003	1.17452	1.56829	0.0986262	0.306258	0.763891	0.763891
220	DF0000107_4_Charlie8	0.381356	0.0991675	0.795852	-0.523826	0.598383	0.993489	1.27505	0.115343	0.655631	0.680352	0.680352
275	DF0000051_4_AluSz	0.485672	0.0848595	0.822509	-0.523302	0.750566	7.72664	0.404038	0.550287	-0.331179	0.701599	0.701599
309	DF0000370_4_LOR1a	0.584955	0.0525905	0.885951	-0.523284	0.958111	2.10875	1.92786	0.568868	1.47108	1.22359	1.47108
311	DF0000036_4_AluJr4	0.597856	0.0511481	0.888898	-0.520781	0.987288	5.52332	3.15533	0.69232	1.47376	0.998085	1.47376
298	DF0000911_4_MER68	0.553634	0.0601851	0.870593	-0.516875	0.872622	2.08516	2.44929	0.340053	1.3521	1.21273	1.3521
320	DF0001050_4_PABL_B	0.6	0.0511481	0.888898	-0.516061	0.984098	1.15086	1.99129	0.591645	1.56046	0.752748	1.56046
263	DF0000538_4_LTR49	0.450229	0.0928333	0.807545	-0.504014	0.667539	1.47638	1.36089	0.08027	0.396919	0.90997	0.90997
325	DF0000403_4_LTR12D	0.623414	0.0489137	0.893483	-0.494106	1.00629	4.02993	2.04506	0.855308	1.26733	1.39496	1.39496
280	DF0000759_4_MER39B	0.499402	0.0784621	0.834714	-0.482426	0.714248	1.827	2.03168	0.0439733	0.595316	1.08969	1.08969
314	DF0000216_4_HUERS-P3	0.59313	0.0511481	0.888898	-0.477014	0.892773	1.96102	1.94519	0.335895	1.43531	1.15377	1.43531
235	DF0000858_4_MER52D	0.398646	0.0991675	0.795852	-0.467028	0.553323	0.749108	0.859478	0.105542	0.232891	0.574828	0.574828
316	DF0000634_4_AluYg6	0.59438	0.0511481	0.888898	-0.463598	0.870607	6.08545	1.85777	0.801583	0.800653	0.882766	0.882766
270	DF0000897_4_MER65A	0.467617	0.0928333	0.807545	-0.450556	0.620291	1.16943	1.21205	0.0935373	0.42095	0.761486	0.761486
295	DF0001036_4_MLT2D	0.539382	0.0676793	0.855698	-0.448928	0.731454	0.74834	1.43854	0.152842	1.0361	0.574509	1.0361
310	DF0000010_4_L1MC4_3end	0.601839	0.0511481	0.888898	-0.448194	0.859008	2.138	1.82992	0.40293	1.18836	1.23684	1.23684
372	DF0001318_2_AluYh3	0.690485	0.0367766	0.918805	-0.445705	1.11931	5.47567	4.54604	1.14732	1.6368	1.00928	1.6368
302	DF0000396_4_LTR10E	0.568032	0.058187	0.874607	-0.440111	0.770836	1.58014	1.85444	0.0538397	1.26658	0.963615	1.26658
244	DF0000234_4_L1M2c_5end	0.419799	0.0965324	0.800696	-0.436521	0.541073	0.673018	0.964197	0.0815184	0.569059	0.543635	0.569059
331	DF0000809_4_MER51A	0.639437	0.0456257	0.900273	-0.435423	0.929424	2.38348	2.21257	0.165979	1.75364	1.33057	1.75364
329	DF0000339_4_L1PA2_3end	0.63857	0.0456257	0.900273	-0.433415	0.922751	5.62453	2.01648	0.644055	1.2481	0.975055	1.2481
335	DF0000017_4_Harlequin	0.644753	0.0454055	0.90073	-0.425656	0.923204	4.48061	1.67981	0.607106	0.879891	1.28691	1.28691
343	DF0000227_4_L1M1_5end	0.66774	0.0404407	0.911086	-0.425234	0.990642	4.20373	2.03219	0.823051	0.943195	1.35777	1.35777
336	DF0000192_4_HERVK14	0.657369	0.0430904	0.905544	-0.425098	0.958403	2.27652	2.25706	0.297651	1.74354	1.29444	1.74354
365	DF0000794_4_MER49	0.708596	0.0367766	0.918805	-0.414096	1.10797	2.6295	3.15756	0.320909	2.40709	1.38458	2.40709
350	DF0000194_5_HERVK22	0.698648	0.0367766	0.918805	-0.408028	1.05394	4.00707	2.22441	0.863249	1.60516	1.39933	1.60516
384	DF0000805_4_MER4E1	0.740566	0.0357102	0.921064	-0.401374	1.21223	3.08372	3.2135	0.41357	2.852	1.44437	2.852
339	DF0000581_5_LTR76	0.657859	0.0430904	0.905544	-0.396823	0.896024	1.44956	1.74346	0.30507	1.47906	0.896405	1.47906
346	DF0000040_4_AluSg4	0.711574	0.0367766	0.918805	-0.38078	1.02985	4.97914	3.85507	1.14413	1.21273	1.14031	1.21273
312	DF0000118_4_ERVL	0.607867	0.0511481	0.888898	-0.378726	0.738083	1.65262	1.58265	0.209074	0.611065	1.00152	1.00152
356	DF0000372_4_LOR1-int	0.698391	0.0367766	0.918805	-0.378044	0.975615	2.50634	3.55133	0.0130447	2.10212	1.36179	2.10212
371	DF0001240_2_AluYe5	0.704099	0.0367766	0.918805	-0.368848	0.971184	4.11521	3.92978	0.718449	1.29688	1.37755	1.37755
391	DF0000225_4_L1HS_3end	0.796255	0.0282446	0.937034	-0.367492	1.4233	4.23452	3.83787	0.34464	4.15712	1.35053	4.15712
362	DF0000553_4_LTR57-int	0.725601	0.0367766	0.918805	-0.361581	1.03019	1.16834	2.29463	0.360878	1.99757	0.760975	1.99757
378	DF0000368_4_LFSINE_Vert	0.757931	0.0357102	0.921064	-0.357379	1.15957	4.76052	4.65853	0.567678	2.42034	1.20585	2.42034
397	DF0000752_5_MER34B-int	0.787555	0.0282446	0.937034	-0.341135	1.26587	2.8496	3.69056	0.789894	2.77105	1.41423	2.77105
366	DF0000804_4_MER4E	0.728846	0.0367766	0.918805	-0.335952	0.969109	2.66684	2.71391	0.335818	1.75123	1.39028	1.75123
334	DF0000891_4_Tigger1	0.642755	0.0454554	0.900626	-0.332385	0.716578	6.30836	0.159089	0.295915	-0.155282	0.845161	0.845161
374	DF0000056_4_AluYb9	0.758117	0.0357102	0.921064	-0.327621	1.06386	5.70876	3.12678	1.16865	1.34646	0.956669	1.34646
322	DF0000435_4_LTR1A1	0.611933	0.0509062	0.889393	-0.313786	0.618521	1.22867	1.51462	0.0605764	0.634696	0.789574	0.789574
364	DF0000790_4_MER47A	0.684889	0.0367766	0.918805	-0.309903	0.763683	2.19086	2.40105	0.0360866	1.21595	1.25994	1.25994
373	DF0000050_4_AluSx4	0.753473	0.0357102	0.921064	-0.286108	0.910986	6.47415	0.252147	1.02421	-0.843479	0.820006	0.820006
399	DF0000971_4_MER9a3	0.795348	0.0282446	0.937034	-0.284589	1.09722	3.43125	3.51863	0.591174	2.08416	1.45919	2.08416
345	DF0000163_5_HERV1_I	0.674817	0.0383872	0.915404	-0.275486	0.656628	0.543632	1.08172	0.0958059	0.862329	0.492405	0.862329
330	DF0000447_4_LTR1F1	0.640579	0.0456257	0.900273	-0.272471	0.583588	0.708751	1.17716	0.198648	0.490556	0.558186	0.558186
351	DF0000204_5_HERVP71A	0.727148	0.0367766	0.918805	-0.271712	0.778717	1.86299	2.37821	0.0269472	1.32061	1.10677	1.32061
376	DF0000287_4_L1MD2_3end	0.743529	0.0357102	0.921064	-0.270932	0.828073	1.83266	2.26981	0.203701	1.32009	1.0924	1.32009
357	DF0000395_4_LTR10D	0.686607	0.0367766	0.918805	-0.268711	0.666009	1.4369	1.32248	0.095644	0.566164	0.890062	0.890062
387	DF0001034_4_MLT2C1	0.744349	0.0357102	0.921064	-0.26803	0.821925	1.04171	1.31414	0.358745	1.1425	0.702171	1.1425
386	DF0000933_4_MER77	0.751377	0.0357102	0.921064	-0.261362	0.824944	0.677731	1.66193	0.326319	1.18598	0.545545	1.18598
398	DF0000775_4_ERVL-B4	0.783966	0.0282446	0.937034	-0.260852	0.951479	1.99806	2.2633	0.336835	1.67497	1.17156	1.67497
402	DF0000235_4_PABL_A-int	0.811573	0.0257315	0.942472	-0.25676	1.07703	2.26647	2.29329	0.568691	2.00907	1.29061	2.00907
410	DF0000045_4_AluSq2	0.840885	0.0178013	0.95984	-0.255058	1.27046	6.44601	6.18862	1.0568	2.53	0.824109	2.53
375	DF0000094_4_Charlie17b	0.756932	0.0357102	0.921064	-0.240125	0.775816	1.87881	2.8606	0.0310596	1.30648	1.11431	1.30648
379	DF0000371_4_LOR1b	0.756944	0.0357102	0.921064	-0.224359	0.724916	1.14088	1.14093	0.356866	0.810917	0.748062	0.810917
404	DF0001321_2_AluYh7	0.82126	0.0216547	0.951361	-0.212582	0.940942	5.52316	1.62245	0.96937	0.702222	0.998122	0.998122
347	DF0000042_4_AluSp	0.707544	0.0367766	0.918805	-0.211547	0.563889	8.06303	0.233013	0.0163004	0.114937	0.6903	0.6903
407	DF0000735_4_MER1B	0.835587	0.0194857	0.956124	-0.20882	1.00616	3.45313	2.16224	0.790903	0.968102	1.45878	1.45878
406	DF0000259_4_L1MA4_3end	0.830851	0.0194857	0.956124	-0.203357	0.952	3.09789	2.29091	0.568212	1.15966	1.44579	1.44579
348	DF0000156_4_HAL1M8	0.707598	0.0367766	0.918805	-0.200161	0.533644	0.593887	0.692459	0.120803	0.351777	0.512032	0.512032
414	DF0000767_4_MER44A	0.855383	0.0156414	0.964625	-0.197256	1.08232	2.58701	2.35742	0.387577	2.21555	1.37749	2.21555
392	DF0000300_4_L1ME3E_3end	0.798278	0.0282446	0.937034	-0.195305	0.764174	1.2303	1.91722	0.0593669	1.23833	0.790347	1.23833
382	DF0000622_4_LTR9A1	0.74747	0.0357102	0.921064	-0.194172	0.603061	0.999107	1.22735	0.125307	0.682522	0.682875	0.682875
377	DF0000320_4_L1P3_orf2	0.747355	0.0357102	0.921064	-0.191777	0.595341	7.0343	0.225723	0.0357496	0.157918	0.751876	0.751876
411	DF0000289_4_L1MD3_3end	0.846208	0.0171745	0.961226	-0.18991	0.979121	2.53463	2.59204	0.275377	1.85502	1.36767	1.85502
429	DF0001071_4_SVA_E	0.886967	0.0123982	0.971856	-0.186272	1.31045	4.42288	4.72939	0.514853	3.30134	1.30263	3.30134
415	DF0000815_4_MER50-int	0.852025	0.0156414	0.964625	-0.179517	0.962373	2.13643	2.26071	0.304388	1.75375	1.23613	1.75375
403	DF0001320_2_AluYj4	0.811165	0.0257315	0.942472	-0.178535	0.747249	7.27549	0.380555	0.510641	-0.249413	0.730206	0.730206
413	DF0000244_4_L1M3_orf2	0.853668	0.0156414	0.964625	-0.174438	0.94577	3.4723	2.92	0.529443	1.13245	1.45829	1.45829
394	DF0000454_4_LTR22A	0.798652	0.0282446	0.937034	-0.167222	0.655537	1.11187	1.34496	0.120555	0.834397	0.734513	0.834397
422	DF0000890_4_MER57-int	0.876316	0.0123989	0.971854	-0.159252	1.02321	2.80185	2.84739	0.269619	2.05694	1.40826	2.05694
393	DF0000319_4_L1P3b_5end	0.793087	0.0282446	0.937034	-0.154847	0.590335	0.524137	0.932363	0.075424	0.699009	0.484885	0.699009
412	DF0000810_4_MER51B	0.844981	0.0171745	0.961226	-0.148978	0.761933	1.79606	2.15059	0.0298609	1.26023	1.07468	1.26023
401	DF0000053_4_AluYa5	0.811018	0.0257315	0.942472	-0.139616	0.583891	7.93259	0.275234	0.0639601	0.101312	0.69366	0.69366
423	DF0000394_4_LTR10C	0.890868	0.0123982	0.971856	-0.136789	0.99696	4.00687	2.04637	0.80936	1.25719	1.39937	1.39937
430	DF0000191_5_HERVK13	0.897086	0.0115529	0.973749	-0.134988	1.04364	3.02486	2.16617	0.77711	1.64328	1.43767	1.64328
435	DF0000802_4_MER4D0	0.907172	0.0105538	0.975992	-0.109179	0.936307	2.27813	2.48518	0.342862	1.6053	1.29504	1.6053
432	DF0001054_4_PRIMA4_LTR	0.898845	0.0115529	0.973749	-0.106375	0.836803	1.73226	1.60721	0.322477	1.23361	1.04269	1.23361
417	DF0000041_4_AluSg7	0.871879	0.0123989	0.971854	-0.104972	0.6509	7.80973	0.35722	0.243482	-0.0400054	0.69801	0.69801
437	DF0000332_4_L1PA13_5end	0.917164	0.00819776	0.981301	-0.10364	0.996467	2.80108	1.87744	0.79838	0.98238	1.40817	1.40817
436	DF0000783_4_MER44C	0.909877	0.0102577	0.976657	-0.0962466	0.850287	1.97315	2.51291	0.0501404	1.5565	1.15961	1.5565
442	DF0000401_4_LTR12B	0.929932	0.007696	0.982435	-0.087837	0.998936	2.2412	1.84252	0.936779	1.21373	1.28072	1.28072
443	DF0000565_4_LTR66	0.932054	0.007696	0.982435	-0.0837443	0.982214	2.0516	2.0911	0.533674	1.6102	1.19703	1.6102
441	DF0000317_4_L1P2_5end	0.929605	0.007696	0.982435	-0.0667696	0.755812	6.02392	0.27214	0.375517	-0.164694	0.893932	0.893932
448	DF0000236_4_L1M2_orf2	0.955374	0.0026749	0.99386	-0.056694	1.01313	4.51857	2.25875	0.730198	1.55075	1.27634	1.55075
454	DF0000628_4_HERV17	0.964766	0.00258247	0.994071	-0.0519548	1.17615	4.04353	2.93323	0.668427	2.40566	1.3923	2.40566
447	DF0000054_4_AluYa8	0.957758	0.0026749	0.99386	-0.0512647	0.967856	4.68048	3.50401	0.851988	1.1529	1.22967	1.22967
446	DF0001124_5_Zaphod2	0.94473	0.00326552	0.992509	-0.0436502	0.629631	1.30052	1.45444	0.0570333	0.645197	0.823935	0.823935
457	DF0000330_4_L1PA12_3end	0.970524	0.00250452	0.99425	-0.0409818	1.1091	2.87021	2.77209	0.888607	1.84495	1.41683	1.84495
456	DF0000326_4_L1P4_orf2	0.972756	0.00250452	0.99425	-0.0341329	0.999462	4.86757	1.21418	1.04632	0.306373	1.17351	1.17351
459	DF0000004_4_Tigger3a	0.978229	0.00206645	0.995253	-0.0310123	1.13644	3.88431	1.52099	1.44952	0.000177582	1.42049	1.42049
455	DF0000748_4_MER33	0.963542	0.00258247	0.994071	-0.0284563	0.622556	0.785886	1.0583	0.122315	0.738964	0.590187	0.738964
461	DF0000436_4_LTR1A2	0.979416	0.00206645	0.995253	-0.0226126	0.876436	2.2206	2.15949	0.316992	1.38999	1.27238	1.38999
462	DF0000482_4_LTR28C	0.983183	0.00176191	0.995951	-0.0130155	0.617464	0.355852	0.886733	0.148278	0.698969	0.422154	0.698969
463	DF0000358_4_L2	0.985476	0.00168901	0.996118	-0.0100693	0.553141	0.745521	0.973029	0.106584	0.510666	0.573339	0.573339
464	DF0000052_4_AluSz6	0.989772	0.000737139	0.998304	-0.00943765	0.73618	6.87525	0.333201	0.43571	-0.249597	0.76865	0.76865
465	DF0000169_4_HERV3	0.993993	0.000657048	0.998488	-0.00822885	1.09294	2.45271	2.45285	0.34756	2.30692	1.34938	2.30692
467	DF0000413_4_LTR15	0.99567	0.000657048	0.998488	-0.00535727	0.987165	2.80354	4.25011	0.0453305	2.12021	1.40848	2.12021
466	DF0000354_4_L1PB_orf2	0.996355	0.000657048	0.998488	-0.00351473	0.769305	5.75874	0.239574	0.36909	-0.193508	0.946087	0.946087
469	DF0000006_4_Helitron1Na_Mam	NA		NA	NA	NA	NA	NA	NA	NA	NA	NA
470	DF0000013_4_ACRO1	NA		NA	NA	NA	NA	NA	NA	NA	NA	NA
471	DF0000014_4_ALRa	NA		NA	NA	NA	NA	NA	NA	NA	NA	NA
472	DF0000018_4_Charlie1	NA		NA	NA	NA	NA	NA	NA	NA	NA	NA
473	DF0000019_4_Charlie2a	NA		NA	NA	NA	NA	NA	NA	NA	NA	NA
474	DF0000020_4_Charlie2b	NA		NA	NA	NA	NA	NA	NA	NA	NA	NA
475	DF0000022_4_Charlie1b	NA		NA	NA	NA	NA	NA	NA	NA	NA	NA
476	DF0000024_5_Charlie4	NA		NA	NA	NA	NA	NA	NA	NA	NA	NA
477	DF0000025_4_Charlie4a	NA		NA	NA	NA	NA	NA	NA	NA	NA	NA
478	DF0000026_4_Charlie4z	NA		NA	NA	NA	NA	NA	NA	NA	NA	NA
479	DF0000027_4_Charlie5	NA		NA	NA	NA	NA	NA	NA	NA	NA	NA
480	DF0000028_4_Tigger16a	NA		NA	NA	NA	NA	NA	NA	NA	NA	NA
481	DF0000039_4_AluSg	NA		NA	NA	NA	NA	NA	NA	NA	NA	NA
482	DF0000047_4_AluSx	NA		NA	NA	NA	NA	NA	NA	NA	NA	NA
483	DF0000067_4_AmnSINE1	NA		NA	NA	NA	NA	NA	NA	NA	NA	NA
484	DF0000068_4_AmnSINE2	NA		NA	NA	NA	NA	NA	NA	NA	NA	NA
485	DF0000069_4_Arthur1	NA		NA	NA	NA	NA	NA	NA	NA	NA	NA
486	DF0000070_4_Arthur1A	NA		NA	NA	NA	NA	NA	NA	NA	NA	NA
487	DF0000071_4_Arthur1B	NA		NA	NA	NA	NA	NA	NA	NA	NA	NA
488	DF0000072_4_Arthur1C	NA		NA	NA	NA	NA	NA	NA	NA	NA	NA
489	DF0000074_4_BLACKJACK	NA		NA	NA	NA	NA	NA	NA	NA	NA	NA
490	DF0000075_4_BSR	NA		NA	NA	NA	NA	NA	NA	NA	NA	NA
491	DF0000076_4_BSRa	NA		NA	NA	NA	NA	NA	NA	NA	NA	NA
492	DF0000077_4_BSRb	NA		NA	NA	NA	NA	NA	NA	NA	NA	NA
493	DF0000078_4_BSRd	NA		NA	NA	NA	NA	NA	NA	NA	NA	NA
494	DF0000079_4_BSRf	NA		NA	NA	NA	NA	NA	NA	NA	NA	NA
495	DF0000080_4_Chap1_Mam	NA		NA	NA	NA	NA	NA	NA	NA	NA	NA
496	DF0000082_4_Charlie10a	NA		NA	NA	NA	NA	NA	NA	NA	NA	NA
497	DF0000083_4_Charlie10b	NA		NA	NA	NA	NA	NA	NA	NA	NA	NA
498	DF0000084_5_Charlie11	NA		NA	NA	NA	NA	NA	NA	NA	NA	NA
499	DF0000086_4_Charlie13a	NA		NA	NA	NA	NA	NA	NA	NA	NA	NA
500	DF0000087_5_Charlie13b	NA		NA	NA	NA	NA	NA	NA	NA	NA	NA
501	DF0000088_4_Charlie14a	NA		NA	NA	NA	NA	NA	NA	NA	NA	NA
502	DF0000089_4_Charlie15a	NA		NA	NA	NA	NA	NA	NA	NA	NA	NA
503	DF0000090_4_Charlie15b	NA		NA	NA	NA	NA	NA	NA	NA	NA	NA
504	DF0000091_4_Charlie16a	NA		NA	NA	NA	NA	NA	NA	NA	NA	NA
505	DF0000092_5_Charlie17	NA		NA	NA	NA	NA	NA	NA	NA	NA	NA
506	DF0000093_4_Charlie17a	NA		NA	NA	NA	NA	NA	NA	NA	NA	NA
507	DF0000095_4_Charlie18a	NA		NA	NA	NA	NA	NA	NA	NA	NA	NA
508	DF0000096_4_Charlie19a	NA		NA	NA	NA	NA	NA	NA	NA	NA	NA
509	DF0000097_4_Charlie20a	NA		NA	NA	NA	NA	NA	NA	NA	NA	NA
510	DF0000098_4_Charlie21a	NA		NA	NA	NA	NA	NA	NA	NA	NA	NA
511	DF0000099_4_Charlie22a	NA		NA	NA	NA	NA	NA	NA	NA	NA	NA
512	DF0000100_4_Charlie23a	NA		NA	NA	NA	NA	NA	NA	NA	NA	NA
513	DF0000101_4_Charlie24	NA		NA	NA	NA	NA	NA	NA	NA	NA	NA
514	DF0000102_4_Charlie25	NA		NA	NA	NA	NA	NA	NA	NA	NA	NA
515	DF0000103_4_Charlie26a	NA		NA	NA	NA	NA	NA	NA	NA	NA	NA
516	DF0000104_4_Charlie29a	NA		NA	NA	NA	NA	NA	NA	NA	NA	NA
517	DF0000106_4_Charlie7a	NA		NA	NA	NA	NA	NA	NA	NA	NA	NA
518	DF0000109_4_Cheshire	NA		NA	NA	NA	NA	NA	NA	NA	NA	NA
519	DF0000110_4_CR1_Mam	NA		NA	NA	NA	NA	NA	NA	NA	NA	NA
520	DF0000111_4_D20S16	NA		NA	NA	NA	NA	NA	NA	NA	NA	NA
521	DF0000113_4_DNA1_Mam	NA		NA	NA	NA	NA	NA	NA	NA	NA	NA
522	DF0000114_5_ERV24B_Prim	NA		NA	NA	NA	NA	NA	NA	NA	NA	NA
523	DF0000115_5_ERV24_Prim	NA		NA	NA	NA	NA	NA	NA	NA	NA	NA
524	DF0000116_4_ERV3-16A3_I	NA		NA	NA	NA	NA	NA	NA	NA	NA	NA
525	DF0000117_4_ERV3-16A3_LTR	NA		NA	NA	NA	NA	NA	NA	NA	NA	NA
526	DF0000119_5_ERVL47	NA		NA	NA	NA	NA	NA	NA	NA	NA	NA
527	DF0000120_4_ERVL-E	NA		NA	NA	NA	NA	NA	NA	NA	NA	NA
528	DF0000121_4_Eulor1	NA		NA	NA	NA	NA	NA	NA	NA	NA	NA
529	DF0000122_4_Eulor10	NA		NA	NA	NA	NA	NA	NA	NA	NA	NA
530	DF0000123_4_Eulor11	NA		NA	NA	NA	NA	NA	NA	NA	NA	NA
531	DF0000124_4_Eulor12	NA		NA	NA	NA	NA	NA	NA	NA	NA	NA
532	DF0000125_4_Eulor2A	NA		NA	NA	NA	NA	NA	NA	NA	NA	NA
533	DF0000126_5_Eulor2B	NA		NA	NA	NA	NA	NA	NA	NA	NA	NA
534	DF0000127_4_Eulor2C	NA		NA	NA	NA	NA	NA	NA	NA	NA	NA
535	DF0000128_4_Eulor3	NA		NA	NA	NA	NA	NA	NA	NA	NA	NA
536	DF0000129_5_Eulor4	NA		NA	NA	NA	NA	NA	NA	NA	NA	NA
537	DF0000130_4_Eulor5A	NA		NA	NA	NA	NA	NA	NA	NA	NA	NA
538	DF0000131_4_Eulor5B	NA		NA	NA	NA	NA	NA	NA	NA	NA	NA
539	DF0000132_4_Eulor6A	NA		NA	NA	NA	NA	NA	NA	NA	NA	NA
540	DF0000133_4_Eulor6B	NA		NA	NA	NA	NA	NA	NA	NA	NA	NA
541	DF0000134_4_Eulor6C	NA		NA	NA	NA	NA	NA	NA	NA	NA	NA
542	DF0000135_4_Eulor6D	NA		NA	NA	NA	NA	NA	NA	NA	NA	NA
543	DF0000136_5_Eulor6E	NA		NA	NA	NA	NA	NA	NA	NA	NA	NA
544	DF0000137_4_Eulor7	NA		NA	NA	NA	NA	NA	NA	NA	NA	NA
545	DF0000138_4_Eulor8	NA		NA	NA	NA	NA	NA	NA	NA	NA	NA
546	DF0000139_4_Eulor9A	NA		NA	NA	NA	NA	NA	NA	NA	NA	NA
547	DF0000140_4_Eulor9B	NA		NA	NA	NA	NA	NA	NA	NA	NA	NA
548	DF0000141_4_Eulor9C	NA		NA	NA	NA	NA	NA	NA	NA	NA	NA
549	DF0000142_4_FAM	NA		NA	NA	NA	NA	NA	NA	NA	NA	NA
550	DF0000143_4_FLAM_A	NA		NA	NA	NA	NA	NA	NA	NA	NA	NA
551	DF0000146_4_FordPrefect_a	NA		NA	NA	NA	NA	NA	NA	NA	NA	NA
552	DF0000148_4_GSAT	NA		NA	NA	NA	NA	NA	NA	NA	NA	NA
553	DF0000150_4_GSATII	NA		NA	NA	NA	NA	NA	NA	NA	NA	NA
554	DF0000152_4_GSATX	NA		NA	NA	NA	NA	NA	NA	NA	NA	NA
555	DF0000154_4_HAL1	NA		NA	NA	NA	NA	NA	NA	NA	NA	NA
556	DF0000155_4_HAL1b	NA		NA	NA	NA	NA	NA	NA	NA	NA	NA
557	DF0000158_4_Helitron1Nb_Mam	NA		NA	NA	NA	NA	NA	NA	NA	NA	NA
558	DF0000159_4_Helitron2Na_Mam	NA		NA	NA	NA	NA	NA	NA	NA	NA	NA
559	DF0000160_4_Helitron3Na_Mam	NA		NA	NA	NA	NA	NA	NA	NA	NA	NA
560	DF0000162_5_HERV16	NA		NA	NA	NA	NA	NA	NA	NA	NA	NA
561	DF0000165_4_HERV1_LTRb	NA		NA	NA	NA	NA	NA	NA	NA	NA	NA
562	DF0000166_4_HERV1_LTRc	NA		NA	NA	NA	NA	NA	NA	NA	NA	NA
563	DF0000167_4_HERV1_LTRd	NA		NA	NA	NA	NA	NA	NA	NA	NA	NA
564	DF0000168_4_HERV1_LTRe	NA		NA	NA	NA	NA	NA	NA	NA	NA	NA
565	DF0000177_4_HERV-Fc1_LTR1	NA		NA	NA	NA	NA	NA	NA	NA	NA	NA
566	DF0000178_4_HERV-Fc1_LTR3	NA		NA	NA	NA	NA	NA	NA	NA	NA	NA
567	DF0000180_5_HERV-Fc2_LTR	NA		NA	NA	NA	NA	NA	NA	NA	NA	NA
568	DF0000190_5_HERVK11D	NA		NA	NA	NA	NA	NA	NA	NA	NA	NA
569	DF0000193_5_HERVK14C	NA		NA	NA	NA	NA	NA	NA	NA	NA	NA
570	DF0000200_5_HERVL32	NA		NA	NA	NA	NA	NA	NA	NA	NA	NA
571	DF0000201_5_HERVL40	NA		NA	NA	NA	NA	NA	NA	NA	NA	NA
572	DF0000203_5_HERVL74	NA		NA	NA	NA	NA	NA	NA	NA	NA	NA
573	DF0000206_4_HSAT4	NA		NA	NA	NA	NA	NA	NA	NA	NA	NA
574	DF0000207_4_HSAT5	NA		NA	NA	NA	NA	NA	NA	NA	NA	NA
575	DF0000209_4_HSAT6	NA		NA	NA	NA	NA	NA	NA	NA	NA	NA
576	DF0000210_4_HSATI	NA		NA	NA	NA	NA	NA	NA	NA	NA	NA
577	DF0000211_4_HSATII	NA		NA	NA	NA	NA	NA	NA	NA	NA	NA
578	DF0000218_4_Kanga1	NA		NA	NA	NA	NA	NA	NA	NA	NA	NA
579	DF0000219_4_Kanga11a	NA		NA	NA	NA	NA	NA	NA	NA	NA	NA
580	DF0000220_4_Kanga1a	NA		NA	NA	NA	NA	NA	NA	NA	NA	NA
581	DF0000221_4_Kanga1b	NA		NA	NA	NA	NA	NA	NA	NA	NA	NA
582	DF0000223_4_Kanga1d	NA		NA	NA	NA	NA	NA	NA	NA	NA	NA
583	DF0000224_4_Kanga2_a	NA		NA	NA	NA	NA	NA	NA	NA	NA	NA
584	DF0000230_4_L1M2a1_5end	NA		NA	NA	NA	NA	NA	NA	NA	NA	NA
585	DF0000232_4_L1M2a_5end	NA		NA	NA	NA	NA	NA	NA	NA	NA	NA
586	DF0000233_4_L1M2b_5end	NA		NA	NA	NA	NA	NA	NA	NA	NA	NA
587	DF0000237_4_L1M3a_5end	NA		NA	NA	NA	NA	NA	NA	NA	NA	NA
588	DF0000238_4_L1M3b_5end	NA		NA	NA	NA	NA	NA	NA	NA	NA	NA
589	DF0000239_4_L1M3c_5end	NA		NA	NA	NA	NA	NA	NA	NA	NA	NA
590	DF0000240_4_L1M3d_5end	NA		NA	NA	NA	NA	NA	NA	NA	NA	NA
591	DF0000241_4_L1M3de_5end	NA		NA	NA	NA	NA	NA	NA	NA	NA	NA
592	DF0000242_4_L1M3e_5end	NA		NA	NA	NA	NA	NA	NA	NA	NA	NA
593	DF0000246_4_L1M4a1_5end	NA		NA	NA	NA	NA	NA	NA	NA	NA	NA
594	DF0000247_4_L1M4a2_5end	NA		NA	NA	NA	NA	NA	NA	NA	NA	NA
595	DF0000251_4_L1M6_5end	NA		NA	NA	NA	NA	NA	NA	NA	NA	NA
596	DF0000252_5_L1M6B_5end	NA		NA	NA	NA	NA	NA	NA	NA	NA	NA
597	DF0000253_4_L1M7_5end	NA		NA	NA	NA	NA	NA	NA	NA	NA	NA
598	DF0000254_4_L1M8_5end	NA		NA	NA	NA	NA	NA	NA	NA	NA	NA
599	DF0000278_4_L1MC4_5end	NA		NA	NA	NA	NA	NA	NA	NA	NA	NA
600	DF0000281_4_L1MC5a_3end	NA		NA	NA	NA	NA	NA	NA	NA	NA	NA
601	DF0000283_4_L1MCb_5end	NA		NA	NA	NA	NA	NA	NA	NA	NA	NA
602	DF0000284_4_L1MCc_5end	NA		NA	NA	NA	NA	NA	NA	NA	NA	NA
603	DF0000288_4_L1MD2_5end	NA		NA	NA	NA	NA	NA	NA	NA	NA	NA
604	DF0000291_4_L1MDb_5end	NA		NA	NA	NA	NA	NA	NA	NA	NA	NA
605	DF0000295_4_L1ME2z_3end	NA		NA	NA	NA	NA	NA	NA	NA	NA	NA
606	DF0000296_4_L1ME3_3end	NA		NA	NA	NA	NA	NA	NA	NA	NA	NA
607	DF0000297_4_L1ME3A_3end	NA		NA	NA	NA	NA	NA	NA	NA	NA	NA
608	DF0000298_4_L1ME3B_3end	NA		NA	NA	NA	NA	NA	NA	NA	NA	NA
609	DF0000299_4_L1ME3C_3end	NA		NA	NA	NA	NA	NA	NA	NA	NA	NA
610	DF0000301_4_L1ME3F_3end	NA		NA	NA	NA	NA	NA	NA	NA	NA	NA
611	DF0000302_4_L1ME3G_3end	NA		NA	NA	NA	NA	NA	NA	NA	NA	NA
612	DF0000303_4_L1ME4a_3end	NA		NA	NA	NA	NA	NA	NA	NA	NA	NA
613	DF0000304_4_L1ME4b_3end	NA		NA	NA	NA	NA	NA	NA	NA	NA	NA
614	DF0000305_4_L1ME4c_3end	NA		NA	NA	NA	NA	NA	NA	NA	NA	NA
615	DF0000306_4_L1ME5_3end	NA		NA	NA	NA	NA	NA	NA	NA	NA	NA
616	DF0000307_4_L1MEa_5end	NA		NA	NA	NA	NA	NA	NA	NA	NA	NA
617	DF0000308_4_L1MEf_5end	NA		NA	NA	NA	NA	NA	NA	NA	NA	NA
618	DF0000309_4_L1MEg1_5end	NA		NA	NA	NA	NA	NA	NA	NA	NA	NA
619	DF0000310_4_L1MEg2_5end	NA		NA	NA	NA	NA	NA	NA	NA	NA	NA
620	DF0000311_4_L1MEg_5end	NA		NA	NA	NA	NA	NA	NA	NA	NA	NA
621	DF0000312_4_L1MEh_5end	NA		NA	NA	NA	NA	NA	NA	NA	NA	NA
622	DF0000313_4_L1MEi_5end	NA		NA	NA	NA	NA	NA	NA	NA	NA	NA
623	DF0000314_4_L1MEj_5end	NA		NA	NA	NA	NA	NA	NA	NA	NA	NA
624	DF0000321_4_L1P4a_5end	NA		NA	NA	NA	NA	NA	NA	NA	NA	NA
625	DF0000322_4_L1P4b_5end	NA		NA	NA	NA	NA	NA	NA	NA	NA	NA
626	DF0000323_5_L1P4c_5end	NA		NA	NA	NA	NA	NA	NA	NA	NA	NA
627	DF0000324_4_L1P4d_5end	NA		NA	NA	NA	NA	NA	NA	NA	NA	NA
628	DF0000325_4_L1P4e_5end	NA		NA	NA	NA	NA	NA	NA	NA	NA	NA
629	DF0000338_4_L1PA17_5end	NA		NA	NA	NA	NA	NA	NA	NA	NA	NA
630	DF0000360_4_L2b_3end	NA		NA	NA	NA	NA	NA	NA	NA	NA	NA
631	DF0000361_4_L2c_3end	NA		NA	NA	NA	NA	NA	NA	NA	NA	NA
632	DF0000362_4_L3	NA		NA	NA	NA	NA	NA	NA	NA	NA	NA
633	DF0000363_4_L3b_3end	NA		NA	NA	NA	NA	NA	NA	NA	NA	NA
634	DF0000364_5_L4_A_Mam	NA		NA	NA	NA	NA	NA	NA	NA	NA	NA
635	DF0000365_4_L4_B_Mam	NA		NA	NA	NA	NA	NA	NA	NA	NA	NA
636	DF0000366_4_L4_C_Mam	NA		NA	NA	NA	NA	NA	NA	NA	NA	NA
637	DF0000367_5_L5	NA		NA	NA	NA	NA	NA	NA	NA	NA	NA
638	DF0000369_4_Looper	NA		NA	NA	NA	NA	NA	NA	NA	NA	NA
639	DF0000373_4_LSAU	NA		NA	NA	NA	NA	NA	NA	NA	NA	NA
640	DF0000374_4_LTR06	NA		NA	NA	NA	NA	NA	NA	NA	NA	NA
641	DF0000376_4_LTR101_Mam	NA		NA	NA	NA	NA	NA	NA	NA	NA	NA
642	DF0000377_4_LTR102_Mam	NA		NA	NA	NA	NA	NA	NA	NA	NA	NA
643	DF0000378_4_LTR103b_Mam	NA		NA	NA	NA	NA	NA	NA	NA	NA	NA
644	DF0000379_4_LTR103_Mam	NA		NA	NA	NA	NA	NA	NA	NA	NA	NA
645	DF0000380_4_LTR104_Mam	NA		NA	NA	NA	NA	NA	NA	NA	NA	NA
646	DF0000381_4_LTR105_Mam	NA		NA	NA	NA	NA	NA	NA	NA	NA	NA
647	DF0000382_4_LTR106_Mam	NA		NA	NA	NA	NA	NA	NA	NA	NA	NA
648	DF0000383_4_LTR107_Mam	NA		NA	NA	NA	NA	NA	NA	NA	NA	NA
649	DF0000384_4_LTR108a_Mam	NA		NA	NA	NA	NA	NA	NA	NA	NA	NA
650	DF0000385_4_LTR108b_Mam	NA		NA	NA	NA	NA	NA	NA	NA	NA	NA
651	DF0000386_4_LTR108c_Mam	NA		NA	NA	NA	NA	NA	NA	NA	NA	NA
652	DF0000387_4_LTR108d_Mam	NA		NA	NA	NA	NA	NA	NA	NA	NA	NA
653	DF0000388_4_LTR108e_Mam	NA		NA	NA	NA	NA	NA	NA	NA	NA	NA
654	DF0000389_5_LTR109A2	NA		NA	NA	NA	NA	NA	NA	NA	NA	NA
655	DF0000391_4_LTR10B	NA		NA	NA	NA	NA	NA	NA	NA	NA	NA
656	DF0000392_4_LTR10B1	NA		NA	NA	NA	NA	NA	NA	NA	NA	NA
657	DF0000393_4_LTR10B2	NA		NA	NA	NA	NA	NA	NA	NA	NA	NA
658	DF0000414_4_LTR16	NA		NA	NA	NA	NA	NA	NA	NA	NA	NA
659	DF0000415_4_LTR16A	NA		NA	NA	NA	NA	NA	NA	NA	NA	NA
660	DF0000416_4_LTR16A1	NA		NA	NA	NA	NA	NA	NA	NA	NA	NA
661	DF0000417_4_LTR16A2	NA		NA	NA	NA	NA	NA	NA	NA	NA	NA
662	DF0000418_4_LTR16B	NA		NA	NA	NA	NA	NA	NA	NA	NA	NA
663	DF0000419_4_LTR16B1	NA		NA	NA	NA	NA	NA	NA	NA	NA	NA
664	DF0000420_4_LTR16B2	NA		NA	NA	NA	NA	NA	NA	NA	NA	NA
665	DF0000421_4_LTR16C	NA		NA	NA	NA	NA	NA	NA	NA	NA	NA
666	DF0000422_4_LTR16D	NA		NA	NA	NA	NA	NA	NA	NA	NA	NA
667	DF0000423_4_LTR16D1	NA		NA	NA	NA	NA	NA	NA	NA	NA	NA
668	DF0000424_4_LTR16D2	NA		NA	NA	NA	NA	NA	NA	NA	NA	NA
669	DF0000425_4_LTR16E1	NA		NA	NA	NA	NA	NA	NA	NA	NA	NA
670	DF0000426_4_LTR16E2	NA		NA	NA	NA	NA	NA	NA	NA	NA	NA
671	DF0000428_4_LTR18A	NA		NA	NA	NA	NA	NA	NA	NA	NA	NA
672	DF0000430_4_LTR18C	NA		NA	NA	NA	NA	NA	NA	NA	NA	NA
673	DF0000433_4_LTR19C	NA		NA	NA	NA	NA	NA	NA	NA	NA	NA
674	DF0000437_4_LTR1B	NA		NA	NA	NA	NA	NA	NA	NA	NA	NA
675	DF0000438_4_LTR1B0	NA		NA	NA	NA	NA	NA	NA	NA	NA	NA
676	DF0000440_4_LTR1C	NA		NA	NA	NA	NA	NA	NA	NA	NA	NA
677	DF0000441_4_LTR1C1	NA		NA	NA	NA	NA	NA	NA	NA	NA	NA
678	DF0000442_4_LTR1C3	NA		NA	NA	NA	NA	NA	NA	NA	NA	NA
679	DF0000444_4_LTR1D1	NA		NA	NA	NA	NA	NA	NA	NA	NA	NA
680	DF0000445_4_LTR1E	NA		NA	NA	NA	NA	NA	NA	NA	NA	NA
681	DF0000446_4_LTR1F	NA		NA	NA	NA	NA	NA	NA	NA	NA	NA
682	DF0000448_4_LTR1F2	NA		NA	NA	NA	NA	NA	NA	NA	NA	NA
683	DF0000451_4_LTR21B	NA		NA	NA	NA	NA	NA	NA	NA	NA	NA
684	DF0000452_4_LTR21C	NA		NA	NA	NA	NA	NA	NA	NA	NA	NA
685	DF0000453_4_LTR22	NA		NA	NA	NA	NA	NA	NA	NA	NA	NA
686	DF0000455_4_LTR22B	NA		NA	NA	NA	NA	NA	NA	NA	NA	NA
687	DF0000456_4_LTR22B1	NA		NA	NA	NA	NA	NA	NA	NA	NA	NA
688	DF0000458_5_LTR22C	NA		NA	NA	NA	NA	NA	NA	NA	NA	NA
689	DF0000459_4_LTR22C0	NA		NA	NA	NA	NA	NA	NA	NA	NA	NA
690	DF0000463_4_LTR23-int	NA		NA	NA	NA	NA	NA	NA	NA	NA	NA
691	DF0000465_4_LTR24B	NA		NA	NA	NA	NA	NA	NA	NA	NA	NA
692	DF0000466_4_LTR24C	NA		NA	NA	NA	NA	NA	NA	NA	NA	NA
693	DF0000469_4_LTR26	NA		NA	NA	NA	NA	NA	NA	NA	NA	NA
694	DF0000470_4_LTR26B	NA		NA	NA	NA	NA	NA	NA	NA	NA	NA
695	DF0000471_4_LTR26C	NA		NA	NA	NA	NA	NA	NA	NA	NA	NA
696	DF0000473_4_LTR26E	NA		NA	NA	NA	NA	NA	NA	NA	NA	NA
697	DF0000475_4_LTR2752	NA		NA	NA	NA	NA	NA	NA	NA	NA	NA
698	DF0000476_4_LTR27B	NA		NA	NA	NA	NA	NA	NA	NA	NA	NA
699	DF0000477_4_LTR27C	NA		NA	NA	NA	NA	NA	NA	NA	NA	NA
700	DF0000478_4_LTR27D	NA		NA	NA	NA	NA	NA	NA	NA	NA	NA
701	DF0000479_4_LTR27E	NA		NA	NA	NA	NA	NA	NA	NA	NA	NA
702	DF0000480_4_LTR28	NA		NA	NA	NA	NA	NA	NA	NA	NA	NA
703	DF0000481_4_LTR28B	NA		NA	NA	NA	NA	NA	NA	NA	NA	NA
704	DF0000483_4_LTR29	NA		NA	NA	NA	NA	NA	NA	NA	NA	NA
705	DF0000487_4_LTR31	NA		NA	NA	NA	NA	NA	NA	NA	NA	NA
706	DF0000489_4_LTR33	NA		NA	NA	NA	NA	NA	NA	NA	NA	NA
707	DF0000490_4_LTR33A	NA		NA	NA	NA	NA	NA	NA	NA	NA	NA
708	DF0000491_4_LTR33A_v	NA		NA	NA	NA	NA	NA	NA	NA	NA	NA
709	DF0000492_4_LTR33B	NA		NA	NA	NA	NA	NA	NA	NA	NA	NA
710	DF0000493_4_LTR33C	NA		NA	NA	NA	NA	NA	NA	NA	NA	NA
711	DF0000494_4_LTR34	NA		NA	NA	NA	NA	NA	NA	NA	NA	NA
712	DF0000497_5_LTR35B	NA		NA	NA	NA	NA	NA	NA	NA	NA	NA
713	DF0000498_4_LTR36	NA		NA	NA	NA	NA	NA	NA	NA	NA	NA
714	DF0000499_4_LTR37A	NA		NA	NA	NA	NA	NA	NA	NA	NA	NA
715	DF0000500_4_LTR37B	NA		NA	NA	NA	NA	NA	NA	NA	NA	NA
716	DF0000501_5_LTR37-int	NA		NA	NA	NA	NA	NA	NA	NA	NA	NA
717	DF0000502_4_LTR38	NA		NA	NA	NA	NA	NA	NA	NA	NA	NA
718	DF0000503_4_LTR38A1	NA		NA	NA	NA	NA	NA	NA	NA	NA	NA
719	DF0000504_4_LTR38B	NA		NA	NA	NA	NA	NA	NA	NA	NA	NA
720	DF0000505_4_LTR38C	NA		NA	NA	NA	NA	NA	NA	NA	NA	NA
721	DF0000506_4_LTR38-int	NA		NA	NA	NA	NA	NA	NA	NA	NA	NA
722	DF0000508_5_LTR39-int	NA		NA	NA	NA	NA	NA	NA	NA	NA	NA
723	DF0000513_4_LTR40a	NA		NA	NA	NA	NA	NA	NA	NA	NA	NA
724	DF0000514_4_LTR40A1	NA		NA	NA	NA	NA	NA	NA	NA	NA	NA
725	DF0000515_4_LTR40b	NA		NA	NA	NA	NA	NA	NA	NA	NA	NA
726	DF0000516_4_LTR40c	NA		NA	NA	NA	NA	NA	NA	NA	NA	NA
727	DF0000517_4_LTR41	NA		NA	NA	NA	NA	NA	NA	NA	NA	NA
728	DF0000518_4_LTR41B	NA		NA	NA	NA	NA	NA	NA	NA	NA	NA
729	DF0000519_4_LTR41C	NA		NA	NA	NA	NA	NA	NA	NA	NA	NA
730	DF0000520_4_LTR42	NA		NA	NA	NA	NA	NA	NA	NA	NA	NA
731	DF0000522_4_LTR43B	NA		NA	NA	NA	NA	NA	NA	NA	NA	NA
732	DF0000523_5_LTR43-int	NA		NA	NA	NA	NA	NA	NA	NA	NA	NA
733	DF0000524_4_LTR44	NA		NA	NA	NA	NA	NA	NA	NA	NA	NA
734	DF0000525_4_LTR45	NA		NA	NA	NA	NA	NA	NA	NA	NA	NA
735	DF0000526_4_LTR45B	NA		NA	NA	NA	NA	NA	NA	NA	NA	NA
736	DF0000527_4_LTR45C	NA		NA	NA	NA	NA	NA	NA	NA	NA	NA
737	DF0000528_4_LTR46	NA		NA	NA	NA	NA	NA	NA	NA	NA	NA
738	DF0000530_4_LTR47A	NA		NA	NA	NA	NA	NA	NA	NA	NA	NA
739	DF0000532_4_LTR47B	NA		NA	NA	NA	NA	NA	NA	NA	NA	NA
740	DF0000533_4_LTR47B2	NA		NA	NA	NA	NA	NA	NA	NA	NA	NA
741	DF0000534_4_LTR47B3	NA		NA	NA	NA	NA	NA	NA	NA	NA	NA
742	DF0000535_4_LTR47B4	NA		NA	NA	NA	NA	NA	NA	NA	NA	NA
743	DF0000536_4_LTR48	NA		NA	NA	NA	NA	NA	NA	NA	NA	NA
744	DF0000537_4_LTR48B	NA		NA	NA	NA	NA	NA	NA	NA	NA	NA
745	DF0000541_4_LTR50	NA		NA	NA	NA	NA	NA	NA	NA	NA	NA
746	DF0000542_4_LTR51	NA		NA	NA	NA	NA	NA	NA	NA	NA	NA
747	DF0000543_4_LTR52	NA		NA	NA	NA	NA	NA	NA	NA	NA	NA
748	DF0000544_5_LTR52-int	NA		NA	NA	NA	NA	NA	NA	NA	NA	NA
749	DF0000545_4_LTR53	NA		NA	NA	NA	NA	NA	NA	NA	NA	NA
750	DF0000546_4_LTR53B	NA		NA	NA	NA	NA	NA	NA	NA	NA	NA
751	DF0000547_5_LTR53-int	NA		NA	NA	NA	NA	NA	NA	NA	NA	NA
752	DF0000549_4_LTR54B	NA		NA	NA	NA	NA	NA	NA	NA	NA	NA
753	DF0000550_4_LTR55	NA		NA	NA	NA	NA	NA	NA	NA	NA	NA
754	DF0000552_4_LTR57	NA		NA	NA	NA	NA	NA	NA	NA	NA	NA
755	DF0000554_4_LTR58	NA		NA	NA	NA	NA	NA	NA	NA	NA	NA
756	DF0000555_4_LTR59	NA		NA	NA	NA	NA	NA	NA	NA	NA	NA
757	DF0000559_5_LTR60	NA		NA	NA	NA	NA	NA	NA	NA	NA	NA
758	DF0000560_4_LTR60B	NA		NA	NA	NA	NA	NA	NA	NA	NA	NA
759	DF0000562_4_LTR62	NA		NA	NA	NA	NA	NA	NA	NA	NA	NA
760	DF0000563_4_LTR64	NA		NA	NA	NA	NA	NA	NA	NA	NA	NA
761	DF0000564_4_LTR65	NA		NA	NA	NA	NA	NA	NA	NA	NA	NA
762	DF0000566_4_LTR67B	NA		NA	NA	NA	NA	NA	NA	NA	NA	NA
763	DF0000567_4_LTR68	NA		NA	NA	NA	NA	NA	NA	NA	NA	NA
764	DF0000568_4_LTR69	NA		NA	NA	NA	NA	NA	NA	NA	NA	NA
765	DF0000573_4_LTR71A	NA		NA	NA	NA	NA	NA	NA	NA	NA	NA
766	DF0000575_4_LTR72	NA		NA	NA	NA	NA	NA	NA	NA	NA	NA
767	DF0000577_4_LTR73	NA		NA	NA	NA	NA	NA	NA	NA	NA	NA
768	DF0000578_4_LTR75	NA		NA	NA	NA	NA	NA	NA	NA	NA	NA
769	DF0000579_4_LTR75_1	NA		NA	NA	NA	NA	NA	NA	NA	NA	NA
770	DF0000580_4_LTR75B	NA		NA	NA	NA	NA	NA	NA	NA	NA	NA
771	DF0000582_4_LTR77	NA		NA	NA	NA	NA	NA	NA	NA	NA	NA
772	DF0000583_4_LTR78	NA		NA	NA	NA	NA	NA	NA	NA	NA	NA
773	DF0000584_4_LTR78B	NA		NA	NA	NA	NA	NA	NA	NA	NA	NA
774	DF0000585_4_LTR79	NA		NA	NA	NA	NA	NA	NA	NA	NA	NA
775	DF0000591_4_LTR80A	NA		NA	NA	NA	NA	NA	NA	NA	NA	NA
776	DF0000592_4_LTR80B	NA		NA	NA	NA	NA	NA	NA	NA	NA	NA
777	DF0000593_4_LTR81	NA		NA	NA	NA	NA	NA	NA	NA	NA	NA
778	DF0000594_4_LTR81A	NA		NA	NA	NA	NA	NA	NA	NA	NA	NA
779	DF0000595_4_LTR81AB	NA		NA	NA	NA	NA	NA	NA	NA	NA	NA
780	DF0000596_4_LTR81B	NA		NA	NA	NA	NA	NA	NA	NA	NA	NA
781	DF0000597_4_LTR81C	NA		NA	NA	NA	NA	NA	NA	NA	NA	NA
782	DF0000598_4_LTR82A	NA		NA	NA	NA	NA	NA	NA	NA	NA	NA
783	DF0000599_4_LTR82B	NA		NA	NA	NA	NA	NA	NA	NA	NA	NA
784	DF0000600_4_LTR83	NA		NA	NA	NA	NA	NA	NA	NA	NA	NA
785	DF0000601_4_LTR84a	NA		NA	NA	NA	NA	NA	NA	NA	NA	NA
786	DF0000602_4_LTR84b	NA		NA	NA	NA	NA	NA	NA	NA	NA	NA
787	DF0000603_4_LTR85a	NA		NA	NA	NA	NA	NA	NA	NA	NA	NA
788	DF0000604_4_LTR85b	NA		NA	NA	NA	NA	NA	NA	NA	NA	NA
789	DF0000605_4_LTR85c	NA		NA	NA	NA	NA	NA	NA	NA	NA	NA
790	DF0000606_4_LTR86A1	NA		NA	NA	NA	NA	NA	NA	NA	NA	NA
791	DF0000607_4_LTR86A2	NA		NA	NA	NA	NA	NA	NA	NA	NA	NA
792	DF0000608_4_LTR86B1	NA		NA	NA	NA	NA	NA	NA	NA	NA	NA
793	DF0000609_4_LTR86B2	NA		NA	NA	NA	NA	NA	NA	NA	NA	NA
794	DF0000610_4_LTR86C	NA		NA	NA	NA	NA	NA	NA	NA	NA	NA
795	DF0000611_4_LTR87	NA		NA	NA	NA	NA	NA	NA	NA	NA	NA
796	DF0000612_4_LTR88a	NA		NA	NA	NA	NA	NA	NA	NA	NA	NA
797	DF0000613_4_LTR88b	NA		NA	NA	NA	NA	NA	NA	NA	NA	NA
798	DF0000614_5_LTR88c	NA		NA	NA	NA	NA	NA	NA	NA	NA	NA
799	DF0000615_4_LTR89	NA		NA	NA	NA	NA	NA	NA	NA	NA	NA
800	DF0000619_5_LTR90A	NA		NA	NA	NA	NA	NA	NA	NA	NA	NA
801	DF0000620_5_LTR90B	NA		NA	NA	NA	NA	NA	NA	NA	NA	NA
802	DF0000621_4_LTR91	NA		NA	NA	NA	NA	NA	NA	NA	NA	NA
803	DF0000624_4_LTR9C	NA		NA	NA	NA	NA	NA	NA	NA	NA	NA
804	DF0000627_4_Charlie7	NA		NA	NA	NA	NA	NA	NA	NA	NA	NA
805	DF0000633_4_HY5	NA		NA	NA	NA	NA	NA	NA	NA	NA	NA
806	DF0000635_4_L1ME3Cz_3end	NA		NA	NA	NA	NA	NA	NA	NA	NA	NA
807	DF0000636_4_tRNA-Ala-GCA	NA		NA	NA	NA	NA	NA	NA	NA	NA	NA
808	DF0000637_4_tRNA-Ala-GCG	NA		NA	NA	NA	NA	NA	NA	NA	NA	NA
809	DF0000638_4_tRNA-Ala-GCY_v	NA		NA	NA	NA	NA	NA	NA	NA	NA	NA
810	DF0000639_4_tRNA-Arg-AGA	NA		NA	NA	NA	NA	NA	NA	NA	NA	NA
811	DF0000640_4_tRNA-Arg-AGG	NA		NA	NA	NA	NA	NA	NA	NA	NA	NA
812	DF0000641_4_tRNA-Arg-CGA	NA		NA	NA	NA	NA	NA	NA	NA	NA	NA
813	DF0000643_4_tRNA-Arg-CGY	NA		NA	NA	NA	NA	NA	NA	NA	NA	NA
814	DF0000645_4_tRNA-Gln-CAA_v	NA		NA	NA	NA	NA	NA	NA	NA	NA	NA
815	DF0000646_4_tRNA-Glu-GAA	NA		NA	NA	NA	NA	NA	NA	NA	NA	NA
816	DF0000647_4_tRNA-Glu-GAG	NA		NA	NA	NA	NA	NA	NA	NA	NA	NA
817	DF0000648_4_tRNA-Gly-GGG	NA		NA	NA	NA	NA	NA	NA	NA	NA	NA
818	DF0000649_4_tRNA-Gly-GGY	NA		NA	NA	NA	NA	NA	NA	NA	NA	NA
819	DF0000650_4_tRNA-His-CAY	NA		NA	NA	NA	NA	NA	NA	NA	NA	NA
820	DF0000651_4_tRNA-Ile-ATC	NA		NA	NA	NA	NA	NA	NA	NA	NA	NA
821	DF0000652_4_tRNA-Leu-CTA	NA		NA	NA	NA	NA	NA	NA	NA	NA	NA
822	DF0000653_4_tRNA-Leu-CTY	NA		NA	NA	NA	NA	NA	NA	NA	NA	NA
823	DF0000654_4_tRNA-Leu-TTA	NA		NA	NA	NA	NA	NA	NA	NA	NA	NA
824	DF0000655_4_tRNA-Leu-TTG	NA		NA	NA	NA	NA	NA	NA	NA	NA	NA
825	DF0000656_4_tRNA-Met	NA		NA	NA	NA	NA	NA	NA	NA	NA	NA
826	DF0000657_4_tRNA-Met_v	NA		NA	NA	NA	NA	NA	NA	NA	NA	NA
827	DF0000658_4_tRNA-Pro-CCG	NA		NA	NA	NA	NA	NA	NA	NA	NA	NA
828	DF0000659_4_tRNA-Ser-AGY	NA		NA	NA	NA	NA	NA	NA	NA	NA	NA
829	DF0000661_4_tRNA-Ser-TCG	NA		NA	NA	NA	NA	NA	NA	NA	NA	NA
830	DF0000662_4_tRNA-Thr-ACA	NA		NA	NA	NA	NA	NA	NA	NA	NA	NA
831	DF0000663_4_tRNA-Thr-ACG	NA		NA	NA	NA	NA	NA	NA	NA	NA	NA
832	DF0000665_4_tRNA-Trp-TGG	NA		NA	NA	NA	NA	NA	NA	NA	NA	NA
833	DF0000666_4_tRNA-Tyr-TAC	NA		NA	NA	NA	NA	NA	NA	NA	NA	NA
834	DF0000667_4_tRNA-Tyr-TAT	NA		NA	NA	NA	NA	NA	NA	NA	NA	NA
835	DF0000668_4_tRNA-Val-GTG	NA		NA	NA	NA	NA	NA	NA	NA	NA	NA
836	DF0000669_4_tRNA-Ala-GCY	NA		NA	NA	NA	NA	NA	NA	NA	NA	NA
837	DF0000670_4_tRNA-Asn-AAC	NA		NA	NA	NA	NA	NA	NA	NA	NA	NA
838	DF0000671_4_tRNA-Asp-GAY	NA		NA	NA	NA	NA	NA	NA	NA	NA	NA
839	DF0000672_4_tRNA-Gln-CAA	NA		NA	NA	NA	NA	NA	NA	NA	NA	NA
840	DF0000673_4_tRNA-Gln-CAG	NA		NA	NA	NA	NA	NA	NA	NA	NA	NA
841	DF0000674_4_tRNA-Glu-GAG_v	NA		NA	NA	NA	NA	NA	NA	NA	NA	NA
842	DF0000676_4_tRNA-Ile-ATA	NA		NA	NA	NA	NA	NA	NA	NA	NA	NA
843	DF0000678_4_tRNA-Leu-CTG	NA		NA	NA	NA	NA	NA	NA	NA	NA	NA
844	DF0000679_4_tRNA-Lys-AAA	NA		NA	NA	NA	NA	NA	NA	NA	NA	NA
845	DF0000680_4_tRNA-Lys-AAG	NA		NA	NA	NA	NA	NA	NA	NA	NA	NA
846	DF0000681_4_tRNA-Met-i	NA		NA	NA	NA	NA	NA	NA	NA	NA	NA
847	DF0000682_4_tRNA-Phe-TTY	NA		NA	NA	NA	NA	NA	NA	NA	NA	NA
848	DF0000683_4_tRNA-Pro-CCA	NA		NA	NA	NA	NA	NA	NA	NA	NA	NA
849	DF0000684_4_tRNA-Pro-CCY	NA		NA	NA	NA	NA	NA	NA	NA	NA	NA
850	DF0000685_4_tRNA-Ser-TCY	NA		NA	NA	NA	NA	NA	NA	NA	NA	NA
851	DF0000686_4_tRNA-Thr-ACY	NA		NA	NA	NA	NA	NA	NA	NA	NA	NA
852	DF0000687_4_tRNA-Val-GTA	NA		NA	NA	NA	NA	NA	NA	NA	NA	NA
853	DF0000688_4_tRNA-Val-GTY	NA		NA	NA	NA	NA	NA	NA	NA	NA	NA
854	DF0000690_4_MADE2	NA		NA	NA	NA	NA	NA	NA	NA	NA	NA
855	DF0000691_4_MamGypLTR1a	NA		NA	NA	NA	NA	NA	NA	NA	NA	NA
856	DF0000692_4_MamGypLTR1b	NA		NA	NA	NA	NA	NA	NA	NA	NA	NA
857	DF0000693_4_MamGypLTR1c	NA		NA	NA	NA	NA	NA	NA	NA	NA	NA
858	DF0000694_4_MamGypLTR1d	NA		NA	NA	NA	NA	NA	NA	NA	NA	NA
859	DF0000695_4_MER101B	NA		NA	NA	NA	NA	NA	NA	NA	NA	NA
860	DF0000696_4_MER102a	NA		NA	NA	NA	NA	NA	NA	NA	NA	NA
861	DF0000697_4_MER102b	NA		NA	NA	NA	NA	NA	NA	NA	NA	NA
862	DF0000698_4_MER102c	NA		NA	NA	NA	NA	NA	NA	NA	NA	NA
863	DF0000701_4_MER104	NA		NA	NA	NA	NA	NA	NA	NA	NA	NA
864	DF0000702_4_MER105	NA		NA	NA	NA	NA	NA	NA	NA	NA	NA
865	DF0000703_4_MER106A	NA		NA	NA	NA	NA	NA	NA	NA	NA	NA
866	DF0000705_4_MER110	NA		NA	NA	NA	NA	NA	NA	NA	NA	NA
867	DF0000706_4_MER110A	NA		NA	NA	NA	NA	NA	NA	NA	NA	NA
868	DF0000707_5_MER110-int	NA		NA	NA	NA	NA	NA	NA	NA	NA	NA
869	DF0000708_4_MER106B	NA		NA	NA	NA	NA	NA	NA	NA	NA	NA
870	DF0000709_4_MER112	NA		NA	NA	NA	NA	NA	NA	NA	NA	NA
871	DF0000710_4_MER113	NA		NA	NA	NA	NA	NA	NA	NA	NA	NA
872	DF0000711_4_MER113A	NA		NA	NA	NA	NA	NA	NA	NA	NA	NA
873	DF0000713_4_MER117	NA		NA	NA	NA	NA	NA	NA	NA	NA	NA
874	DF0000716_4_MER119	NA		NA	NA	NA	NA	NA	NA	NA	NA	NA
875	DF0000719_4_MER121	NA		NA	NA	NA	NA	NA	NA	NA	NA	NA
876	DF0000720_4_MER123	NA		NA	NA	NA	NA	NA	NA	NA	NA	NA
877	DF0000721_4_MER124	NA		NA	NA	NA	NA	NA	NA	NA	NA	NA
878	DF0000722_4_MER125	NA		NA	NA	NA	NA	NA	NA	NA	NA	NA
879	DF0000723_4_MER126	NA		NA	NA	NA	NA	NA	NA	NA	NA	NA
880	DF0000724_4_MER127	NA		NA	NA	NA	NA	NA	NA	NA	NA	NA
881	DF0000725_4_MER129	NA		NA	NA	NA	NA	NA	NA	NA	NA	NA
882	DF0000726_5_MER130	NA		NA	NA	NA	NA	NA	NA	NA	NA	NA
883	DF0000727_4_MER131	NA		NA	NA	NA	NA	NA	NA	NA	NA	NA
884	DF0000728_4_MER132	NA		NA	NA	NA	NA	NA	NA	NA	NA	NA
885	DF0000729_4_MER133A	NA		NA	NA	NA	NA	NA	NA	NA	NA	NA
886	DF0000730_4_MER133B	NA		NA	NA	NA	NA	NA	NA	NA	NA	NA
887	DF0000731_5_MER134	NA		NA	NA	NA	NA	NA	NA	NA	NA	NA
888	DF0000732_4_MER135	NA		NA	NA	NA	NA	NA	NA	NA	NA	NA
889	DF0000733_4_MER136	NA		NA	NA	NA	NA	NA	NA	NA	NA	NA
890	DF0000738_4_MER20B	NA		NA	NA	NA	NA	NA	NA	NA	NA	NA
891	DF0000742_4_MER2B	NA		NA	NA	NA	NA	NA	NA	NA	NA	NA
892	DF0000749_4_MER34A	NA		NA	NA	NA	NA	NA	NA	NA	NA	NA
893	DF0000750_4_MER34A1	NA		NA	NA	NA	NA	NA	NA	NA	NA	NA
894	DF0000753_4_MER34C	NA		NA	NA	NA	NA	NA	NA	NA	NA	NA
895	DF0000754_4_MER34C_v	NA		NA	NA	NA	NA	NA	NA	NA	NA	NA
896	DF0000755_4_MER34C2	NA		NA	NA	NA	NA	NA	NA	NA	NA	NA
897	DF0000756_4_MER34D	NA		NA	NA	NA	NA	NA	NA	NA	NA	NA
898	DF0000757_5_MER34-int	NA		NA	NA	NA	NA	NA	NA	NA	NA	NA
899	DF0000763_4_MER41E	NA		NA	NA	NA	NA	NA	NA	NA	NA	NA
900	DF0000764_4_MER41G	NA		NA	NA	NA	NA	NA	NA	NA	NA	NA
901	DF0000768_4_MER101	NA		NA	NA	NA	NA	NA	NA	NA	NA	NA
902	DF0000769_4_MER21-int	NA		NA	NA	NA	NA	NA	NA	NA	NA	NA
903	DF0000770_4_MER34	NA		NA	NA	NA	NA	NA	NA	NA	NA	NA
904	DF0000771_4_L1ME3D_3end	NA		NA	NA	NA	NA	NA	NA	NA	NA	NA
905	DF0000774_4_L1MEb_5end	NA		NA	NA	NA	NA	NA	NA	NA	NA	NA
906	DF0000777_4_L1MEd_5end	NA		NA	NA	NA	NA	NA	NA	NA	NA	NA
907	DF0000779_4_MARNA	NA		NA	NA	NA	NA	NA	NA	NA	NA	NA
908	DF0000780_4_MER115	NA		NA	NA	NA	NA	NA	NA	NA	NA	NA
909	DF0000784_4_MER44D	NA		NA	NA	NA	NA	NA	NA	NA	NA	NA
910	DF0000785_4_MER45A	NA		NA	NA	NA	NA	NA	NA	NA	NA	NA
911	DF0000786_4_MER45B	NA		NA	NA	NA	NA	NA	NA	NA	NA	NA
912	DF0000787_4_MER45C	NA		NA	NA	NA	NA	NA	NA	NA	NA	NA
913	DF0000788_4_MER45R	NA		NA	NA	NA	NA	NA	NA	NA	NA	NA
914	DF0000789_4_MER46C	NA		NA	NA	NA	NA	NA	NA	NA	NA	NA
915	DF0000791_4_MER47B	NA		NA	NA	NA	NA	NA	NA	NA	NA	NA
916	DF0000792_4_MER47C	NA		NA	NA	NA	NA	NA	NA	NA	NA	NA
917	DF0000800_4_MER4CL34	NA		NA	NA	NA	NA	NA	NA	NA	NA	NA
918	DF0000808_4_MER50C	NA		NA	NA	NA	NA	NA	NA	NA	NA	NA
919	DF0000812_4_MER51D	NA		NA	NA	NA	NA	NA	NA	NA	NA	NA
920	DF0000821_4_Tigger10	NA		NA	NA	NA	NA	NA	NA	NA	NA	NA
921	DF0000822_4_Tigger11a	NA		NA	NA	NA	NA	NA	NA	NA	NA	NA
922	DF0000823_4_Tigger12	NA		NA	NA	NA	NA	NA	NA	NA	NA	NA
923	DF0000824_4_Tigger12A	NA		NA	NA	NA	NA	NA	NA	NA	NA	NA
924	DF0000825_4_Tigger12c	NA		NA	NA	NA	NA	NA	NA	NA	NA	NA
925	DF0000826_4_Tigger13a	NA		NA	NA	NA	NA	NA	NA	NA	NA	NA
926	DF0000827_4_Tigger14a	NA		NA	NA	NA	NA	NA	NA	NA	NA	NA
927	DF0000828_4_Tigger15a	NA		NA	NA	NA	NA	NA	NA	NA	NA	NA
928	DF0000829_4_Tigger16b	NA		NA	NA	NA	NA	NA	NA	NA	NA	NA
929	DF0000830_5_Tigger17	NA		NA	NA	NA	NA	NA	NA	NA	NA	NA
930	DF0000831_4_Tigger17a	NA		NA	NA	NA	NA	NA	NA	NA	NA	NA
931	DF0000832_4_Tigger17b	NA		NA	NA	NA	NA	NA	NA	NA	NA	NA
932	DF0000833_4_Tigger17c	NA		NA	NA	NA	NA	NA	NA	NA	NA	NA
933	DF0000834_4_Tigger18a	NA		NA	NA	NA	NA	NA	NA	NA	NA	NA
934	DF0000835_4_Tigger19a	NA		NA	NA	NA	NA	NA	NA	NA	NA	NA
935	DF0000837_4_Tigger20a	NA		NA	NA	NA	NA	NA	NA	NA	NA	NA
936	DF0000843_4_Tigger3d	NA		NA	NA	NA	NA	NA	NA	NA	NA	NA
937	DF0000845_4_Tigger4a	NA		NA	NA	NA	NA	NA	NA	NA	NA	NA
938	DF0000848_4_Tigger5b	NA		NA	NA	NA	NA	NA	NA	NA	NA	NA
939	DF0000850_4_Tigger6b	NA		NA	NA	NA	NA	NA	NA	NA	NA	NA
940	DF0000851_4_Tigger7	NA		NA	NA	NA	NA	NA	NA	NA	NA	NA
941	DF0000852_4_Tigger8	NA		NA	NA	NA	NA	NA	NA	NA	NA	NA
942	DF0000853_4_Tigger9a	NA		NA	NA	NA	NA	NA	NA	NA	NA	NA
943	DF0000854_4_Tigger9b	NA		NA	NA	NA	NA	NA	NA	NA	NA	NA
944	DF0000860_4_MER54A	NA		NA	NA	NA	NA	NA	NA	NA	NA	NA
945	DF0000861_4_MER54B	NA		NA	NA	NA	NA	NA	NA	NA	NA	NA
946	DF0000866_4_MER57C2	NA		NA	NA	NA	NA	NA	NA	NA	NA	NA
947	DF0000867_4_MER57C1	NA		NA	NA	NA	NA	NA	NA	NA	NA	NA
948	DF0000868_4_MER57D	NA		NA	NA	NA	NA	NA	NA	NA	NA	NA
949	DF0000869_4_MER57E1	NA		NA	NA	NA	NA	NA	NA	NA	NA	NA
950	DF0000870_4_MER57E2	NA		NA	NA	NA	NA	NA	NA	NA	NA	NA
951	DF0000871_5_MER57E3	NA		NA	NA	NA	NA	NA	NA	NA	NA	NA
952	DF0000874_4_MER58C	NA		NA	NA	NA	NA	NA	NA	NA	NA	NA
953	DF0000875_4_MER58D	NA		NA	NA	NA	NA	NA	NA	NA	NA	NA
954	DF0000879_4_MER5C	NA		NA	NA	NA	NA	NA	NA	NA	NA	NA
955	DF0000880_4_MER5C1	NA		NA	NA	NA	NA	NA	NA	NA	NA	NA
956	DF0000881_4_MER6	NA		NA	NA	NA	NA	NA	NA	NA	NA	NA
957	DF0000883_4_MER61A	NA		NA	NA	NA	NA	NA	NA	NA	NA	NA
958	DF0000884_4_MER61B	NA		NA	NA	NA	NA	NA	NA	NA	NA	NA
959	DF0000885_4_MER61C	NA		NA	NA	NA	NA	NA	NA	NA	NA	NA
960	DF0000886_4_MER61D	NA		NA	NA	NA	NA	NA	NA	NA	NA	NA
961	DF0000887_4_MER61E	NA		NA	NA	NA	NA	NA	NA	NA	NA	NA
962	DF0000888_4_MER61F	NA		NA	NA	NA	NA	NA	NA	NA	NA	NA
963	DF0000889_4_MER57F	NA		NA	NA	NA	NA	NA	NA	NA	NA	NA
964	DF0000893_4_MER63A	NA		NA	NA	NA	NA	NA	NA	NA	NA	NA
965	DF0000894_4_MER63B	NA		NA	NA	NA	NA	NA	NA	NA	NA	NA
966	DF0000895_4_MER63C	NA		NA	NA	NA	NA	NA	NA	NA	NA	NA
967	DF0000896_4_MER63D	NA		NA	NA	NA	NA	NA	NA	NA	NA	NA
968	DF0000898_4_MER65B	NA		NA	NA	NA	NA	NA	NA	NA	NA	NA
969	DF0000899_4_MER65C	NA		NA	NA	NA	NA	NA	NA	NA	NA	NA
970	DF0000900_4_MER65D	NA		NA	NA	NA	NA	NA	NA	NA	NA	NA
971	DF0000902_4_MER66A	NA		NA	NA	NA	NA	NA	NA	NA	NA	NA
972	DF0000904_4_MER66C	NA		NA	NA	NA	NA	NA	NA	NA	NA	NA
973	DF0000905_4_MER66D	NA		NA	NA	NA	NA	NA	NA	NA	NA	NA
974	DF0000906_4_MER66-int	NA		NA	NA	NA	NA	NA	NA	NA	NA	NA
975	DF0000907_4_MER67A	NA		NA	NA	NA	NA	NA	NA	NA	NA	NA
976	DF0000908_4_MER67B	NA		NA	NA	NA	NA	NA	NA	NA	NA	NA
977	DF0000909_4_MER67C	NA		NA	NA	NA	NA	NA	NA	NA	NA	NA
978	DF0000910_4_MER67D	NA		NA	NA	NA	NA	NA	NA	NA	NA	NA
979	DF0000912_4_MER68B	NA		NA	NA	NA	NA	NA	NA	NA	NA	NA
980	DF0000913_4_MER68C	NA		NA	NA	NA	NA	NA	NA	NA	NA	NA
981	DF0000916_4_MER6B	NA		NA	NA	NA	NA	NA	NA	NA	NA	NA
982	DF0000917_4_MER6C	NA		NA	NA	NA	NA	NA	NA	NA	NA	NA
983	DF0000918_4_MER70A	NA		NA	NA	NA	NA	NA	NA	NA	NA	NA
984	DF0000919_4_MER70B	NA		NA	NA	NA	NA	NA	NA	NA	NA	NA
985	DF0000920_4_MER70C	NA		NA	NA	NA	NA	NA	NA	NA	NA	NA
986	DF0000921_4_MER70-int	NA		NA	NA	NA	NA	NA	NA	NA	NA	NA
987	DF0000922_4_MER72	NA		NA	NA	NA	NA	NA	NA	NA	NA	NA
988	DF0000923_4_MER72B	NA		NA	NA	NA	NA	NA	NA	NA	NA	NA
989	DF0000924_4_MER73	NA		NA	NA	NA	NA	NA	NA	NA	NA	NA
990	DF0000925_4_MER74A	NA		NA	NA	NA	NA	NA	NA	NA	NA	NA
991	DF0000926_4_MER74B	NA		NA	NA	NA	NA	NA	NA	NA	NA	NA
992	DF0000927_4_MER74C	NA		NA	NA	NA	NA	NA	NA	NA	NA	NA
993	DF0000929_4_MER75A	NA		NA	NA	NA	NA	NA	NA	NA	NA	NA
994	DF0000931_4_MER76	NA		NA	NA	NA	NA	NA	NA	NA	NA	NA
995	DF0000932_5_MER76-int	NA		NA	NA	NA	NA	NA	NA	NA	NA	NA
996	DF0000934_4_MER77B	NA		NA	NA	NA	NA	NA	NA	NA	NA	NA
997	DF0000935_4_MER8	NA		NA	NA	NA	NA	NA	NA	NA	NA	NA
998	DF0000936_4_MER81	NA		NA	NA	NA	NA	NA	NA	NA	NA	NA
999	DF0000938_5_MER83A-int	NA		NA	NA	NA	NA	NA	NA	NA	NA	NA
1000	DF0000941_4_MER83C	NA		NA	NA	NA	NA	NA	NA	NA	NA	NA
1001	DF0000942_4_MER84	NA		NA	NA	NA	NA	NA	NA	NA	NA	NA
1002	DF0000943_4_MER84-int	NA		NA	NA	NA	NA	NA	NA	NA	NA	NA
1003	DF0000944_4_MER87	NA		NA	NA	NA	NA	NA	NA	NA	NA	NA
1004	DF0000946_4_MER88	NA		NA	NA	NA	NA	NA	NA	NA	NA	NA
1005	DF0000947_4_MER89	NA		NA	NA	NA	NA	NA	NA	NA	NA	NA
1006	DF0000948_5_MER89-int	NA		NA	NA	NA	NA	NA	NA	NA	NA	NA
1007	DF0000949_4_MER90	NA		NA	NA	NA	NA	NA	NA	NA	NA	NA
1008	DF0000950_4_MER90a	NA		NA	NA	NA	NA	NA	NA	NA	NA	NA
1009	DF0000951_4_MER91A	NA		NA	NA	NA	NA	NA	NA	NA	NA	NA
1010	DF0000952_4_MER91B	NA		NA	NA	NA	NA	NA	NA	NA	NA	NA
1011	DF0000953_4_MER91C	NA		NA	NA	NA	NA	NA	NA	NA	NA	NA
1012	DF0000954_4_MER92A	NA		NA	NA	NA	NA	NA	NA	NA	NA	NA
1013	DF0000955_4_MER92B	NA		NA	NA	NA	NA	NA	NA	NA	NA	NA
1014	DF0000956_4_MER92C	NA		NA	NA	NA	NA	NA	NA	NA	NA	NA
1015	DF0000957_4_MER92D	NA		NA	NA	NA	NA	NA	NA	NA	NA	NA
1016	DF0000958_4_MER92-int	NA		NA	NA	NA	NA	NA	NA	NA	NA	NA
1017	DF0000959_4_MER94	NA		NA	NA	NA	NA	NA	NA	NA	NA	NA
1018	DF0000960_4_MER94B	NA		NA	NA	NA	NA	NA	NA	NA	NA	NA
1019	DF0000961_4_MER95	NA		NA	NA	NA	NA	NA	NA	NA	NA	NA
1020	DF0000962_4_MER96	NA		NA	NA	NA	NA	NA	NA	NA	NA	NA
1021	DF0000963_4_MER96B	NA		NA	NA	NA	NA	NA	NA	NA	NA	NA
1022	DF0000964_4_MER97a	NA		NA	NA	NA	NA	NA	NA	NA	NA	NA
1023	DF0000965_4_MER97b	NA		NA	NA	NA	NA	NA	NA	NA	NA	NA
1024	DF0000966_5_MER97c	NA		NA	NA	NA	NA	NA	NA	NA	NA	NA
1025	DF0000967_4_MER97d	NA		NA	NA	NA	NA	NA	NA	NA	NA	NA
1026	DF0000968_4_MER99	NA		NA	NA	NA	NA	NA	NA	NA	NA	NA
1027	DF0000973_4_MERX	NA		NA	NA	NA	NA	NA	NA	NA	NA	NA
1028	DF0000978_4_hAT-N1_Mam	NA		NA	NA	NA	NA	NA	NA	NA	NA	NA
1029	DF0000979_5_MamGyp-int	NA		NA	NA	NA	NA	NA	NA	NA	NA	NA
1030	DF0000980_4_MamGypLTR2b	NA		NA	NA	NA	NA	NA	NA	NA	NA	NA
1031	DF0000981_4_MamGypLTR2c	NA		NA	NA	NA	NA	NA	NA	NA	NA	NA
1032	DF0000982_4_MamGypLTR3	NA		NA	NA	NA	NA	NA	NA	NA	NA	NA
1033	DF0000983_4_MamGypLTR3a	NA		NA	NA	NA	NA	NA	NA	NA	NA	NA
1034	DF0000984_4_Mam_R4	NA		NA	NA	NA	NA	NA	NA	NA	NA	NA
1035	DF0000985_4_MamRep1151	NA		NA	NA	NA	NA	NA	NA	NA	NA	NA
1036	DF0000986_4_MamRep137	NA		NA	NA	NA	NA	NA	NA	NA	NA	NA
1037	DF0000987_4_MamRep1527	NA		NA	NA	NA	NA	NA	NA	NA	NA	NA
1038	DF0000988_4_MamRep1879	NA		NA	NA	NA	NA	NA	NA	NA	NA	NA
1039	DF0000989_4_MamRep1894	NA		NA	NA	NA	NA	NA	NA	NA	NA	NA
1040	DF0000990_4_MamRep38	NA		NA	NA	NA	NA	NA	NA	NA	NA	NA
1041	DF0000991_4_MamRep4096	NA		NA	NA	NA	NA	NA	NA	NA	NA	NA
1042	DF0000992_4_MamRep434	NA		NA	NA	NA	NA	NA	NA	NA	NA	NA
1043	DF0000993_4_MamRep488	NA		NA	NA	NA	NA	NA	NA	NA	NA	NA
1044	DF0000994_4_MamRep564	NA		NA	NA	NA	NA	NA	NA	NA	NA	NA
1045	DF0000995_4_MamRep605	NA		NA	NA	NA	NA	NA	NA	NA	NA	NA
1046	DF0000996_4_MamSINE1	NA		NA	NA	NA	NA	NA	NA	NA	NA	NA
1047	DF0000997_4_MamTip1	NA		NA	NA	NA	NA	NA	NA	NA	NA	NA
1048	DF0000998_4_MamTip2	NA		NA	NA	NA	NA	NA	NA	NA	NA	NA
1049	DF0000999_4_MamTip3	NA		NA	NA	NA	NA	NA	NA	NA	NA	NA
1050	DF0001000_4_Merlin1_HS	NA		NA	NA	NA	NA	NA	NA	NA	NA	NA
1051	DF0001005_4_MLT1E	NA		NA	NA	NA	NA	NA	NA	NA	NA	NA
1052	DF0001006_4_MLT1E1	NA		NA	NA	NA	NA	NA	NA	NA	NA	NA
1053	DF0001007_4_MLT1E2	NA		NA	NA	NA	NA	NA	NA	NA	NA	NA
1054	DF0001008_4_MLT1F	NA		NA	NA	NA	NA	NA	NA	NA	NA	NA
1055	DF0001009_4_MLT1F1	NA		NA	NA	NA	NA	NA	NA	NA	NA	NA
1056	DF0001011_5_MLT1F-int	NA		NA	NA	NA	NA	NA	NA	NA	NA	NA
1057	DF0001012_4_MLT1G1	NA		NA	NA	NA	NA	NA	NA	NA	NA	NA
1058	DF0001013_4_MLT1G3	NA		NA	NA	NA	NA	NA	NA	NA	NA	NA
1059	DF0001014_4_MLT1H	NA		NA	NA	NA	NA	NA	NA	NA	NA	NA
1060	DF0001015_4_MLT1H1	NA		NA	NA	NA	NA	NA	NA	NA	NA	NA
1061	DF0001016_4_MLT1H-int	NA		NA	NA	NA	NA	NA	NA	NA	NA	NA
1062	DF0001017_4_MLT1I	NA		NA	NA	NA	NA	NA	NA	NA	NA	NA
1063	DF0001018_4_MLT1J	NA		NA	NA	NA	NA	NA	NA	NA	NA	NA
1064	DF0001019_4_MLT1J1	NA		NA	NA	NA	NA	NA	NA	NA	NA	NA
1065	DF0001020_4_MLT1J2	NA		NA	NA	NA	NA	NA	NA	NA	NA	NA
1066	DF0001021_4_MLT1J-int	NA		NA	NA	NA	NA	NA	NA	NA	NA	NA
1067	DF0001022_4_MLT1K	NA		NA	NA	NA	NA	NA	NA	NA	NA	NA
1068	DF0001023_4_MLT1L	NA		NA	NA	NA	NA	NA	NA	NA	NA	NA
1069	DF0001024_4_MLT1M	NA		NA	NA	NA	NA	NA	NA	NA	NA	NA
1070	DF0001025_4_MLT1N2	NA		NA	NA	NA	NA	NA	NA	NA	NA	NA
1071	DF0001026_4_MLT1O	NA		NA	NA	NA	NA	NA	NA	NA	NA	NA
1072	DF0001029_4_MLT2B1	NA		NA	NA	NA	NA	NA	NA	NA	NA	NA
1073	DF0001033_4_MLT2B5	NA		NA	NA	NA	NA	NA	NA	NA	NA	NA
1074	DF0001037_4_MLT2E	NA		NA	NA	NA	NA	NA	NA	NA	NA	NA
1075	DF0001038_4_MLT2F	NA		NA	NA	NA	NA	NA	NA	NA	NA	NA
1076	DF0001047_4_ORSL	NA		NA	NA	NA	NA	NA	NA	NA	NA	NA
1077	DF0001048_4_ORSL-2a	NA		NA	NA	NA	NA	NA	NA	NA	NA	NA
1078	DF0001049_4_ORSL-2b	NA		NA	NA	NA	NA	NA	NA	NA	NA	NA
1079	DF0001051_5_PABL_B-int	NA		NA	NA	NA	NA	NA	NA	NA	NA	NA
1080	DF0001055_5_PRIMAX-int	NA		NA	NA	NA	NA	NA	NA	NA	NA	NA
1081	DF0001056_4_PrimLTR79	NA		NA	NA	NA	NA	NA	NA	NA	NA	NA
1082	DF0001057_4_REP522	NA		NA	NA	NA	NA	NA	NA	NA	NA	NA
1083	DF0001058_4_Ricksha	NA		NA	NA	NA	NA	NA	NA	NA	NA	NA
1084	DF0001059_4_Ricksha_0	NA		NA	NA	NA	NA	NA	NA	NA	NA	NA
1085	DF0001061_4_Ricksha_c	NA		NA	NA	NA	NA	NA	NA	NA	NA	NA
1086	DF0001062_4_SAR	NA		NA	NA	NA	NA	NA	NA	NA	NA	NA
1087	DF0001063_4_SATR1	NA		NA	NA	NA	NA	NA	NA	NA	NA	NA
1088	DF0001064_4_SATR2	NA		NA	NA	NA	NA	NA	NA	NA	NA	NA
1089	DF0001074_4_U13	NA		NA	NA	NA	NA	NA	NA	NA	NA	NA
1090	DF0001075_4_U14	NA		NA	NA	NA	NA	NA	NA	NA	NA	NA
1091	DF0001081_4_U7	NA		NA	NA	NA	NA	NA	NA	NA	NA	NA
1092	DF0001083_4_UCON1	NA		NA	NA	NA	NA	NA	NA	NA	NA	NA
1093	DF0001085_4_UCON11	NA		NA	NA	NA	NA	NA	NA	NA	NA	NA
1094	DF0001086_4_UCON12	NA		NA	NA	NA	NA	NA	NA	NA	NA	NA
1095	DF0001087_4_UCON12A	NA		NA	NA	NA	NA	NA	NA	NA	NA	NA
1096	DF0001089_4_UCON14	NA		NA	NA	NA	NA	NA	NA	NA	NA	NA
1097	DF0001090_4_UCON15	NA		NA	NA	NA	NA	NA	NA	NA	NA	NA
1098	DF0001091_4_UCON16	NA		NA	NA	NA	NA	NA	NA	NA	NA	NA
1099	DF0001092_5_UCON17	NA		NA	NA	NA	NA	NA	NA	NA	NA	NA
1100	DF0001093_5_UCON18	NA		NA	NA	NA	NA	NA	NA	NA	NA	NA
1101	DF0001094_4_UCON19	NA		NA	NA	NA	NA	NA	NA	NA	NA	NA
1102	DF0001095_4_UCON2	NA		NA	NA	NA	NA	NA	NA	NA	NA	NA
1103	DF0001096_5_UCON20	NA		NA	NA	NA	NA	NA	NA	NA	NA	NA
1104	DF0001097_4_UCON21	NA		NA	NA	NA	NA	NA	NA	NA	NA	NA
1105	DF0001098_5_UCON22	NA		NA	NA	NA	NA	NA	NA	NA	NA	NA
1106	DF0001099_4_UCON24	NA		NA	NA	NA	NA	NA	NA	NA	NA	NA
1107	DF0001100_4_UCON25	NA		NA	NA	NA	NA	NA	NA	NA	NA	NA
1108	DF0001101_4_UCON26	NA		NA	NA	NA	NA	NA	NA	NA	NA	NA
1109	DF0001103_5_UCON28a	NA		NA	NA	NA	NA	NA	NA	NA	NA	NA
1110	DF0001104_4_UCON28b	NA		NA	NA	NA	NA	NA	NA	NA	NA	NA
1111	DF0001105_4_UCON28c	NA		NA	NA	NA	NA	NA	NA	NA	NA	NA
1112	DF0001106_4_UCON29	NA		NA	NA	NA	NA	NA	NA	NA	NA	NA
1113	DF0001107_5_UCON31	NA		NA	NA	NA	NA	NA	NA	NA	NA	NA
1114	DF0001108_4_UCON4	NA		NA	NA	NA	NA	NA	NA	NA	NA	NA
1115	DF0001109_4_UCON5	NA		NA	NA	NA	NA	NA	NA	NA	NA	NA
1116	DF0001110_4_UCON6	NA		NA	NA	NA	NA	NA	NA	NA	NA	NA
1117	DF0001111_4_UCON8	NA		NA	NA	NA	NA	NA	NA	NA	NA	NA
1118	DF0001112_5_UCON9	NA		NA	NA	NA	NA	NA	NA	NA	NA	NA
1119	DF0001113_4_X1_LINE	NA		NA	NA	NA	NA	NA	NA	NA	NA	NA
1120	DF0001116_4_X5B_LINE	NA		NA	NA	NA	NA	NA	NA	NA	NA	NA
1121	DF0001117_4_X6A_LINE	NA		NA	NA	NA	NA	NA	NA	NA	NA	NA
1122	DF0001118_5_X6B_LINE	NA		NA	NA	NA	NA	NA	NA	NA	NA	NA
1123	DF0001119_5_X7A_LINE	NA		NA	NA	NA	NA	NA	NA	NA	NA	NA
1124	DF0001120_4_X7B_LINE	NA		NA	NA	NA	NA	NA	NA	NA	NA	NA
1125	DF0001121_4_X8_LINE	NA		NA	NA	NA	NA	NA	NA	NA	NA	NA
1126	DF0001122_4_X9_LINE	NA		NA	NA	NA	NA	NA	NA	NA	NA	NA
1127	DF0001123_4_Zaphod	NA		NA	NA	NA	NA	NA	NA	NA	NA	NA
1128	DF0001125_5_Zaphod3	NA		NA	NA	NA	NA	NA	NA	NA	NA	NA
1129	DF0001128_4_MLT1E1A	NA		NA	NA	NA	NA	NA	NA	NA	NA	NA
1130	DF0001129_4_MLT1E3	NA		NA	NA	NA	NA	NA	NA	NA	NA	NA
1131	DF0001130_4_MLT1G	NA		NA	NA	NA	NA	NA	NA	NA	NA	NA
1132	DF0001131_4_MLT1H2	NA		NA	NA	NA	NA	NA	NA	NA	NA	NA
1133	DF0001133_4_MSTA1	NA		NA	NA	NA	NA	NA	NA	NA	NA	NA
1134	DF0001135_4_Plat_L3	NA		NA	NA	NA	NA	NA	NA	NA	NA	NA
1135	DF0001136_4_Ricksha_a	NA		NA	NA	NA	NA	NA	NA	NA	NA	NA
1136	DF0001139_4_UCON23	NA		NA	NA	NA	NA	NA	NA	NA	NA	NA
1137	DF0001140_4_UCON7	NA		NA	NA	NA	NA	NA	NA	NA	NA	NA
1138	DF0001141_5_X2_LINE	NA		NA	NA	NA	NA	NA	NA	NA	NA	NA
1139	DF0001142_4_X7C_LINE	NA		NA	NA	NA	NA	NA	NA	NA	NA	NA
1140	DF0001143_4_X7D_LINE	NA		NA	NA	NA	NA	NA	NA	NA	NA	NA
1141	DF0001144_2_L2d2_3end	NA		NA	NA	NA	NA	NA	NA	NA	NA	NA
1142	DF0001146_2_X9b_DNA	NA		NA	NA	NA	NA	NA	NA	NA	NA	NA
1143	DF0001147_2_Tigger19b	NA		NA	NA	NA	NA	NA	NA	NA	NA	NA
1144	DF0001148_2_X2a_DNA	NA		NA	NA	NA	NA	NA	NA	NA	NA	NA
1145	DF0001149_3_MamRTE1	NA		NA	NA	NA	NA	NA	NA	NA	NA	NA
1146	DF0001150_2_X1_LR	NA		NA	NA	NA	NA	NA	NA	NA	NA	NA
1147	DF0001151_2_UCON101	NA		NA	NA	NA	NA	NA	NA	NA	NA	NA
1148	DF0001152_2_hAT-4b_Ther	NA		NA	NA	NA	NA	NA	NA	NA	NA	NA
1149	DF0001153_2_EUTREP16	NA		NA	NA	NA	NA	NA	NA	NA	NA	NA
1150	DF0001155_2_UCON41	NA		NA	NA	NA	NA	NA	NA	NA	NA	NA
1151	DF0001156_2_UCON88	NA		NA	NA	NA	NA	NA	NA	NA	NA	NA
1152	DF0001157_2_UCON83	NA		NA	NA	NA	NA	NA	NA	NA	NA	NA
1153	DF0001158_3_EUTREP4	NA		NA	NA	NA	NA	NA	NA	NA	NA	NA
1154	DF0001159_2_UCON73	NA		NA	NA	NA	NA	NA	NA	NA	NA	NA
1155	DF0001160_3_UCON47	NA		NA	NA	NA	NA	NA	NA	NA	NA	NA
1156	DF0001161_2_X24_LINE	NA		NA	NA	NA	NA	NA	NA	NA	NA	NA
1157	DF0001162_2_X26_DNA	NA		NA	NA	NA	NA	NA	NA	NA	NA	NA
1158	DF0001163_2_MARE10	NA		NA	NA	NA	NA	NA	NA	NA	NA	NA
1159	DF0001164_2_Eutr11	NA		NA	NA	NA	NA	NA	NA	NA	NA	NA
1160	DF0001165_2_X12_DNA	NA		NA	NA	NA	NA	NA	NA	NA	NA	NA
1161	DF0001166_2_MARE11	NA		NA	NA	NA	NA	NA	NA	NA	NA	NA
1162	DF0001167_2_X33a_DNA	NA		NA	NA	NA	NA	NA	NA	NA	NA	NA
1163	DF0001168_2_EuthAT-N1	NA		NA	NA	NA	NA	NA	NA	NA	NA	NA
1164	DF0001170_3_EutTc1-N1	NA		NA	NA	NA	NA	NA	NA	NA	NA	NA
1165	DF0001171_2_MamGypLTR4	NA		NA	NA	NA	NA	NA	NA	NA	NA	NA
1166	DF0001172_2_EuthAT-2	NA		NA	NA	NA	NA	NA	NA	NA	NA	NA
1167	DF0001173_2_UCON96	NA		NA	NA	NA	NA	NA	NA	NA	NA	NA
1168	DF0001175_2_UCON69	NA		NA	NA	NA	NA	NA	NA	NA	NA	NA
1169	DF0001176_2_Charlie29b	NA		NA	NA	NA	NA	NA	NA	NA	NA	NA
1170	DF0001177_2_MamRTE2	NA		NA	NA	NA	NA	NA	NA	NA	NA	NA
1171	DF0001178_3_UCON100	NA		NA	NA	NA	NA	NA	NA	NA	NA	NA
1172	DF0001179_2_UCON34	NA		NA	NA	NA	NA	NA	NA	NA	NA	NA
1173	DF0001180_2_UCON78	NA		NA	NA	NA	NA	NA	NA	NA	NA	NA
1174	DF0001181_2_UCON80_AMi	NA		NA	NA	NA	NA	NA	NA	NA	NA	NA
1175	DF0001183_2_MamRep605b	NA		NA	NA	NA	NA	NA	NA	NA	NA	NA
1176	DF0001184_2_MARE6	NA		NA	NA	NA	NA	NA	NA	NA	NA	NA
1177	DF0001185_2_UCON66	NA		NA	NA	NA	NA	NA	NA	NA	NA	NA
1178	DF0001186_2_UCON51	NA		NA	NA	NA	NA	NA	NA	NA	NA	NA
1179	DF0001187_2_UCON48	NA		NA	NA	NA	NA	NA	NA	NA	NA	NA
1180	DF0001188_2_UCON80	NA		NA	NA	NA	NA	NA	NA	NA	NA	NA
1181	DF0001189_2_UCON60	NA		NA	NA	NA	NA	NA	NA	NA	NA	NA
1182	DF0001190_2_UCON103	NA		NA	NA	NA	NA	NA	NA	NA	NA	NA
1183	DF0001191_2_Tigger23a	NA		NA	NA	NA	NA	NA	NA	NA	NA	NA
1184	DF0001192_3_Zaphod5b	NA		NA	NA	NA	NA	NA	NA	NA	NA	NA
1185	DF0001193_2_Charlie30a	NA		NA	NA	NA	NA	NA	NA	NA	NA	NA
1186	DF0001194_2_EuthAT-N1a	NA		NA	NA	NA	NA	NA	NA	NA	NA	NA
1187	DF0001195_2_UCON92	NA		NA	NA	NA	NA	NA	NA	NA	NA	NA
1188	DF0001196_2_Tigger21a	NA		NA	NA	NA	NA	NA	NA	NA	NA	NA
1189	DF0001198_2_X13_LINE	NA		NA	NA	NA	NA	NA	NA	NA	NA	NA
1190	DF0001199_2_Charlie30b	NA		NA	NA	NA	NA	NA	NA	NA	NA	NA
1191	DF0001200_2_UCON39	NA		NA	NA	NA	NA	NA	NA	NA	NA	NA
1192	DF0001201_2_MamGypsy2-LTR	NA		NA	NA	NA	NA	NA	NA	NA	NA	NA
1193	DF0001202_3_EUTREP14	NA		NA	NA	NA	NA	NA	NA	NA	NA	NA
1194	DF0001203_2_X5a_DNA	NA		NA	NA	NA	NA	NA	NA	NA	NA	NA
1195	DF0001204_2_EUTREP6	NA		NA	NA	NA	NA	NA	NA	NA	NA	NA
1196	DF0001205_3_UCON65	NA		NA	NA	NA	NA	NA	NA	NA	NA	NA
1197	DF0001206_2_Eutr2	NA		NA	NA	NA	NA	NA	NA	NA	NA	NA
1198	DF0001207_2_UCON81	NA		NA	NA	NA	NA	NA	NA	NA	NA	NA
1199	DF0001208_2_Penelope1_Vert	NA		NA	NA	NA	NA	NA	NA	NA	NA	NA
1200	DF0001209_2_Chap1a_Mam	NA		NA	NA	NA	NA	NA	NA	NA	NA	NA
1201	DF0001210_2_UCON93	NA		NA	NA	NA	NA	NA	NA	NA	NA	NA
1202	DF0001211_2_UCON37	NA		NA	NA	NA	NA	NA	NA	NA	NA	NA
1203	DF0001212_2_UCON94	NA		NA	NA	NA	NA	NA	NA	NA	NA	NA
1204	DF0001213_2_UCON89	NA		NA	NA	NA	NA	NA	NA	NA	NA	NA
1205	DF0001214_2_X9a_DNA	NA		NA	NA	NA	NA	NA	NA	NA	NA	NA
1206	DF0001216_2_X21_LINE	NA		NA	NA	NA	NA	NA	NA	NA	NA	NA
1207	DF0001217_2_EUTREP15	NA		NA	NA	NA	NA	NA	NA	NA	NA	NA
1208	DF0001218_2_X20_LINE	NA		NA	NA	NA	NA	NA	NA	NA	NA	NA
1209	DF0001219_2_X24_DNA	NA		NA	NA	NA	NA	NA	NA	NA	NA	NA
1210	DF0001220_2_EUTREP7	NA		NA	NA	NA	NA	NA	NA	NA	NA	NA
1211	DF0001222_2_X10b_DNA	NA		NA	NA	NA	NA	NA	NA	NA	NA	NA
1212	DF0001223_2_EUTREP2	NA		NA	NA	NA	NA	NA	NA	NA	NA	NA
1213	DF0001224_2_UCON40	NA		NA	NA	NA	NA	NA	NA	NA	NA	NA
1214	DF0001225_2_UCON33	NA		NA	NA	NA	NA	NA	NA	NA	NA	NA
1215	DF0001226_2_UCON68	NA		NA	NA	NA	NA	NA	NA	NA	NA	NA
1216	DF0001227_2_UCON64	NA		NA	NA	NA	NA	NA	NA	NA	NA	NA
1217	DF0001228_2_LTR89B	NA		NA	NA	NA	NA	NA	NA	NA	NA	NA
1218	DF0001229_2_X4a_DNA	NA		NA	NA	NA	NA	NA	NA	NA	NA	NA
1219	DF0001231_2_EutTc1-N2	NA		NA	NA	NA	NA	NA	NA	NA	NA	NA
1220	DF0001232_2_UCON63	NA		NA	NA	NA	NA	NA	NA	NA	NA	NA
1221	DF0001233_2_Eutr10	NA		NA	NA	NA	NA	NA	NA	NA	NA	NA
1222	DF0001234_2_EUTREP8	NA		NA	NA	NA	NA	NA	NA	NA	NA	NA
1223	DF0001235_2_X12_LINE	NA		NA	NA	NA	NA	NA	NA	NA	NA	NA
1224	DF0001236_2_MARE4	NA		NA	NA	NA	NA	NA	NA	NA	NA	NA
1225	DF0001237_2_UCON105	NA		NA	NA	NA	NA	NA	NA	NA	NA	NA
1226	DF0001238_2_X32_DNA	NA		NA	NA	NA	NA	NA	NA	NA	NA	NA
1227	DF0001239_2_X34_DNA	NA		NA	NA	NA	NA	NA	NA	NA	NA	NA
1228	DF0001241_2_X6a_DNA	NA		NA	NA	NA	NA	NA	NA	NA	NA	NA
1229	DF0001242_2_X11_DNA	NA		NA	NA	NA	NA	NA	NA	NA	NA	NA
1230	DF0001243_2_Eutr16	NA		NA	NA	NA	NA	NA	NA	NA	NA	NA
1231	DF0001244_2_Charlie31a	NA		NA	NA	NA	NA	NA	NA	NA	NA	NA
1232	DF0001245_2_hAT-N1a_Mam	NA		NA	NA	NA	NA	NA	NA	NA	NA	NA
1233	DF0001246_2_UCON56	NA		NA	NA	NA	NA	NA	NA	NA	NA	NA
1234	DF0001247_2_UCON76	NA		NA	NA	NA	NA	NA	NA	NA	NA	NA
1235	DF0001248_2_X22_DNA	NA		NA	NA	NA	NA	NA	NA	NA	NA	NA
1236	DF0001249_2_Charlie32a	NA		NA	NA	NA	NA	NA	NA	NA	NA	NA
1237	DF0001250_2_L2-2_Mam	NA		NA	NA	NA	NA	NA	NA	NA	NA	NA
1238	DF0001251_3_Tigger22N1	NA		NA	NA	NA	NA	NA	NA	NA	NA	NA
1239	DF0001252_2_X17_LINE	NA		NA	NA	NA	NA	NA	NA	NA	NA	NA
1240	DF0001253_2_MIR1_Amn	NA		NA	NA	NA	NA	NA	NA	NA	NA	NA
1241	DF0001254_2_Zaphod5a	NA		NA	NA	NA	NA	NA	NA	NA	NA	NA
1242	DF0001258_2_Eutr5	NA		NA	NA	NA	NA	NA	NA	NA	NA	NA
1243	DF0001259_2_UCON44	NA		NA	NA	NA	NA	NA	NA	NA	NA	NA
1244	DF0001260_2_UCON57	NA		NA	NA	NA	NA	NA	NA	NA	NA	NA
1245	DF0001261_2_UCON38	NA		NA	NA	NA	NA	NA	NA	NA	NA	NA
1246	DF0001262_2_Eutr15	NA		NA	NA	NA	NA	NA	NA	NA	NA	NA
1247	DF0001263_2_UCON87	NA		NA	NA	NA	NA	NA	NA	NA	NA	NA
1248	DF0001264_2_Eutr2B	NA		NA	NA	NA	NA	NA	NA	NA	NA	NA
1249	DF0001265_3_CR1-16_AMi	NA		NA	NA	NA	NA	NA	NA	NA	NA	NA
1250	DF0001266_2_Eutr18	NA		NA	NA	NA	NA	NA	NA	NA	NA	NA
1251	DF0001267_2_UCON61	NA		NA	NA	NA	NA	NA	NA	NA	NA	NA
1252	DF0001270_2_MER121B	NA		NA	NA	NA	NA	NA	NA	NA	NA	NA
1253	DF0001272_2_UCON70	NA		NA	NA	NA	NA	NA	NA	NA	NA	NA
1254	DF0001273_2_UCON75	NA		NA	NA	NA	NA	NA	NA	NA	NA	NA
1255	DF0001274_2_UCON58	NA		NA	NA	NA	NA	NA	NA	NA	NA	NA
1256	DF0001275_2_OldhAT1	NA		NA	NA	NA	NA	NA	NA	NA	NA	NA
1257	DF0001276_3_Arthur2	NA		NA	NA	NA	NA	NA	NA	NA	NA	NA
1258	DF0001277_2_MARE9	NA		NA	NA	NA	NA	NA	NA	NA	NA	NA
1259	DF0001279_2_UCON35	NA		NA	NA	NA	NA	NA	NA	NA	NA	NA
1260	DF0001280_2_X15_LINE	NA		NA	NA	NA	NA	NA	NA	NA	NA	NA
1261	DF0001281_2_Tigger17d	NA		NA	NA	NA	NA	NA	NA	NA	NA	NA
1262	DF0001282_2_X30_DNA	NA		NA	NA	NA	NA	NA	NA	NA	NA	NA
1263	DF0001283_2_UCON84	NA		NA	NA	NA	NA	NA	NA	NA	NA	NA
1264	DF0001285_2_X6b_DNA	NA		NA	NA	NA	NA	NA	NA	NA	NA	NA
1265	DF0001286_2_MamTip1b	NA		NA	NA	NA	NA	NA	NA	NA	NA	NA
1266	DF0001288_2_UCON62	NA		NA	NA	NA	NA	NA	NA	NA	NA	NA
1267	DF0001289_2_UCON67	NA		NA	NA	NA	NA	NA	NA	NA	NA	NA
1268	DF0001290_2_Zaphod4a	NA		NA	NA	NA	NA	NA	NA	NA	NA	NA
1269	DF0001291_2_CR1-13_AMi	NA		NA	NA	NA	NA	NA	NA	NA	NA	NA
1270	DF0001292_2_X23_DNA	NA		NA	NA	NA	NA	NA	NA	NA	NA	NA
1271	DF0001294_2_UCON99	NA		NA	NA	NA	NA	NA	NA	NA	NA	NA
1272	DF0001295_2_MARE8	NA		NA	NA	NA	NA	NA	NA	NA	NA	NA
1273	DF0001296_2_LTR91A	NA		NA	NA	NA	NA	NA	NA	NA	NA	NA
1274	DF0001297_2_MamTip3B	NA		NA	NA	NA	NA	NA	NA	NA	NA	NA
1275	DF0001298_2_MamTip2b	NA		NA	NA	NA	NA	NA	NA	NA	NA	NA
1276	DF0001299_2_Tigger6	NA		NA	NA	NA	NA	NA	NA	NA	NA	NA
1277	DF0001300_2_CR1-12_AMi	NA		NA	NA	NA	NA	NA	NA	NA	NA	NA
1278	DF0001301_2_UCON85	NA		NA	NA	NA	NA	NA	NA	NA	NA	NA
1279	DF0001304_2_MamGypsy2-I	NA		NA	NA	NA	NA	NA	NA	NA	NA	NA
1280	DF0001305_2_X1_DNA	NA		NA	NA	NA	NA	NA	NA	NA	NA	NA
1281	DF0001307_2_X2b_DNA	NA		NA	NA	NA	NA	NA	NA	NA	NA	NA
1282	DF0001308_3_UCON97	NA		NA	NA	NA	NA	NA	NA	NA	NA	NA
1283	DF0001309_2_X4b_DNA	NA		NA	NA	NA	NA	NA	NA	NA	NA	NA
1284	DF0001311_3_UCON59	NA		NA	NA	NA	NA	NA	NA	NA	NA	NA
1285	DF0001312_3_UCON71	NA		NA	NA	NA	NA	NA	NA	NA	NA	NA
1286	DF0001313_3_Charlie16	NA		NA	NA	NA	NA	NA	NA	NA	NA	NA
1287	DF0001314_2_UCON55	NA		NA	NA	NA	NA	NA	NA	NA	NA	NA
1288	DF0001323_2_Chompy-6_Croc	NA		NA	NA	NA	NA	NA	NA	NA	NA	NA
1289	DF0001325_2_CR1-3_Croc	NA		NA	NA	NA	NA	NA	NA	NA	NA	NA
1290	DF0001326_2_CR1-L3A_Croc	NA		NA	NA	NA	NA	NA	NA	NA	NA	NA
1291	DF0001327_3_CR1-L3B_Croc	NA		NA	NA	NA	NA	NA	NA	NA	NA	NA
1292	DF0001328_2_CR1-11_Crp	NA		NA	NA	NA	NA	NA	NA	NA	NA	NA
1293	DF0001331_2_L2-1_Crp	NA		NA	NA	NA	NA	NA	NA	NA	NA	NA
1294	DF0001333_2_UCON86	NA		NA	NA	NA	NA	NA	NA	NA	NA	NA
1295	DF0001334_2_L2-1_AMi	NA		NA	NA	NA	NA	NA	NA	NA	NA	NA
1296	DF0001336_2_CR1-1_Amn	NA		NA	NA	NA	NA	NA	NA	NA	NA	NA
1297	DF0001337_3_HERV-Fc1_LTR2	NA		NA	NA	NA	NA	NA	NA	NA	NA	NA
1298	DF0001423_1_LmeSINE1c	NA		NA	NA	NA	NA	NA	NA	NA	NA	NA
1299	DF0001474_2_SSU-rRNA_Cel	NA		NA	NA	NA	NA	NA	NA	NA	NA	NA
1300	DF0001731_1_AmnHarb1	NA		NA	NA	NA	NA	NA	NA	NA	NA	NA
1301	DF0001732_1_AmnL2-1	NA		NA	NA	NA	NA	NA	NA	NA	NA	NA
1302	DF0002200_1_UCON87B	NA		NA	NA	NA	NA	NA	NA	NA	NA	NA
1303	DF0003796_1_UCON9B	NA		NA	NA	NA	NA	NA	NA	NA	NA	NA
1304	DF0004193_1_CR1_Amni-1	NA		NA	NA	NA	NA	NA	NA	NA	NA	NA
1305	DF0006271_1_DIRS-1a_Amnio	NA		NA	NA	NA	NA	NA	NA	NA	NA	NA
1306	DF0006272_1_DIRS-1b_Amnio	NA		NA	NA	NA	NA	NA	NA	NA	NA	NA

## Sheet: LUAD_vs_fibroblasts
TE differential expression. Comparison of LUAD (lung adenocarcinoma) transcriptome vs fibroblasts transcriptome using the Wald test.
(The column titles legend is presented in the "O" column)
				downregulated	upregulated	q<0.05, significant	q>0.05, non significant							Column titles:
	target_id	pval	-Log10(qval)	qval	b	se_b	mean_obs	var_obs	tech_var	sigma_sq	smooth_sigma_sq	final_sigma_sq		1. `target_id`: Unique identifier of the gene or transcript (DfamNo_TE name).
153	DF0000340_4_L1PA3_3end	0.00422916	1.89383	0.0127693	1.77589	0.620822	6.37241	0.615564	0.0898457	0.142693	0.835163	0.835163		2. `pval`: p-value reflecting the statistical significance of differences in expression between conditions or groups.
342	DF0000048_4_AluSx1	0.218666	0.523999	0.299227	1.76413	1.43416	1.47723	5.78553	2.22156	2.71477	0.910405	2.71477		3. `-log10(qval)`: -log10 calculated for qval value (for plotting volcano plot) .
255	DF0000188_5_HERVK	0.0530011	1.01201	0.0972726	1.62364	0.839129	4.80321	1.25469	0.496921	0.0536692	1.19301	1.19301		4. `qval`: adjusted p-value, e.g., FDR-adjusted p-value, to account for multiple testing.
287	DF0000339_4_L1PA2_3end	0.0844365	0.861106	0.137687	1.53211	0.887918	5.62453	2.01648	0.644055	1.2481	0.975055	1.2481		5. `b`: b-value, estimate of the slope coefficient (magnitude of change) for gene or transcript expression between conditions or groups.
290	DF0000017_4_Harlequin	0.0945015	0.819698	0.151461	1.48543	0.888353	4.48061	1.67981	0.607106	0.879891	1.28691	1.28691		6. `se_b`: Standard error of the slope coefficient estimate.
310	DF0000187_4_HERVIP10FH	0.136081	0.687318	0.205439	1.44404	0.968799	3.33443	2.06841	0.793404	1.0072	1.45917	1.45917		7. `mean_obs`: Mean value of observed gene or transcript expression.
321	DF0000778_4_L1PA12_5end	0.169511	0.607062	0.247137	1.40609	1.02352	3.02514	1.51539	1.07652	-0.389244	1.43771	1.43771		8. `var_obs`: The variance of the observed expression of a gene or transcript.
215	DF0000341_4_L1PA4_3end	0.0267067	1.23557	0.0581336	1.39405	0.629148	6.29304	0.380074	0.102382	0.0562292	0.847605	0.847605		9. `tech_var`: Technical variance (technical variability) in gene expression.
205	DF0000183_4_HERVH	0.0196254	1.34869	0.0448033	1.34354	0.575778	6.98111	3.09618	0.0383856	0.1715	0.757264	0.757264		10. `sigma_sq`: The variance of the model for the gene or transcript.
348	DF0000202_5_HERVL66	0.25502	0.464759	0.342958	1.118	0.98222	1.59067	2.12212	0.83939	1.47603	0.969118	1.47603		11. `smooth_sigma_sq`: Model variance after smoothing.
258	DF0000226_4_L1HS_5end	0.0553367	1.00004	0.0999906	1.11389	0.581296	6.84191	0.568007	0.0385512	0.334645	0.77242	0.77242		12. `final_sigma_sq`: Final value of model variance after appropriate corrections and transformations.
362	DF0000175_4_HERVE_a	0.297663	0.414738	0.384824	1.08133	1.03829	3.57264	1.78435	1.13337	0.44524	1.45392	1.45392
346	DF0001316_2_AluYi6_4d	0.236713	0.494608	0.320179	1.0473	0.885111	6.08683	2.02137	0.997695	0.655359	0.882519	0.882519
374	DF0000343_4_L1PA6_3end	0.350643	0.35776	0.438773	0.849529	0.910201	5.53843	0.25857	0.993738	-0.819641	0.994581	0.994581
382	DF0000266_4_L1MA9_3end	0.413518	0.295324	0.506613	0.803235	0.982287	3.06751	1.63833	0.87308	0.695422	1.44265	1.44265
347	DF0000402_4_LTR12C	0.239073	0.491554	0.322438	0.799882	0.679417	6.34118	0.197822	0.267864	-0.153348	0.839992	0.839992
383	DF0000256_4_L1MA1_3end	0.425049	0.284514	0.519381	0.785833	0.985133	4.11328	1.16054	0.95121	-0.0645056	1.37796	1.37796
367	DF0000198_4_HERVL	0.312438	0.399656	0.398423	0.775012	0.767249	5.03732	1.42606	0.289247	0.879187	1.12356	1.12356
318	DF0000316_4_L1P1_orf2	0.16593	0.612258	0.244198	0.744404	0.53732	8.21576	0.277708	0.00488025	0.171052	0.68803	0.68803
419	DF0000015_4_ALRb	0.629646	0.153897	0.701622	0.651707	1.35146	1.76763	6.06072	0.602403	3.78105	1.06057	3.78105
399	DF0000403_4_LTR12D	0.54098	0.197546	0.634533	0.591955	0.968303	4.02993	2.04506	0.855308	1.26733	1.39496	1.39496
385	DF0001070_4_SVA_D	0.43865	0.273097	0.533216	0.579078	0.747705	6.87758	0.586856	0.57336	-0.211173	0.768389	0.768389
400	DF0000196_4_HERVK9	0.542494	0.197419	0.634718	0.552913	0.907835	5.41035	0.296195	0.952973	-0.749439	1.02502	1.02502
403	DF0000315_4_L1P1_5end	0.554189	0.192478	0.641981	0.519588	0.878432	5.91089	1.93279	0.499948	1.35199	0.915354	1.35199
408	DF0001050_4_PABL_B	0.586518	0.172133	0.67277	0.515035	0.946949	1.15086	1.99129	0.591645	1.56046	0.752748	1.56046
410	DF0000029_4_ALR	0.591747	0.170402	0.675457	0.497445	0.927538	2.96799	3.72729	0.634786	1.28492	1.43	1.43
417	DF0001256_2_THE1D-int	0.6186	0.15747	0.695873	0.440128	0.884084	5.3714	0.198653	0.84124	-0.770448	1.03461	1.03461
424	DF0000819_4_THE1C	0.664403	0.134263	0.734069	0.43888	1.01161	4.71626	1.19968	1.23699	-0.225111	1.21907	1.21907
409	DF0000354_4_L1PB_orf2	0.588064	0.172053	0.672895	0.400959	0.740264	5.75874	0.239574	0.36909	-0.193508	0.946087	0.946087
413	DF0000357_4_L1PREC2_orf2	0.609573	0.162776	0.687422	0.384057	0.752046	5.81573	0.275167	0.423058	-0.302215	0.934317	0.934317
435	DF0000348_4_L1PB2_3end	0.743249	0.0978166	0.798332	0.329572	1.00616	3.57878	1.65206	0.976111	0.682351	1.45355	1.45355
432	DF0000228_4_L1M1_orf2	0.731912	0.102223	0.790273	0.295466	0.862464	5.36096	0.228018	0.748017	-0.634463	1.03721	1.03721
429	DF0000317_4_L1P2_5end	0.713403	0.110631	0.77512	0.267123	0.72728	6.02392	0.27214	0.375517	-0.164694	0.893932	0.893932
438	DF0000548_4_LTR54	0.758786	0.0920993	0.808911	0.26677	0.868745	0.752855	1.66806	0.191161	1.62016	0.576384	1.62016
440	DF0000081_4_Charlie10	0.76345	0.0904261	0.812034	0.265219	0.881264	1.18558	3.54592	0.0231893	1.84071	0.769115	1.84071
446	DF0000194_5_HERVK22	0.818511	0.066793	0.857446	0.232708	1.01415	4.00707	2.22441	0.863249	1.60516	1.39933	1.60516
436	DF0001040_4_MSR1	0.743745	0.0978166	0.798332	0.226998	0.6944	1.40782	3.13512	0.0254565	1.1318	0.875656	1.1318
431	DF0000849_4_Tigger6a	0.713839	0.110631	0.77512	0.221711	0.604601	0.702239	1.71275	0.0941498	0.783153	0.555521	0.783153
445	DF0001072_4_SVA_F	0.812626	0.0682234	0.854627	0.214771	0.906056	5.29385	1.88953	0.916063	0.981352	1.05419	1.05419
448	DF0001310_3_HERVIP10B3	0.847579	0.052852	0.885417	0.196006	1.01976	1.92355	2.16169	0.428567	2.06721	1.13575	2.06721
459	DF0000225_4_L1HS_3end	0.887331	0.0434814	0.904729	0.194045	1.36957	4.23452	3.83787	0.34464	4.15712	1.35053	4.15712
452	DF0000004_4_Tigger3a	0.864525	0.04822	0.894911	0.186577	1.09354	3.88431	1.52099	1.44952	0.000177582	1.42049	1.42049
439	DF0001053_4_PRIMA4-int	0.757436	0.0920993	0.808911	0.169041	0.547325	7.66599	0.283333	0.0144058	0.130611	0.704549	0.704549
454	DF0001001_4_MLT1A0	0.874144	0.0452269	0.9011	0.161331	1.01853	3.40499	1.53464	1.03027	0.465096	1.45948	1.45948
442	DF0000320_4_L1P3_orf2	0.782538	0.0816709	0.82857	0.158119	0.572868	7.0343	0.225723	0.0357496	0.157918	0.751876	0.751876
455	DF0000186_5_HERVIP10F	0.877324	0.0446357	0.902328	0.157986	1.02347	1.92607	2.13159	0.463037	2.05094	1.13696	2.05094
457	DF0000344_4_L1PA7_3end	0.88021	0.0446357	0.902328	0.149261	0.990435	5.80618	0.148029	1.41804	-1.26863	0.936267	0.936267
461	DF0000328_4_L1PA10_5end	0.917682	0.0307629	0.931616	0.0998845	0.96643	3.99012	2.09402	0.589402	1.65217	1.40249	1.65217
464	DF0000460_4_LTR22C2	0.926565	0.0284948	0.936494	0.0780338	0.846649	0.801966	1.60116	0.33165	1.3887	0.59696	1.3887
465	DF0000173_4_HERV9	0.948925	0.019975	0.955048	0.0665686	1.03922	3.00114	2.31013	0.68061	1.91135	1.43461	1.91135
467	DF0000342_4_L1PA5_3end	0.970269	0.0121789	0.972347	0.0352797	0.946572	5.88252	1.85336	0.307903	1.84249	0.920916	1.84249
468	DF0000199_5_HERVL18	0.992543	0.00325084	0.992543	0.00875673	0.936891	1.10039	1.8227	0.371831	1.73481	0.729178	1.73481
4	DF0000012_4_5S	1.00756e-11	8.92854	1.17885e-09	-10.9332	1.60654	3.90088	18.0081	0.00713318	6.18719	1.41787	6.18719
12	DF0001073_4_U1	1.70755e-07	5.17656	6.65946e-06	-8.6252	1.64961	3.56789	14.6893	0.0183584	6.51252	1.45419	6.51252
122	DF0001077_4_U3	0.00151177	2.23663	0.00579924	-7.69325	2.42505	3.59985	22.833	0.0256365	14.0884	1.45221	14.0884
2	DF0000631_4_HY3	1.55177e-12	9.43996	3.63115e-10	-7.20271	1.0188	2.5383	7.0103	0.0151348	2.47596	1.3684	2.47596
24	DF0001076_4_U2	4.06148e-06	4.10128	7.91989e-05	-6.98413	1.51558	4.09315	10.0225	0.498434	5.01435	1.38221	5.01435
1	DF0000145_4_FordPrefect	4.07353e-15	11.7198	1.90641e-12	-6.63024	0.844332	1.6376	5.34966	0.0647226	1.64623	0.993672	1.64623
5	DF0000632_4_HY4	1.32565e-11	8.90629	1.24081e-09	-6.62258	0.97883	2.46537	5.92047	0.323937	1.97552	1.35247	1.97552
13	DF0001080_4_U6	2.28282e-07	5.08523	8.21814e-06	-6.38439	1.23377	3.6392	8.29763	0.253059	3.4002	1.44937	3.4002
144	DF0000011_4_7SK	0.00361672	1.93571	0.0115956	-6.22337	2.13877	5.11079	15.0702	0.00687004	10.9715	1.10295	10.9715
22	DF0001079_4_U5	3.34436e-06	4.14786	7.11436e-05	-6.07486	1.30686	1.85158	9.00092	0.0468287	4.05207	1.10136	4.05207
6	DF0000630_4_HY1	5.30446e-10	7.38326	4.13748e-08	-6.05853	0.975636	1.75547	5.45213	0.0560003	2.22848	1.05446	2.22848
99	DF0000002_4_AluY	0.000797552	2.42758	0.00373609	-5.84265	1.74218	4.14811	12.1143	1.93795	5.3465	1.37039	5.3465
7	DF0000016_4_7SLRNA	2.39485e-08	5.85357	1.40099e-06	-5.76508	1.03303	8.34581	6.63559	0.689256	1.8719	0.687531	1.8719
9	DF0000675_4_tRNA-Gly-GGA	8.40715e-08	5.35935	4.37172e-06	-5.56729	1.03903	1.30425	5.03945	0.0946748	2.49632	0.825725	2.49632
3	DF0000060_4_AluYd8	6.65317e-12	8.98385	1.03789e-09	-5.36908	0.782105	3.47663	4.88845	0.00988434	1.45109	1.45817	1.45817
103	DF0001078_4_U4	0.000864828	2.40566	0.00392951	-5.3198	1.59698	2.24929	9.33011	0.17161	5.94921	1.28393	5.94921
17	DF0001082_4_U8	1.36289e-06	4.42574	3.75196e-05	-4.87209	1.00864	1.62722	4.78307	0.0339442	2.40771	0.988244	2.40771
63	DF0000038_4_AluSc8	0.000149977	2.95991	0.00109671	-4.83733	1.27597	4.88066	6.56963	0.707283	3.20014	1.16954	3.20014
20	DF0001197_2_AluYi6	2.63749e-06	4.20959	6.17173e-05	-4.81209	1.02446	5.02959	5.46439	1.01697	1.50186	1.12576	1.50186
8	DF0000046_4_AluSq4	2.27653e-08	5.85357	1.40099e-06	-4.79546	0.857933	3.86902	5.54473	0.303593	1.46292	1.42283	1.46292
15	DF0001041_4_MSTA	6.23527e-07	4.71099	1.9454e-05	-4.43986	0.89086	3.46482	4.63703	0.00441174	1.90031	1.45849	1.90031
261	DF0001138_4_U17	0.0601103	0.966674	0.107976	-4.43064	2.35675	4.10124	14.8989	0.565308	12.7649	1.38051	12.7649
53	DF0000359_4_L2a_3end	0.00010903	3.03257	0.000927746	-4.26885	1.10319	3.60968	5.08488	0.425713	2.49514	1.45154	2.49514
11	DF0000644_4_tRNA-Cys-TGY	1.70063e-07	5.17656	6.65946e-06	-4.14039	0.791752	0.959113	2.8317	0.103386	1.4011	0.665012	1.4011
96	DF0000045_4_AluSq2	0.000745929	2.43933	0.0036364	-4.1224	1.2225	6.44601	6.18862	1.0568	2.53	0.824109	2.53
76	DF0000073_4_BC200	0.000303796	2.72799	0.00187074	-4.10864	1.13748	4.39407	6.88917	1.20617	1.89912	1.31032	1.89912
55	DF0000818_4_THE1B	0.000108566	3.03257	0.000927746	-4.08598	1.05564	4.16039	4.96306	0.555809	2.11871	1.36766	2.11871
14	DF0000761_4_MER41B	4.07283e-07	4.86599	1.36149e-05	-3.90893	0.771674	2.7896	3.3442	0.022425	1.375	1.40673	1.40673
16	DF0001174_2_AluYe6	9.80214e-07	4.54255	2.86713e-05	-3.88253	0.79307	2.81853	3.36791	0.0991566	1.03179	1.41035	1.41035
18	DF0000066_4_AluYk4	1.47372e-06	4.41661	3.83167e-05	-3.86856	0.803479	2.52656	3.20849	0.183354	0.91384	1.36603	1.36603
10	DF0000229_4_L1M2_5end	1.11679e-07	5.28178	5.22659e-06	-3.85176	0.72584	2.1056	2.41688	0.0422743	1.02692	1.22215	1.22215
30	DF0000273_4_L1MB7_3end	1.16177e-05	3.74175	0.000181236	-3.8344	0.874508	3.64432	4.16572	0.092536	1.7429	1.44896	1.7429
21	DF0000245_4_L1M4_5end	2.91211e-06	4.18777	6.48985e-05	-3.81639	0.816004	2.21313	2.1805	0.328774	0.293919	1.2693	1.2693
44	DF0001240_2_AluYe5	4.68135e-05	3.30284	0.000497926	-3.80443	0.934522	4.11521	3.92978	0.718449	1.29688	1.37755	1.37755
84	DF0001318_2_AluYh3	0.000471646	2.58042	0.00262774	-3.76578	1.07706	5.47567	4.54604	1.14732	1.6368	1.00928	1.6368
25	DF0000270_4_L1MB4_3end	4.90696e-06	4.03819	9.15827e-05	-3.69652	0.809093	3.06286	3.75816	0.0104705	1.56064	1.44214	1.56064
120	DF0000368_4_LFSINE_Vert	0.00139422	2.2646	0.00543747	-3.56592	1.1158	4.76052	4.65853	0.567678	2.42034	1.20585	2.42034
40	DF0000427_4_LTR17	3.34171e-05	3.40784	0.00039098	-3.52452	0.849521	3.36461	3.72188	0.272544	0.534101	1.4595	1.4595
37	DF0000878_4_MER5B	2.63914e-05	3.4827	0.000329077	-3.52394	0.838521	1.57655	3.85482	0.0335756	1.65391	0.961741	1.65391
39	DF0001065_4_SST1	2.91384e-05	3.45635	0.000349661	-3.48977	0.834854	2.75394	3.54369	0.260806	1.41195	1.40219	1.41195
43	DF0000407_4_LTR13_v	4.15376e-05	3.34478	0.000452084	-3.4659	0.845598	3.01334	3.01042	0.279877	0.297886	1.43621	1.43621
74	DF0000372_4_LOR1-int	0.000280099	2.75167	0.00177144	-3.41065	0.938786	2.50634	3.55133	0.0130447	2.10212	1.36179	2.10212
90	DF0000040_4_AluSg4	0.000608926	2.49943	0.00316642	-3.39666	0.990971	4.97914	3.85507	1.14413	1.21273	1.14031	1.21273
35	DF0000400_4_LTR12_v	1.9769e-05	3.57784	0.00026434	-3.38072	0.792205	2.75526	3.2252	0.103846	1.20604	1.40237	1.40237
28	DF0001044_4_MSTC	6.03445e-06	3.99627	0.000100861	-3.3252	0.734821	2.21565	2.39003	0.0255708	0.976935	1.27034	1.27034
23	DF0000745_4_MER30B	3.58177e-06	4.13738	7.28813e-05	-3.32257	0.716954	2.06787	2.87232	0.0289901	1.15943	1.20467	1.20467
33	DF0000844_4_Tigger4	1.49159e-05	3.67462	0.000211535	-3.3183	0.766363	2.73661	3.29845	0.00961079	1.38294	1.39994	1.39994
158	DF0001169_2_AluYk2	0.00500537	1.82897	0.014826	-3.31082	1.17962	3.91221	4.97598	0.440009	2.89959	1.41604	2.89959
26	DF0000507_4_LTR39	5.08793e-06	4.03819	9.15827e-05	-3.27142	0.717238	2.02897	2.45001	0.0483251	1.15979	1.18631	1.18631
145	DF0000147_4_FRAM	0.00361742	1.93571	0.0115956	-3.24607	1.11559	3.36184	5.53805	0.397324	2.58957	1.45948	2.58957
60	DF0000277_4_L1MC3_3end	0.0001341	2.98048	0.00104598	-3.21212	0.841132	2.91394	2.96474	0.275509	0.658676	1.4225	1.4225
100	DF0000413_4_LTR15	0.000789146	2.42758	0.00373609	-3.18841	0.9499	2.80354	4.25011	0.0453305	2.12021	1.40848	2.12021
27	DF0000249_4_L1M4c_5end	5.85342e-06	3.99627	0.000100861	-3.17718	0.701114	1.87972	2.00444	0.0650004	0.763851	1.11474	1.11474
87	DF0000244_4_L1M3_orf2	0.000569481	2.51379	0.00306341	-3.13586	0.910067	3.4723	2.92	0.529443	1.13245	1.45829	1.45829
31	DF0000057_4_AluYc	1.328e-05	3.71171	0.00019422	-3.13572	0.719956	1.32643	2.59256	0.407636	0.542935	0.836371	0.836371
97	DF0000054_4_AluYa8	0.000773638	2.42799	0.0037326	-3.13115	0.93132	4.68048	3.50401	0.851988	1.1529	1.22967	1.22967
36	DF0000085_5_Charlie12	2.67199e-05	3.4827	0.000329077	-3.09204	0.736242	2.20806	2.37505	0.0337376	0.859236	1.26719	1.26719
52	DF0000261_4_L1MA5_3end	0.000108901	3.03257	0.000927746	-3.07844	0.795493	2.53253	2.9674	0.151495	1.14597	1.36725	1.36725
142	DF0000063_4_AluYh9	0.00322796	1.97311	0.0106386	-3.04886	1.03521	5.11529	4.1732	0.530268	2.04174	1.10171	2.04174
118	DF0000036_4_AluJr4	0.00136367	2.26865	0.00538699	-3.04218	0.950018	5.52332	3.15533	0.69232	1.47376	0.998085	1.47376
172	DF0000331_4_L1PA13_3end	0.00742451	1.70671	0.0196467	-3.00174	1.12123	3.77749	4.26484	0.527808	2.48938	1.43541	2.48938
45	DF0000023_4_Charlie3	6.29666e-05	3.1934	0.000640617	-2.99525	0.748549	2.35271	2.47749	0.0236982	1.0492	1.32108	1.32108
127	DF0001317_2_AluYf1	0.00161838	2.22448	0.00596381	-2.98736	0.947596	1.74704	3.61278	0.622294	1.53276	1.0502	1.53276
137	DF0000677_4_tRNA-Ile-ATT	0.00224518	2.11522	0.00766968	-2.97077	0.972198	1.2101	2.98097	0.314728	1.95368	0.780741	1.95368
19	DF0000510_4_LTR3B	1.74388e-06	4.36699	4.29546e-05	-2.96211	0.619553	1.24443	2.07549	0.124144	0.680673	0.797086	0.797086
29	DF0000293_4_L1ME1_3end	9.18218e-06	3.82921	0.000148181	-2.88721	0.65092	1.50589	1.76191	0.0918027	0.868887	0.925068	0.925068
38	DF0001002_4_MLT1A1	2.58297e-05	3.4827	0.000329077	-2.88295	0.685205	1.77697	2.02684	0.0615797	0.788299	1.06523	1.06523
58	DF0001127_4_MLT1B	0.000127271	2.98845	0.00102695	-2.86391	0.74743	2.34635	2.51303	0.0217345	1.1015	1.31903	1.31903
161	DF0000700_4_MER101-int	0.0054169	1.80283	0.015746	-2.85914	1.02805	2.81195	3.5095	0.269206	2.26731	1.40953	2.26731
88	DF0000411_5_LTR14B	0.00058634	2.50609	0.00311826	-2.8567	0.830954	2.43526	2.6826	0.312209	0.467276	1.34495	1.34495
119	DF0000274_4_L1MB8_3end	0.00136977	2.26865	0.00538699	-2.83877	0.886853	3.30734	2.72541	0.429014	0.784181	1.45861	1.45861
98	DF0000001_4_MIR	0.000798309	2.42758	0.00373609	-2.82334	0.841939	2.3132	3.42913	0.0445902	1.65668	1.3078	1.65668
155	DF0000820_4_THE1D	0.00417023	1.89383	0.0127693	-2.81145	0.981314	3.30301	3.50927	0.361932	1.94921	1.4585	1.94921
111	DF0000928_4_MER75	0.00107678	2.34295	0.00453993	-2.79201	0.853914	2.31057	3.0727	0.0609384	1.68907	1.30688	1.68907
168	DF0001067_4_SVA_A	0.0063409	1.7518	0.0177092	-2.78687	1.02098	5.07692	3.97232	0.436328	2.06542	1.11238	2.06542
77	DF0000840_4_Tigger3	0.000315341	2.71746	0.00191662	-2.76576	0.767765	1.96686	2.34425	0.0329472	1.38176	1.15658	1.38176
231	DF0000043_4_AluSq	0.0329118	1.17789	0.0663911	-2.73846	1.28376	7.226	4.8344	1.30657	2.64872	0.734287	2.64872
72	DF0000901_4_MER65-int	0.000248157	2.79585	0.00160012	-2.72963	0.744955	1.27144	1.63914	0.521901	0.508576	0.809997	0.809997
147	DF0000182_5_HERVFH21	0.00364895	1.9349	0.0116171	-2.72449	0.937213	5.43013	3.17011	0.53359	1.5745	1.02021	1.5745
146	DF0000335_4_L1PA15_3end	0.00357023	1.93571	0.0115956	-2.7112	0.93046	3.46931	2.97973	0.619437	1.07745	1.45837	1.45837
152	DF0000267_4_L1MB1_3end	0.00419626	1.89383	0.0127693	-2.70995	0.946537	2.32604	2.65022	0.280766	1.86947	1.31225	1.86947
34	DF0000617_4_LTR8B	1.87011e-05	3.58937	0.000257414	-2.70071	0.631028	1.41589	1.35561	0.0760414	0.549714	0.879631	0.879631
49	DF0000486_4_LTR30	8.12325e-05	3.10888	0.000778252	-2.69623	0.684195	1.78555	2.1248	0.0540011	0.684582	1.06949	1.06949
50	DF0000294_4_L1ME2_3end	8.59341e-05	3.09456	0.000804343	-2.66282	0.678043	1.63044	1.70518	0.113454	0.733066	0.989928	0.989928
175	DF0000590_4_LTR8	0.00722029	1.70671	0.0196467	-2.66129	0.990613	3.25087	3.43043	0.278102	2.07705	1.45665	2.07705
32	DF0000243_4_L1M3f_5end	1.29435e-05	3.71171	0.00019422	-2.65465	0.608716	1.24822	1.20555	0.0903887	0.304358	0.798897	0.798897
75	DF0000531_4_LTR47A2	0.000299584	2.7283	0.00186941	-2.64888	0.732613	1.33247	1.9324	0.0558165	1.23231	0.839274	1.23231
129	DF0000846_4_Tigger4b	0.00169873	2.21022	0.00616284	-2.64116	0.841563	2.37444	2.5457	0.371889	0.617543	1.32786	1.32786
71	DF0000292_4_L1MD_orf2	0.000197519	2.8854	0.00130196	-2.62562	0.7054	1.92683	2.01918	0.0568813	0.987739	1.13733	1.13733
125	DF0000349_4_L1PB3_3end	0.00155469	2.23361	0.00583968	-2.62422	0.829327	2.73683	2.54077	0.250711	1.27932	1.39997	1.39997
176	DF0000714_4_MER11A	0.00723937	1.70671	0.0196467	-2.62113	0.975984	3.30586	3.4475	0.249386	2.03672	1.45857	2.03672
62	DF0001137_4_TAR1	0.000143919	2.96403	0.00108636	-2.607	0.685812	1.80456	2.30348	0.0499746	0.711831	1.07884	1.07884
148	DF0000260_4_L1MA4A_3end	0.0037334	1.92791	0.0118056	-2.60333	0.897747	2.845	2.66769	0.260266	1.67402	1.41365	1.67402
59	DF0000409_4_LTR14	0.000131845	2.98054	0.00104582	-2.59962	0.679998	1.72937	1.74241	0.0685381	0.728293	1.04121	1.04121
199	DF0000058_4_AluYc3	0.0180392	1.37239	0.0424239	-2.59956	1.09927	4.05034	3.8574	0.625004	2.27514	1.39095	2.27514
260	DF0001068_4_SVA_B	0.0602172	0.966674	0.107976	-2.57322	1.36931	4.98287	5.3376	0.186717	4.31334	1.13923	4.31334
83	DF0000810_4_MER51B	0.000463483	2.5828	0.00261337	-2.56684	0.73317	1.79606	2.15059	0.0298609	1.26023	1.07468	1.26023
165	DF0000286_4_L1MD1_3end	0.00603619	1.76648	0.0171208	-2.56369	0.933674	3.11046	2.93672	0.645196	1.09205	1.447	1.447
198	DF0000485_4_LTR2C	0.0165309	1.40812	0.0390731	-2.55791	1.06714	2.2787	3.53205	0.0220433	2.71104	1.29525	2.71104
48	DF0000431_4_LTR19A	8.14837e-05	3.10888	0.000778252	-2.55741	0.64909	1.5319	1.45596	0.0726634	0.684984	0.938498	0.938498
70	DF0000432_4_LTR19B	0.00017702	2.91316	0.00122135	-2.55729	0.681991	1.70069	2.25332	0.0271903	1.08908	1.02649	1.08908
68	DF0000282_4_L1MCa_5end	0.000178368	2.91316	0.00122135	-2.55294	0.681176	1.70607	1.68347	0.084342	0.770942	1.02926	1.02926
163	DF0000736_4_MER2	0.00582824	1.7764	0.0167338	-2.54055	0.921392	2.86166	2.86059	0.265213	1.7723	1.41575	1.7723
65	DF0001004_4_MLT1D	0.000152428	2.9596	0.00109748	-2.52856	0.667682	1.70362	1.72138	0.0419198	0.594939	1.028	1.028
138	DF0000248_4_L1M4b_5end	0.00246148	2.07844	0.00834762	-2.51778	0.831488	2.24905	2.34221	0.321985	1.33731	1.28383	1.33731
91	DF0000790_4_MER47A	0.000618185	2.49768	0.00317924	-2.51578	0.734855	2.19086	2.40105	0.0360866	1.21595	1.25994	1.25994
169	DF0000055_4_AluYb8	0.00690007	1.71879	0.0191079	-2.5148	0.930846	5.59224	2.24067	1.09725	0.540451	0.982292	0.982292
177	DF0000744_4_MER30	0.00741934	1.70671	0.0196467	-2.48913	0.929677	2.93558	3.09253	0.261674	1.81264	1.42542	1.81264
185	DF0000734_4_MER1A	0.00962339	1.6136	0.0243446	-2.48902	0.961355	4.43246	3.34031	0.753948	1.46414	1.30005	1.46414
157	DF0000108_5_Charlie9	0.0048493	1.83997	0.0144553	-2.48165	0.880992	3.02997	3.07513	0.424452	1.06638	1.4383	1.4383
80	DF0000863_4_MER57A1	0.000397275	2.63375	0.00232406	-2.46954	0.69724	1.88176	1.94834	0.0510218	0.990358	1.11572	1.11572
178	DF0000404_4_LTR12E	0.00772139	1.69248	0.0203012	-2.46614	0.925723	3.44268	3.06358	0.597718	0.985815	1.45899	1.45899
197	DF0000056_4_AluYb9	0.016067	1.41829	0.0381693	-2.46445	1.0237	5.70876	3.12678	1.16865	1.34646	0.956669	1.34646
54	DF0000740_4_MER21C	0.000103586	3.03257	0.000927746	-2.46285	0.634422	1.45137	1.66338	0.0686614	0.757198	0.897317	0.897317
57	DF0000626_4_CER	0.000120034	3.00632	0.000985546	-2.45629	0.638653	1.49014	2.45918	0.0619152	0.715285	0.91699	0.91699
66	DF0001031_4_MLT2B3	0.000158132	2.95028	0.0011213	-2.45017	0.648546	1.49072	1.54641	0.0921825	0.742497	0.917286	0.917286
42	DF0000222_4_Kanga1c	4.09067e-05	3.34478	0.000452084	-2.44207	0.595294	1.02264	2.44706	0.0502845	0.800215	0.693498	0.800215
194	DF0000269_4_L1MB3_3end	0.0159373	1.4196	0.0380543	-2.43863	1.01173	3.89359	3.32542	0.32042	2.13622	1.41903	2.13622
108	DF0000396_4_LTR10E	0.00103736	2.3501	0.00446576	-2.43304	0.741737	1.58014	1.85444	0.0538397	1.26658	0.963615	1.26658
94	DF0000797_4_MER4B	0.000679925	2.47042	0.00338516	-2.43011	0.715254	1.96788	2.01939	0.0707351	1.0549	1.15708	1.15708
139	DF0000034_4_AluJo	0.00283426	2.02344	0.00947454	-2.42005	0.810691	1.99248	2.43536	0.408442	0.644934	1.16889	1.16889
222	DF0000892_4_MER4A	0.0295401	1.2057	0.0622737	-2.41423	1.10938	2.83801	3.51369	0.156361	2.79735	1.41278	2.79735
179	DF0000434_4_LTR19-int	0.0078077	1.69008	0.0204134	-2.41185	0.906616	2.83794	2.25755	0.559918	1.02222	1.41277	1.41277
69	DF0000395_4_LTR10D	0.00018268	2.91316	0.00122135	-2.39802	0.640867	1.4369	1.32248	0.095644	0.566164	0.890062	0.890062
47	DF0000429_4_LTR18B	7.11202e-05	3.14986	0.000708176	-2.39711	0.603425	1.21307	1.63339	0.091744	0.705213	0.782149	0.782149
140	DF0000287_4_L1MD2_3end	0.00282237	2.02344	0.00947454	-2.37964	0.796814	1.83266	2.26981	0.203701	1.32009	1.0924	1.32009
67	DF0000161_4_HERV15	0.000181764	2.91316	0.00122135	-2.34456	0.626369	1.35044	2.16229	0.0523493	0.889263	0.847905	0.889263
249	DF0000556_4_LTR5A	0.043144	1.09103	0.0810899	-2.34396	1.15905	4.49546	3.39717	0.674128	2.55003	1.28279	2.55003
156	DF0000509_4_LTR3A	0.00445085	1.87444	0.0133525	-2.33971	0.822596	2.23407	2.39877	0.346135	0.513282	1.27786	1.27786
131	DF0000094_4_Charlie17b	0.00180455	2.19066	0.00644679	-2.32965	0.74653	1.87881	2.8606	0.0310596	1.30648	1.11431	1.30648
191	DF0001042_4_MSTB	0.0123121	1.52046	0.0301678	-2.32513	0.92891	2.87736	2.85395	0.291935	1.77896	1.41774	1.77896
256	DF0000327_4_L1PA10_3end	0.0546373	1.00189	0.0995662	-2.32102	1.20776	4.26232	4.03773	0.586326	2.91454	1.34383	2.91454
46	DF0000781_4_MER41D	6.26716e-05	3.1934	0.000640617	-2.31858	0.579281	0.938699	1.295	0.0807799	0.72458	0.65598	0.72458
204	DF0000765_4_MER41-int	0.0193	1.35383	0.0442764	-2.3149	0.989405	2.67801	2.69288	0.29754	2.05187	1.3919	2.05187
190	DF0000259_4_L1MA4_3end	0.0116143	1.54351	0.0286078	-2.31182	0.916062	3.09789	2.29091	0.568212	1.15966	1.44579	1.44579
86	DF0000811_4_MER51C	0.00055739	2.51809	0.00303324	-2.29706	0.665516	1.33509	1.65575	0.0644289	0.99856	0.840532	0.99856
126	DF0000762_4_MER41C	0.00160813	2.22448	0.00596381	-2.27647	0.721674	1.58101	1.86244	0.0425952	1.20736	0.964069	1.20736
219	DF0000969_4_MER9a1	0.0283171	1.21652	0.060741	-2.2652	1.03299	2.52312	2.95438	0.408627	2.15232	1.36533	2.15232
216	DF0000970_4_MER9a2	0.026867	1.23499	0.0582118	-2.25904	1.0206	2.73642	3.00836	0.0753894	2.42451	1.39991	2.42451
95	DF0000704_4_MER107	0.000699909	2.46244	0.00344797	-2.25196	0.664371	1.68358	1.9456	0.0417031	0.808714	1.01763	1.01763
123	DF0000118_4_ERVL	0.00153587	2.23361	0.00583968	-2.24985	0.710221	1.65262	1.58265	0.209074	0.611065	1.00152	1.00152
82	DF0001134_4_MSTB2	0.000423112	2.61711	0.00241484	-2.2491	0.638001	1.39066	1.53577	0.0449431	0.931966	0.867276	0.931966
196	DF0000804_4_MER4E	0.0159203	1.4196	0.0380543	-2.24807	0.932526	2.66684	2.71391	0.335818	1.75123	1.39028	1.75123
202	DF0000263_4_L1MA6_3end	0.0187008	1.36539	0.0431132	-2.24683	0.955511	2.38312	2.46487	0.385646	1.80556	1.33046	1.80556
207	DF0000735_4_MER1B	0.0205262	1.33342	0.046407	-2.24287	0.968177	3.45313	2.16224	0.790903	0.968102	1.45878	1.45878
64	DF0000937_4_MER83	0.000147744	2.95991	0.00109671	-2.24285	0.591029	1.05666	1.34767	0.0539245	0.784431	0.709007	0.784431
112	DF0000539_4_LTR49-int	0.00118985	2.30348	0.00497186	-2.23799	0.69046	1.41132	1.45262	0.266788	0.433561	0.877377	0.877377
210	DF0000838_4_Tigger2a	0.0237393	1.27651	0.0529047	-2.23491	0.98832	3.04429	2.75632	0.558947	1.78532	1.44002	1.78532
51	DF0001293_2_hAT-1_Mam	0.000100409	3.03555	0.000921398	-2.23276	0.574033	1.0387	1.29624	0.0752812	0.715552	0.700798	0.715552
239	DF0000557_4_LTR5B	0.0360216	1.15252	0.0703853	-2.23247	1.06476	3.67848	3.1912	0.39899	2.32194	1.44605	2.32194
85	DF0000939_4_MER83B	0.000540123	2.52668	0.00297385	-2.23005	0.644518	0.636737	1.59879	0.467928	0.244436	0.52904	0.52904
193	DF0000035_4_AluJr	0.0138896	1.47262	0.0336804	-2.22554	0.904652	2.68221	2.79143	0.325575	1.63857	1.39251	1.63857
133	DF0000945_4_MER87B	0.00196567	2.16009	0.0069168	-2.22369	0.718391	1.15	1.59974	0.0577935	1.18081	0.752344	1.18081
211	DF0000890_4_MER57-int	0.0240994	1.27408	0.0532006	-2.22076	0.984581	2.80185	2.84739	0.269619	2.05694	1.40826	2.05694
56	DF0000334_4_L1PA15-16_5end	0.000116816	3.01044	0.000976251	-2.21367	0.574573	1.08808	1.18908	0.0688504	0.628938	0.723473	0.723473
102	DF0001221_2_MLT1C2	0.000831795	2.41834	0.00381647	-2.2106	0.661463	1.58607	1.49011	0.0833662	0.727415	0.966713	0.966713
279	DF0001145_2_AluYk3	0.0768837	0.889524	0.128966	-2.20999	1.24925	5.02643	3.98116	1.24493	2.50055	1.12667	2.50055
245	DF0000794_4_MER49	0.0390759	1.12705	0.0746368	-2.19987	1.06615	2.6295	3.15756	0.320909	2.40709	1.38458	2.40709
241	DF0000268_4_L1MB2_3end	0.0380482	1.13144	0.0738861	-2.19063	1.05606	3.82498	3.47193	0.403748	2.2729	1.4292	2.2729
93	DF0000538_4_LTR49	0.000665199	2.47529	0.00334746	-2.18622	0.642339	1.47638	1.36089	0.08027	0.396919	0.90997	0.90997
41	DF0000462_4_LTR23	3.49274e-05	3.39937	0.000398684	-2.17929	0.526563	0.769795	1.01398	0.0819993	0.5202	0.583444	0.583444
154	DF0000799_4_MER4C	0.00421267	1.89383	0.0127693	-2.17137	0.758748	1.72664	1.99695	0.341855	0.775889	1.03982	1.03982
150	DF0000405_4_LTR12F	0.00391957	1.91549	0.0121481	-2.16636	0.751018	2.28634	2.84619	0.0555601	1.23377	1.29811	1.29811
223	DF0000007_4_AluJb	0.0309662	1.19339	0.0640635	-2.16505	1.0035	5.55427	3.07062	0.680901	1.73592	0.990933	1.73592
110	DF0000873_4_MER58B	0.00105533	2.34776	0.00448994	-2.15175	0.656955	1.32719	1.81568	0.0866437	0.949171	0.836736	0.949171
218	DF0000803_4_MER4D1	0.0284237	1.21652	0.060741	-2.13328	0.973481	2.74876	2.74556	0.327933	1.94646	1.40152	1.94646
187	DF0000976_4_MIRc	0.0107333	1.57086	0.026862	-2.13293	0.836027	2.34997	2.6523	0.357259	0.512851	1.3202	1.3202
214	DF0000227_4_L1M1_5end	0.0253797	1.25568	0.0555034	-2.13105	0.953246	4.20373	2.03219	0.823051	0.943195	1.35777	1.35777
182	DF0000783_4_MER44C	0.00923977	1.62416	0.0237594	-2.12979	0.818189	1.97315	2.51291	0.0501404	1.5565	1.15961	1.5565
221	DF0001046_4_MST-int	0.0291661	1.20896	0.0618075	-2.11426	0.969297	3.29724	2.63661	0.496868	1.75802	1.45834	1.75802
78	DF0000375_4_LTR1	0.000364451	2.66021	0.0021867	-2.10989	0.591905	0.941934	1.36314	0.0920753	0.748768	0.657408	0.748768
73	DF0001039_4_MLT-int	0.000249592	2.79585	0.00160012	-2.08362	0.568878	1.02983	1.34106	0.0799301	0.655924	0.696764	0.696764
236	DF0000049_4_AluSx3	0.0351178	1.159	0.069342	-2.08209	0.98818	6.56435	2.34531	1.5363	0.455667	0.807301	0.807301
121	DF0000975_4_MIRb	0.00142111	2.25991	0.00549653	-2.07422	0.65016	1.37384	1.57162	0.155353	0.534872	0.859146	0.859146
130	DF0000782_4_MER44B	0.00177868	2.1936	0.00640325	-2.07283	0.663328	0.697345	1.3768	0.343334	0.712674	0.553522	0.712674
192	DF0001003_4_MLT1C	0.012674	1.51014	0.0308929	-2.07103	0.830804	2.57497	2.46461	0.281222	1.36763	1.37534	1.37534
200	DF0000064_4_AluYk11	0.0184738	1.36639	0.0430136	-2.05993	0.874342	6.3728	2.06775	0.65466	1.18008	0.835103	1.18008
159	DF0000105_4_Charlie6	0.00521305	1.81406	0.0153441	-2.05306	0.734925	1.40171	2.27907	0.0363313	1.25994	0.872663	1.25994
106	DF0000914_4_MER68-int	0.00100135	2.35855	0.00437975	-2.05193	0.623658	0.750862	1.34114	0.0767	0.856778	0.575556	0.856778
79	DF0000412_4_LTR14C	0.00037714	2.65088	0.0022342	-2.04535	0.575251	1.00715	1.07141	0.107697	0.452463	0.686496	0.686496
89	DF0000435_4_LTR1A1	0.000593566	2.50568	0.00312122	-2.04414	0.595172	1.22867	1.51462	0.0605764	0.634696	0.789574	0.789574
252	DF0000336_4_L1PA16_3end	0.04772	1.05245	0.0886228	-2.02346	1.02202	3.47075	2.94126	0.468781	2.0381	1.45834	2.0381
164	DF0000300_4_L1ME3E_3end	0.00597896	1.76797	0.0170619	-2.02136	0.735327	1.2303	1.91722	0.0593669	1.23833	0.790347	1.23833
209	DF0000181_5_HERVFH19	0.0231892	1.28461	0.0519261	-2.01044	0.885537	1.42035	2.03762	0.303708	1.57832	0.881836	1.57832
277	DF0000760_4_MER41A	0.0747031	0.898895	0.126213	-2.00991	1.12772	3.6378	3.23323	0.429774	2.62241	1.44948	2.62241
171	DF0000204_5_HERVP71A	0.00733221	1.70671	0.0196467	-2.0092	0.749321	1.86299	2.37821	0.0269472	1.32061	1.10677	1.32061
166	DF0000468_4_LTR25-int	0.00628286	1.7518	0.0177092	-2.00827	0.73492	2.2013	2.65869	0.0319005	1.19643	1.26436	1.26436
220	DF0000231_4_PABL_A	0.0291869	1.20896	0.0618075	-2.00079	0.91739	2.28656	2.21546	0.298773	1.72108	1.29818	1.72108
299	DF0001071_4_SVA_E	0.112885	0.752787	0.17669	-1.99911	1.26098	4.42288	4.72939	0.514853	3.30134	1.30263	3.30134
242	DF0000157_4_HAL1ME	0.0384265	1.12894	0.0743124	-1.99259	0.962476	2.7315	3.24109	0.284021	1.93924	1.39927	1.93924
151	DF0000759_4_MER39B	0.00389902	1.91549	0.0121481	-1.98366	0.687286	1.827	2.03168	0.0439733	0.595316	1.08969	1.08969
61	DF0000234_4_L1M2c_5end	0.000141641	2.96403	0.00108636	-1.98121	0.520647	0.673018	0.964197	0.0815184	0.569059	0.543635	0.569059
292	DF0001154_2_AluYm1	0.0943809	0.819698	0.151461	-1.98036	1.18391	6.43065	3.88942	0.736937	2.62701	0.826378	2.62701
107	DF0001030_4_MLT2B2	0.000996975	2.35855	0.00437975	-1.97975	0.601495	0.941968	1.24739	0.0784057	0.789904	0.657423	0.789904
188	DF0001045_4_MSTD	0.0111142	1.55803	0.0276672	-1.95189	0.768737	1.9131	1.98816	0.287562	0.99567	1.13073	1.13073
212	DF0001126_4_MLT1A	0.0240791	1.27408	0.0532006	-1.94324	0.861417	2.64199	2.4606	0.180445	1.60045	1.38653	1.60045
246	DF0001027_4_MLT2A1	0.0388674	1.12705	0.0746368	-1.94079	0.939584	3.68082	2.32783	0.672923	1.33143	1.44584	1.44584
104	DF0000746_5_MER31A	0.000881245	2.40169	0.0039656	-1.94065	0.583491	0.897807	1.11525	0.0576476	0.759459	0.638061	0.759459
208	DF0000911_4_MER68	0.0211787	1.32192	0.047652	-1.93528	0.839681	2.08516	2.44929	0.340053	1.3521	1.21273	1.3521
195	DF0000337_4_L1PA17_3end	0.0157998	1.4196	0.0380543	-1.92868	0.79912	2.2376	2.09283	0.253347	1.13415	1.27928	1.27928
170	DF0000572_4_LTR70	0.00710691	1.70852	0.0195649	-1.9275	0.716064	1.19465	2.07199	0.101877	1.12872	0.773409	1.12872
135	DF0000940_4_MER83B-int	0.00218501	2.12063	0.00757471	-1.92734	0.629057	0.720547	1.33275	0.0668842	0.882827	0.563027	0.882827
227	DF0000809_4_MER51A	0.0312104	1.19339	0.0640635	-1.92674	0.894338	2.38348	2.21257	0.165979	1.75364	1.33057	1.75364
116	DF0000897_4_MER65A	0.00127331	2.28928	0.00513713	-1.92309	0.596875	1.16943	1.21205	0.0935373	0.42095	0.761486	0.761486
268	DF0000264_4_L1MA7_3end	0.0665319	0.934859	0.116183	-1.90964	1.04078	2.66249	2.83384	0.36113	2.2386	1.38964	2.2386
189	DF0000737_4_MER20	0.0115183	1.54483	0.0285216	-1.90834	0.755311	1.64497	1.65847	0.311162	1.05803	0.997528	1.05803
81	DF0000864_4_MER57B2	0.000410127	2.62532	0.00236962	-1.90501	0.539131	0.783204	1.27215	0.108528	0.565872	0.589061	0.589061
273	DF0000836_4_Tigger2	0.0709122	0.915196	0.121564	-1.89832	1.05109	3.532	2.95587	0.559652	2.09186	1.45605	2.09186
289	DF0000346_4_L1PA8A_3end	0.0898523	0.837123	0.145505	-1.88601	1.11192	3.68298	3.24195	0.612401	2.35485	1.44564	2.35485
181	DF0000495_4_LTR35	0.00906144	1.63024	0.0234296	-1.88539	0.722448	1.26485	1.99873	0.0870408	1.16559	0.806843	1.16559
128	DF0000439_4_LTR1B1	0.00166108	2.21657	0.00607332	-1.88536	0.599485	1.17452	1.56829	0.0986262	0.306258	0.763891	0.763891
254	DF0000816_5_MER51-int	0.0518016	1.02024	0.0954455	-1.86908	0.961075	2.37532	2.31327	0.337235	1.87956	1.32813	1.87956
232	DF0000772_5_LSU-rRNA_Hsa	0.0328045	1.17789	0.0663911	-1.86676	0.874579	11.945	2.7073	0.000208829	1.83552	1.535	1.83552
160	DF0000915_4_MER6A	0.00525418	1.81337	0.0153685	-1.86197	0.667127	1.47688	1.57385	0.121529	0.94661	0.910223	0.94661
115	DF0000511_4_LTR3B_v	0.00126739	2.28928	0.00513713	-1.85605	0.575829	0.81509	0.88968	0.193276	0.349184	0.602514	0.602514
297	DF0000766_5_MER31-int	0.109247	0.764101	0.172147	-1.84785	1.15376	4.3157	4.30599	0.871032	2.32378	1.33059	2.32378
229	DF0000216_4_HUERS-P3	0.0319187	1.18554	0.0652313	-1.84307	0.859071	1.96102	1.94519	0.335895	1.43531	1.15377	1.43531
105	DF0000699_4_MER103C	0.000926	2.38433	0.00412731	-1.8408	0.555781	0.937523	1.22028	0.0858789	0.553018	0.655462	0.655462
259	DF0000332_4_L1PA13_5end	0.0552156	1.00004	0.0999906	-1.83829	0.958851	2.80108	1.87744	0.79838	0.98238	1.40817	1.40817
225	DF0000739_4_MER21A	0.0311212	1.19339	0.0640635	-1.82797	0.848041	2.09317	1.94688	0.185245	1.54077	1.21643	1.54077
114	DF0000776_5_L1MEc_5end	0.00123049	2.29658	0.00505148	-1.82609	0.565053	0.917943	0.823888	0.119428	0.348185	0.646856	0.646856
113	DF0000618_4_LTR9	0.00120327	2.30247	0.00498344	-1.8207	0.562275	1.01358	1.17968	0.0693695	0.656855	0.689397	0.689397
92	DF0000858_4_MER52D	0.000653074	2.47858	0.00332216	-1.81484	0.532436	0.749108	0.859478	0.105542	0.232891	0.574828	0.574828
267	DF0000257_4_L1MA2_3end	0.0631669	0.955776	0.110719	-1.7938	0.965439	3.94771	2.60184	0.697106	1.53987	1.41006	1.53987
132	DF0000107_4_Charlie8	0.0018621	2.18032	0.006602	-1.79152	0.575795	0.993489	1.27505	0.115343	0.655631	0.680352	0.680352
226	DF0000807_4_MER50	0.0308629	1.19339	0.0640635	-1.7888	0.828597	2.12276	1.98663	0.29508	1.35269	1.22997	1.35269
124	DF0000280_4_L1MC5_3end	0.00155974	2.23361	0.00583968	-1.77498	0.56111	0.892558	1.01542	0.11985	0.501883	0.635777	0.635777
143	DF0001124_5_Zaphod2	0.00343997	1.94854	0.0112581	-1.7724	0.605863	1.30052	1.45444	0.0570333	0.645197	0.823935	0.823935
233	DF0000623_4_LTR9B	0.0336321	1.17036	0.0675528	-1.77148	0.833852	2.15281	1.97408	0.264705	1.40404	1.24342	1.40404
262	DF0000289_4_L1MD3_3end	0.0606331	0.965346	0.108306	-1.76764	0.94216	2.53463	2.59204	0.275377	1.85502	1.36767	1.85502
253	DF0000802_4_MER4D0	0.0511208	1.02428	0.0945634	-1.75729	0.900962	2.27813	2.48518	0.342862	1.6053	1.29504	1.6053
264	DF0000276_4_L1MC2_3end	0.0618685	0.962107	0.109117	-1.75014	0.937291	3.26691	2.46922	0.370619	1.73781	1.45732	1.73781
328	DF0000044_4_AluSq10	0.188878	0.569446	0.269497	-1.74429	1.32756	6.70778	4.30888	1.1631	3.06673	0.788492	3.06673
311	DF0000318_4_L1P3_5end	0.141065	0.673096	0.212278	-1.73619	1.1796	4.52178	3.34363	0.282788	3.05673	1.27544	3.05673
180	DF0000813_4_MER51E	0.00807604	1.67783	0.0209977	-1.72898	0.652722	1.12366	1.9773	0.0698619	0.952649	0.740006	0.952649
244	DF0000634_4_AluYg6	0.0392321	1.12705	0.0746368	-1.72721	0.837742	6.08545	1.85777	0.801583	0.800653	0.882766	0.882766
293	DF0000540_4_LTR5	0.101162	0.791605	0.161583	-1.72646	1.05321	3.53778	2.21813	1.2064	0.658127	1.45578	1.45578
136	DF0000814_4_MER50B	0.0022089	2.11912	0.00760122	-1.71793	0.561304	0.8708	0.865187	0.129796	0.334008	0.626352	0.626352
117	DF0000856_4_MER52A	0.00133786	2.27153	0.00535143	-1.71194	0.53369	0.804019	1.02986	0.0857541	0.446816	0.597827	0.597827
280	DF0000350_4_L1PB4_3end	0.0773029	0.888716	0.129206	-1.71017	0.96808	2.95467	2.32541	0.689115	1.56011	1.42808	1.56011
101	DF0000751_4_MER34B	0.000828406	2.41834	0.00381647	-1.70539	0.510119	0.377832	0.83471	0.07159	0.552941	0.430124	0.552941
141	DF0001032_4_MLT2B4	0.00315409	1.9801	0.0104689	-1.70203	0.576507	1.03726	1.14013	0.097523	0.568163	0.700143	0.700143
134	DF0000170_5_HERV30	0.00213188	2.1281	0.00744568	-1.70061	0.553724	0.613499	0.935185	0.0895343	0.646329	0.519785	0.646329
250	DF0000008_4_L1M5_orf2	0.0464474	1.06153	0.0867894	-1.69932	0.85337	2.15653	1.99488	0.447651	1.30013	1.24506	1.30013
109	DF0000551_4_LTR56	0.0010401	2.3501	0.00446576	-1.68731	0.51451	0.554943	0.887638	0.0976207	0.537709	0.496793	0.537709
270	DF0000192_4_HERVK14	0.0676152	0.934279	0.116338	-1.68542	0.922224	2.27652	2.25706	0.297651	1.74354	1.29444	1.74354
314	DF0000805_4_MER4E1	0.149545	0.651911	0.222889	-1.68105	1.16647	3.08372	3.2135	0.41357	2.852	1.44437	2.852
286	DF0000449_4_LTR2	0.0838091	0.862829	0.137142	-1.67366	0.967994	3.63696	2.58305	0.799291	1.16804	1.44954	1.44954
278	DF0000775_4_ERVL-B4	0.0750466	0.898468	0.126337	-1.62986	0.915561	1.99806	2.2633	0.336835	1.67497	1.17156	1.67497
285	DF0000356_4_L1PREC2_5end	0.0833259	0.863819	0.13683	-1.61097	0.930279	2.20282	2.02245	0.581433	1.49557	1.26499	1.49557
248	DF0000255_4_L1MA10_3end	0.0418079	1.10295	0.0788956	-1.58948	0.780909	1.23421	1.58007	0.457033	1.00653	0.792212	1.00653
266	DF0000862_4_MER57A-int	0.061772	0.962107	0.109117	-1.58836	0.850333	2.09863	2.00853	0.466777	1.26858	1.21895	1.26858
316	DF0000841_4_Tigger3b	0.162278	0.619182	0.240336	-1.58686	1.13554	3.56909	3.1942	0.376259	2.71843	1.45412	2.71843
237	DF0000616_4_LTR8A	0.0351714	1.159	0.069342	-1.56995	0.745331	1.6483	1.62491	0.333982	0.2657	0.999263	0.999263
251	DF0001132_4_MLT1-int	0.0465473	1.06153	0.0867894	-1.56986	0.788718	1.1986	1.64017	0.333814	1.15917	0.775282	1.15917
203	DF0000410_4_LTR14A	0.0186533	1.36539	0.0431132	-1.55253	0.65998	1.62093	1.83497	0.060424	0.75427	0.984954	0.984954
206	DF0001052_4_PRIMA41-int	0.0200092	1.34239	0.0454577	-1.53821	0.66126	1.38858	1.70475	0.0586197	0.990814	0.866263	0.990814
217	DF0000877_4_MER5A1	0.0281217	1.21717	0.0606496	-1.52938	0.696573	0.940601	1.63939	0.0747324	1.08978	0.65682	1.08978
303	DF0000553_4_LTR57-int	0.123624	0.719107	0.190938	-1.52635	0.991306	1.16834	2.29463	0.360878	1.99757	0.760975	1.99757
320	DF0000003_4_AluSc	0.168218	0.609031	0.246019	-1.50301	1.09076	7.31097	3.19232	0.8957	1.95969	0.727396	1.95969
263	DF0000290_4_L1MDa_5end	0.0610756	0.963842	0.108682	-1.50115	0.801492	1.69562	1.62412	0.304167	1.23757	1.02387	1.23757
183	DF0000450_4_LTR21A	0.0096228	1.6136	0.0243446	-1.4971	0.578231	1.00362	1.09537	0.117537	0.567805	0.684906	0.684906
350	DF0000144_4_FLAM_C	0.259804	0.459176	0.347396	-1.49681	1.32831	5.28072	6.50708	1.1059	3.12866	1.05756	3.12866
230	DF0000569_4_LTR6A	0.0321951	1.18369	0.06551	-1.49241	0.696743	1.40896	2.11168	0.0615149	1.10357	0.876219	1.10357
323	DF0000718_4_MER11D	0.173997	0.598415	0.252107	-1.48088	1.0893	3.25965	4.35526	0.537543	2.31025	1.45703	2.31025
186	DF0000629_4_MADE1	0.0103356	1.58493	0.0260057	-1.47486	0.575128	0.941749	1.21902	0.136528	0.507311	0.657326	0.657326
305	DF0000258_5_L1MA3_3end	0.124623	0.718457	0.191224	-1.46682	0.955172	3.67398	2.35781	0.592149	1.5975	1.44646	1.5975
307	DF0000272_4_L1MB5_3end	0.127493	0.711405	0.194354	-1.46581	0.961778	3.08599	2.55933	0.524193	1.69585	1.4446	1.69585
201	DF0000847_4_Tigger5	0.0184118	1.36639	0.0430136	-1.46033	0.619513	1.32677	1.94001	0.0845749	0.82413	0.836535	0.836535
301	DF0000815_4_MER50-int	0.115373	0.746217	0.179384	-1.45805	0.926044	2.13643	2.26071	0.304388	1.75375	1.23613	1.75375
340	DF0000806_4_MER4-int	0.205307	0.547912	0.283197	-1.45545	1.14912	3.89144	2.9281	0.685865	2.48329	1.41937	2.48329
149	DF0000353_4_L1PBb_5end	0.00386204	1.91612	0.0121304	-1.45159	0.502415	0.489943	0.713397	0.13399	0.347955	0.471821	0.471821
306	DF0000205_5_HERVS71	0.126244	0.714265	0.193079	-1.44393	0.944312	3.51391	3.09286	0.683291	1.22228	1.45685	1.45685
167	DF0000859_4_MER53	0.00635716	1.7518	0.0177092	-1.4421	0.528479	0.666652	1.0762	0.083581	0.586714	0.541061	0.586714
174	DF0000443_4_LTR1D	0.00743048	1.70671	0.0196467	-1.442	0.538682	0.713583	0.716088	0.136262	0.232477	0.560167	0.560167
173	DF0000358_4_L2	0.00742186	1.70671	0.0196467	-1.42502	0.532261	0.745521	0.973029	0.106584	0.510666	0.573339	0.573339
162	DF0000156_4_HAL1M8	0.0058276	1.7764	0.0167338	-1.41589	0.513499	0.593887	0.692459	0.120803	0.351777	0.512032	0.512032
326	DF0001303_2_HERV9N	0.175989	0.597486	0.252647	-1.41557	1.04609	3.14903	2.71362	0.711141	1.91517	1.45034	1.91517
327	DF0000971_4_MER9a3	0.180882	0.586906	0.258878	-1.41271	1.0558	3.43125	3.51863	0.591174	2.08416	1.45919	2.08416
235	DF0000930_4_MER75B	0.0348156	1.15905	0.0693349	-1.39494	0.660953	0.668454	1.41406	0.110851	0.93761	0.541789	0.93761
313	DF0000189_4_HERVK11	0.146607	0.659144	0.219208	-1.3766	0.94832	3.31608	2.56881	0.69953	1.39957	1.45881	1.45881
288	DF0001054_4_PRIMA4_LTR	0.0874498	0.847388	0.142106	-1.37612	0.805214	1.73226	1.60721	0.322477	1.23361	1.04269	1.23361
295	DF0000436_4_LTR1A2	0.103445	0.784865	0.16411	-1.37329	0.843351	2.2206	2.15949	0.316992	1.38999	1.27238	1.38999
308	DF0000399_4_LTR12	0.131029	0.700937	0.199096	-1.34731	0.892227	2.21199	2.24848	0.346696	1.56387	1.26882	1.56387
304	DF0000741_4_MER21B	0.124028	0.719107	0.190938	-1.33851	0.870243	1.4807	1.74879	0.325231	1.49234	0.912172	1.49234
275	DF0000179_5_HERV-Fc2	0.0734258	0.903238	0.124957	-1.33817	0.747509	1.84223	3.3524	0.244109	0.38217	1.09694	1.09694
243	DF0000164_4_HERV1_LTRa	0.0389877	1.12705	0.0746368	-1.33636	0.647361	0.988549	1.36361	0.0914342	0.91435	0.678138	0.91435
322	DF0000236_4_L1M2_orf2	0.173246	0.598947	0.251798	-1.32764	0.974882	4.51857	2.25875	0.730198	1.55075	1.27634	1.55075
298	DF0000010_4_L1MC4_3end	0.110572	0.760324	0.17365	-1.31891	0.826581	2.138	1.82992	0.40293	1.18836	1.23684	1.23684
240	DF0001060_4_Ricksha_b	0.036095	1.15252	0.0703853	-1.31086	0.625453	1.03785	1.49549	0.143975	0.794884	0.70041	0.794884
312	DF0000798_4_MER4B-int	0.144393	0.664363	0.216589	-1.30813	0.896206	1.80088	1.96528	0.322454	1.60519	1.07704	1.60519
334	DF0000352_4_L1PBa_5end	0.200804	0.553321	0.279692	-1.30033	1.01646	3.47994	2.26811	0.689607	1.79007	1.45807	1.79007
315	DF0000876_4_MER5A	0.15482	0.638236	0.230019	-1.29663	0.911379	1.48877	2.28087	0.297714	1.69575	0.91629	1.69575
282	DF0001428_2_LSU-rRNA_Cel	0.0790082	0.882331	0.13112	-1.2883	0.733462	10.5737	1.88652	0.00128036	1.28984	0.93788	1.28984
238	DF0000801_4_MER4D	0.0352636	1.159	0.069342	-1.28056	0.608249	1.07738	1.1994	0.169387	0.551501	0.718532	0.718532
333	DF0000351_4_L1PBa1_5end	0.19852	0.553321	0.279692	-1.27501	0.991624	3.32787	2.16072	0.788486	1.57148	1.45905	1.57148
324	DF0000212_4_HSMAR1	0.174749	0.598019	0.252337	-1.27219	0.937432	5.37006	1.89501	1.07412	0.38589	1.03494	1.03494
247	DF0000855_4_MER52-int	0.0395209	1.12562	0.0748818	-1.27074	0.617247	0.773191	1.23868	0.0615516	0.852835	0.584865	0.852835
329	DF0000394_4_LTR10C	0.190671	0.566665	0.271228	-1.25537	0.959325	4.00687	2.04637	0.80936	1.25719	1.39937	1.39937
184	DF0000464_4_LTR24	0.00956104	1.6136	0.0243446	-1.2497	0.482264	0.267108	0.735341	0.0758621	0.482326	0.390673	0.482326
283	DF0000021_4_Charlie1a	0.0800069	0.878413	0.132308	-1.23298	0.704302	1.18567	1.56847	0.0755886	1.11491	0.769156	1.11491
336	DF0000872_4_MER58A	0.200615	0.553321	0.279692	-1.23115	0.961986	2.83548	2.03883	0.808538	1.03771	1.41246	1.41246
234	DF0000622_4_LTR9A1	0.0338821	1.169	0.0677643	-1.23108	0.580296	0.999107	1.22735	0.125307	0.682522	0.682875	0.682875
325	DF0001043_4_MSTB1	0.175234	0.598019	0.252337	-1.226	0.904415	2.45031	2.12324	0.543018	1.4201	1.34878	1.4201
224	DF0000625_4_LTR9D	0.0308737	1.19339	0.0640635	-1.19802	0.554973	0.784505	0.941418	0.14958	0.327819	0.589607	0.589607
338	DF0000250_4_L1M4_orf2	0.202861	0.551472	0.280885	-1.19643	0.939523	4.1663	1.954	0.752154	1.24269	1.36633	1.36633
339	DF0000397_4_LTR10F	0.205741	0.547912	0.283197	-1.19032	0.940692	2.26891	2.23046	0.418696	1.70507	1.29155	1.70507
302	DF0001335_3_hAT-5_Mam	0.116674	0.742789	0.180805	-1.18302	0.754049	1.18505	1.88334	0.0556359	1.30898	0.768865	1.30898
351	DF0000329_4_L1PA11_3end	0.264136	0.453234	0.352181	-1.17325	1.05067	3.59472	2.69972	0.763356	1.88601	1.45255	1.88601
341	DF0000773_4_L1PA14_5end	0.209853	0.540592	0.28801	-1.17076	0.933646	2.10756	1.92324	0.571993	1.52007	1.22305	1.52007
355	DF0000214_4_HUERS-P1	0.276161	0.439406	0.363575	-1.16758	1.07218	2.3964	2.79257	0.12458	2.63437	1.33434	2.63437
337	DF0000005_4_THE1A	0.201543	0.553016	0.279888	-1.15564	0.904849	5.70526	0.483934	1.00759	-0.733474	0.957419	0.957419
269	DF0000163_5_HERV1_I	0.0675376	0.934279	0.116338	-1.15506	0.631841	0.543632	1.08172	0.0958059	0.862329	0.492405	0.862329
357	DF0000977_4_MER85	0.278578	0.437476	0.365194	-1.14972	1.06109	2.21037	2.79893	0.568678	2.13354	1.26815	2.13354
228	DF0001010_4_MLT1F2	0.0308858	1.19339	0.0640635	-1.14586	0.530847	0.743198	0.908387	0.10394	0.215363	0.572377	0.572377
296	DF0000689_4_LTR3	0.107429	0.769925	0.169854	-1.13335	0.704004	1.07959	1.48818	0.277678	0.911813	0.719553	0.911813
213	DF0000747_4_MER31B	0.0249932	1.26031	0.0549146	-1.12573	0.502221	0.602541	0.868346	0.0898945	0.450876	0.515447	0.515447
272	DF0000398_4_LTR10G	0.0672549	0.934279	0.116338	-1.11934	0.611673	0.796616	1.07962	0.0948995	0.803046	0.594702	0.803046
257	DF0000461_4_LTR22E	0.0546763	1.00189	0.0995662	-1.10711	0.57619	1.06745	1.1213	0.0828262	0.642989	0.71396	0.71396
349	DF0000972_4_MER9B	0.257156	0.462382	0.34484	-1.10575	0.975827	1.43117	2.24448	0.294702	1.99067	0.887206	1.99067
366	DF0001215_2_L2d_3end	0.308578	0.403871	0.394575	-1.10438	1.08463	3.72468	4.11334	0.723769	2.09963	1.44149	2.09963
352	DF0001028_4_MLT2A2	0.268469	0.447403	0.356942	-1.07972	0.975715	3.92546	2.19774	0.544005	1.74084	1.41385	1.74084
309	DF0000521_4_LTR43	0.132851	0.696348	0.201211	-1.0672	0.710072	1.04783	1.51611	0.0668243	1.14326	0.704964	1.14326
274	DF0001035_4_MLT2C2	0.0725205	0.907044	0.123867	-1.06412	0.592548	0.990441	1.23646	0.163685	0.516591	0.678985	0.678985
281	DF0000467_4_LTR25	0.0778724	0.887077	0.129695	-1.05676	0.599354	0.657433	1.1053	0.0677872	0.794353	0.537343	0.794353
276	DF0000857_4_MER52C	0.0737612	0.902835	0.125073	-1.04935	0.586853	1.09716	1.14995	0.0988743	0.407606	0.727678	0.727678
284	DF0000748_4_MER33	0.0827043	0.865544	0.136287	-1.03948	0.599055	0.785886	1.0583	0.122315	0.738964	0.590187	0.738964
271	DF0000319_4_L1P3b_5end	0.067343	0.934279	0.116338	-1.03918	0.56805	0.524137	0.932363	0.075424	0.699009	0.484885	0.699009
294	DF0000793_4_MER48	0.101913	0.789874	0.162228	-1.03066	0.630122	1.43009	1.65111	0.066263	0.879347	0.886667	0.886667
368	DF0000217_4_HUERS-P3b	0.314977	0.397323	0.400569	-1.02695	1.02202	3.34694	2.26442	0.694622	1.81222	1.45934	1.81222
332	DF0000176_4_HERV-Fc1	0.198523	0.553321	0.279692	-1.01696	0.790936	1.75966	3.42732	0.16511	1.33628	1.05657	1.33628
360	DF0000265_4_L1MA8_3end	0.286196	0.429393	0.372055	-1.0022	0.939703	2.61492	2.01503	0.718828	1.40047	1.38222	1.40047
345	DF0000279_4_L1MC4a_3end	0.235579	0.495437	0.319568	-0.99991	0.843016	1.40452	1.71271	0.306475	1.39915	0.874039	1.39915
300	DF0000454_4_LTR22A	0.113869	0.75047	0.177635	-0.997305	0.63079	1.11187	1.34496	0.120555	0.834397	0.734513	0.834397
370	DF0000408_4_LTR13A	0.324023	0.38738	0.409845	-0.994373	1.00826	3.94978	1.74995	1.03012	0.60692	1.40971	1.40971
359	DF0001321_2_AluYh7	0.281524	0.434818	0.367436	-0.975051	0.905422	5.52316	1.62245	0.96937	0.702222	0.998122	0.998122
343	DF0000037_4_AluSc5	0.219418	0.523776	0.299381	-0.972437	0.791836	7.34729	0.42415	0.780192	-0.486144	0.724619	0.724619
361	DF0000796_4_MER4A1_v	0.292764	0.420744	0.379539	-0.971742	0.923641	2.4064	2.03652	0.565586	1.48188	1.33717	1.48188
319	DF0001036_4_MLT2D	0.167562	0.609368	0.245828	-0.971357	0.703842	0.74834	1.43854	0.152842	1.0361	0.574509	1.0361
265	DF0000472_4_LTR26D	0.0620196	0.962107	0.109117	-0.968129	0.518782	0.68708	1.04454	0.0965835	0.417989	0.549341	0.549341
373	DF0000795_4_MER4A1	0.347221	0.360857	0.435656	-0.965583	1.02722	3.64254	1.61664	1.08335	0.638221	1.44911	1.44911
335	DF0000743_4_MER3	0.200297	0.553321	0.279692	-0.952779	0.743949	0.68229	1.2856	0.333858	0.994446	0.547394	0.994446
387	DF0000345_4_L1PA8_3end	0.456612	0.258724	0.551158	-0.944857	1.26922	4.68146	3.59674	0.966444	2.89978	1.22938	2.89978
365	DF0000588_4_LTR7C	0.307429	0.404302	0.394183	-0.932513	0.913663	2.3175	2.56383	0.280145	1.72333	1.3093	1.72333
291	DF0000758_4_MER39	0.0942937	0.819698	0.151461	-0.921762	0.550907	0.861149	0.979542	0.106204	0.358816	0.622192	0.622192
372	DF0000571_4_LTR7	0.335129	0.375085	0.421614	-0.913464	0.947741	4.27896	5.28904	0.665021	1.49069	1.33976	1.49069
354	DF0000171_5_HERV35I	0.276566	0.439406	0.363575	-0.911151	0.837403	1.32341	1.52938	0.403731	1.27926	0.834924	1.27926
358	DF0000457_4_LTR22B2	0.281858	0.434818	0.367436	-0.910958	0.846494	1.01496	1.59405	0.346669	1.37305	0.690022	1.37305
364	DF0000561_4_LTR61	0.302878	0.409588	0.389414	-0.902067	0.875553	1.84262	1.74243	0.568516	1.27131	1.09712	1.27131
375	DF0000717_4_MER11C	0.369784	0.335837	0.461491	-0.891451	0.99395	4.81058	1.20577	1.18027	0.0697847	1.19078	1.19078
376	DF0000285_4_L1MC_orf2	0.375312	0.330549	0.467144	-0.883834	0.996918	3.47279	2.20778	0.678731	1.7065	1.45828	1.7065
344	DF0000185_5_HERVI	0.220769	0.522375	0.300348	-0.877262	0.716433	0.948684	1.26287	0.102617	1.12925	0.660391	1.12925
377	DF0001066_5_SSU-rRNA_Hsa	0.384552	0.32114	0.477375	-0.869129	0.999528	11.6572	3.22247	0.000559018	2.39718	1.36068	2.39718
381	DF0000172_4_HERV4_I	0.40137	0.307134	0.493022	-0.849445	1.01224	2.17027	3.0218	0.284196	2.1749	1.25108	2.1749
371	DF0000581_5_LTR76	0.32593	0.386004	0.411146	-0.846977	0.862199	1.44956	1.74346	0.30507	1.47906	0.896405	1.47906
389	DF0000628_4_HERV17	0.459878	0.257061	0.553272	-0.83642	1.13175	4.04353	2.93323	0.668427	2.40566	1.3923	2.40566
393	DF0000484_4_LTR2B	0.503652	0.223119	0.598247	-0.782066	1.16944	3.50584	3.07617	0.801472	2.48073	1.45717	2.48073
379	DF0001069_4_SVA_C	0.38779	0.319797	0.478854	-0.779985	0.903144	6.11343	1.81935	0.685091	1.27251	0.877802	1.27251
363	DF0000512_4_LTR4	0.301811	0.409925	0.389112	-0.765184	0.741057	0.937169	1.53486	0.0765716	1.24143	0.655306	1.24143
331	DF0000053_4_AluYa5	0.200481	0.553321	0.279692	-0.719271	0.56185	7.93259	0.275234	0.0639601	0.101312	0.69366	0.69366
317	DF0000488_4_LTR32	0.163644	0.616913	0.241594	-0.715198	0.513452	0.645765	0.904117	0.100065	0.472339	0.532655	0.532655
394	DF0000842_4_Tigger3c	0.502449	0.223119	0.598247	-0.71115	1.0604	2.66043	3.4714	0.451442	2.24725	1.38933	2.24725
369	DF0000052_4_AluSz6	0.316644	0.396209	0.401597	-0.709366	0.70839	6.87525	0.333201	0.43571	-0.249597	0.76865	0.76865
330	DF0000474_4_LTR27	0.194322	0.559747	0.275584	-0.700887	0.540016	0.687813	0.985537	0.140941	0.558942	0.549639	0.558942
390	DF0000326_4_L1P4_orf2	0.47164	0.247208	0.565968	-0.692268	0.961733	4.86757	1.21418	1.04632	0.306373	1.17351	1.17351
353	DF0000041_4_AluSg7	0.276309	0.439406	0.363575	-0.681852	0.626329	7.80973	0.35722	0.243482	-0.0400054	0.69801	0.69801
397	DF0000715_4_MER11B	0.526525	0.207126	0.62069	-0.653602	1.03203	3.64231	2.39466	0.571695	1.9845	1.44912	1.9845
356	DF0000482_4_LTR28C	0.275879	0.439406	0.363575	-0.647404	0.594155	0.355852	0.886733	0.148278	0.698969	0.422154	0.698969
388	DF0000865_4_MER57B1	0.456943	0.258724	0.551158	-0.633328	0.851373	1.24192	1.90141	0.348586	1.39102	0.795892	1.39102
384	DF0001034_4_MLT2C1	0.428315	0.282323	0.522008	-0.626453	0.790898	1.04171	1.31414	0.358745	1.1425	0.702171	1.1425
378	DF0000496_4_LTR35A	0.387398	0.319797	0.478854	-0.591516	0.68435	0.907912	1.91328	0.0691735	1.05483	0.642468	1.05483
398	DF0000406_4_LTR13	0.533428	0.202562	0.627247	-0.587656	0.943599	5.63742	0.31049	1.16471	-1.04935	0.972197	0.972197
404	DF0000347_4_L1PB1_3end	0.553011	0.192478	0.641981	-0.586665	0.988892	4.64422	2.25239	0.854364	1.49261	1.24032	1.49261
401	DF0000262_4_L1MA5A_3end	0.550353	0.192742	0.641591	-0.580496	0.971979	3.1601	2.03576	0.699252	1.56813	1.4512	1.56813
402	DF0001278_3_HERV9NC	0.55111	0.192742	0.641591	-0.578908	0.971163	3.99712	2.75459	0.862385	1.31935	1.40119	1.40119
412	DF0000184_4_HERVH48	0.600483	0.16615	0.682103	-0.560565	1.07038	2.71614	2.50231	0.382533	2.36719	1.39721	2.36719
392	DF0000271_4_L1MB4_5end	0.498323	0.22553	0.594936	-0.546828	0.807566	1.23715	1.73216	0.362663	1.20253	0.793613	1.20253
416	DF0000330_4_L1PA12_3end	0.620041	0.15747	0.695873	-0.529125	1.06723	2.87021	2.77209	0.888607	1.84495	1.41683	1.84495
405	DF0000370_4_LOR1a	0.568105	0.182781	0.656477	-0.526286	0.921942	2.10875	1.92786	0.568868	1.47108	1.22359	1.47108
391	DF0000051_4_AluSz	0.481629	0.239218	0.576477	-0.508224	0.722232	7.72664	0.404038	0.550287	-0.331179	0.701599	0.701599
418	DF0000355_4_L1PREC2_3end	0.621576	0.157436	0.695927	-0.507087	1.02728	4.29537	2.12143	1.19706	1.02907	1.33569	1.33569
395	DF0000576_4_LTR72B	0.521348	0.209223	0.617699	-0.496765	0.774659	0.85547	2.45732	0.345073	1.09516	0.61975	1.09516
415	DF0000401_4_LTR12B	0.607625	0.162776	0.687422	-0.493558	0.961227	2.2412	1.84252	0.936779	1.21373	1.28072	1.28072
[truncated: 871 more rows]

## Sheet: Neuroblastoma_vs_fibroblasts
TE differential expression. Comparison of ESC (embryonic stem cells) transcriptome vs fibroblasts transcriptome using the Wald test.
[truncated: 1,309 more rows]

[truncated: 6 more sheets: A549vsESC, MMvsESC, FibroblastsvsESC, LUADvsESC, NBvsESC, kallisto_table]
